# Supplementary material for: Crystal structure of N′′-benzyl-N′′-[3-(benzyl­dimethyl­aza­nium­yl)prop­yl]-N,N,N′,N′-tetra­methyl­guanidinium bis­(tetra­phenyl­borate)
Source: Acta Crystallogr E Crystallogr Commun. 2015 Dec 31;71(Pt 12):o1086–7. doi: 10.1107/S2056989015024639 (PMC4719992; doi:10.1107/S2056989015024639)
Supplement: Supplementary file 1 [file e-71-o1086-sup1.cif]

##############################################################################
#                                                                            #
# This CIF contains the data in a paper accepted for publication in          #
# Acta Crystallographica Section E. It conforms to the requirements of       #
# Notes for Authors for Acta Crystallographica Section E, and has been       #
# peer reviewed under the auspices of the IUCr Commission on Journals.       #
#                                                                            #
# Full details of the Crystallographic Information File format               #
# are given in the paper "The Crystallographic Information File (CIF):       #
# a New Standard Archive File for Crystallography" by S. R. Hall, F. H.      #
# Allen and I. D. Brown [Acta Cryst. (1991), A47, 655-685].                  #
#                                                                            #
# The current version of the core CIF dictionary is obtainable from          #
# ftp://ftp.iucr.org/pub/cif_core.dic.                                       #
#                                                                            #
# Software is freely available for graphical display of the structure(s)     #
# in this CIF. For information consult the CIF software page                 #
# http://www.iucr.org/resources/cif/software.                                #
#                                                                            #
# This file may be used for bona fide research purposes within the           #
# scientific community so long as proper attribution is given to the journal # 
# article from which it was obtained.                                        #
#                                                                            #
##############################################################################
data_I
_audit_creation_method     'SHELXL-2014/7'
_chemical_name_systematic
;\
<i>N</i>''-Benzyl-<i>N</i>''-[3-(benzyldimethylazaniumyl)propyl]-\
<i>N</i>,<i>N</i>,<i>N</i>',<i>N</i>'-tetramethylguanidinium
bis(tetraphenylborate)
;
_chemical_name_common     ?
_chemical_formula_moiety     'C24 H38 N4 2+, 2(C24 H20 B -)'
_chemical_formula_sum     'C72 H78 B2 N4'
_chemical_formula_iupac     'C24 H38 N4 2+, 2C24 H20 B -'
_chemical_formula_weight     1021.00
_chemical_melting_point     ?
_shelx_space_group_comment
;
The symmetry employed for this shelxl refinement is uniquely defined
by the following loop, which should always be used as a source of
symmetry information in preference to the above space-group names.
They are only intended as comments.
;
_space_group_crystal_system     monoclinic
_space_group_name_H-M_alt     'P 21/c'
_space_group_name_Hall     '-P 2ybc'
loop_
    _symmetry_equiv_pos_as_xyz
    'x, y, z'
    '-x, y+1/2, -z+1/2'
    '-x, -y, -z'
    'x, -y-1/2, z-1/2'
_cell_length_a     20.3677(9)
_cell_length_b     12.1101(5)
_cell_length_c     25.5580(12)
_cell_angle_alpha     90
_cell_angle_beta     112.507(2)
_cell_angle_gamma     90
_cell_volume     5823.9(5)
_cell_formula_units_Z     4
_cell_measurement_reflns_used     70711
_cell_measurement_theta_min     1.65
_cell_measurement_theta_max     30.66
_cell_measurement_temperature     100(2)
_exptl_crystal_description     block
_exptl_crystal_colour     colorless
_exptl_crystal_size_max     0.38
_exptl_crystal_size_mid     0.25
_exptl_crystal_size_min     0.12
_exptl_crystal_density_diffrn     1.164
_exptl_crystal_density_meas     ?
_exptl_crystal_density_method     'not measured'
_exptl_crystal_F_000     2192
_exptl_absorpt_coefficient_mu     0.067
_exptl_absorpt_correction_type     none
_exptl_absorpt_process_details     ?
_shelx_estimated_absorpt_T_min     ?
_shelx_estimated_absorpt_T_max     ?
_exptl_absorpt_correction_T_min     ?
_exptl_absorpt_correction_T_max     ?
_exptl_special_details
;
;
_diffrn_ambient_temperature     100(2)
_diffrn_radiation_type     MoK\a
_diffrn_radiation_wavelength     0.71073
_diffrn_radiation_monochromator     Triumph
_diffrn_measurement_device_type     'Bruker Kappa APEXII DUO'
_diffrn_measurement_method     '\f scans, and \w scans'
_diffrn_detector_area_resol_mean     ?
_diffrn_reflns_number     70711
_diffrn_reflns_av_R_equivalents     0.0320
_diffrn_reflns_theta_min     1.648
_diffrn_reflns_theta_max     30.658
_diffrn_reflns_theta_full     25.242
_diffrn_measured_fraction_theta_max     0.988
_diffrn_measured_fraction_theta_full     1.000
_diffrn_reflns_limit_h_min     -29
_diffrn_reflns_limit_h_max     28
_diffrn_reflns_limit_k_min     -17
_diffrn_reflns_limit_k_max     15
_diffrn_reflns_limit_l_min     -36
_diffrn_reflns_limit_l_max     36
_diffrn_standards_number     0
_diffrn_standards_interval_count     0
_diffrn_standards_interval_time     ?
_diffrn_standards_decay_%     0
_refine_special_details
;
 Refinement of F^2^ against ALL reflections.  The weighted R-factor wR and
 goodness of fit S are based on F^2^, conventional R-factors R are based
 on F, with F set to zero for negative F^2^. The threshold expression of
 F^2^ > 2sigma(F^2^) is used only for calculating R-factors(gt) etc. and is
 not relevant to the choice of reflections for refinement.  R-factors based
 on F^2^ are statistically about twice as large as those based on F, and R-
 factors based on ALL data will be even larger.
 The crystal was refined as a 2-component inversion twin.
;
_reflns_number_total     17795
_reflns_number_gt     13809
_reflns_threshold_expression     'I > 2\s(I)'
_refine_ls_structure_factor_coef     Fsqd
_refine_ls_matrix_type     full
_refine_ls_R_factor_all     0.0613
_refine_ls_R_factor_gt     0.0432
_refine_ls_wR_factor_gt     0.1069
_refine_ls_wR_factor_ref     0.1168
_refine_ls_goodness_of_fit_ref     1.025
_refine_ls_restrained_S_all     1.025
_refine_ls_number_reflns     17795
_refine_ls_number_parameters     709
_refine_ls_number_restraints     0
_refine_ls_hydrogen_treatment     constr
_refine_ls_weighting_scheme     calc
_refine_ls_weighting_details
              'w=1/[\s^2^(Fo^2^)+(0.0586P)^2^+1.3509P] where P=(Fo^2^+2Fc^2^)/3'
_atom_sites_solution_hydrogens     geom
_atom_sites_solution_primary     direct
_atom_sites_solution_secondary     difmap
_refine_ls_shift/su_max     0.000
_refine_ls_shift/su_mean     0.000
_refine_diff_density_max     0.375
_refine_diff_density_min     -0.306
_refine_ls_extinction_method     none
_refine_ls_extinction_coef     .
loop_
    _atom_type_symbol
    _atom_type_description
    _atom_type_scat_dispersion_real
    _atom_type_scat_dispersion_imag
    _atom_type_scat_source
    C C 0.0033 0.0016 'International Tables Vol C Tables 4.2.6.8 and 6.1.1.4'
    N N 0.0061 0.0033 'International Tables Vol C Tables 4.2.6.8 and 6.1.1.4'
    H H 0.0000 0.0000 'International Tables Vol C Tables 4.2.6.8 and 6.1.1.4'
    B B 0.0013 0.0007 'International Tables Vol C Tables 4.2.6.8 and 6.1.1.4'
_computing_data_collection
;
APEX2 (Bruker, 2008)
;
_computing_cell_refinement
;
SAINT (Bruker, 2008)
;
_computing_data_reduction
;
SAINT (Bruker, 2008)
;
_computing_structure_solution
;
SHELXS97 (Sheldrick, 2008)
;
_computing_structure_refinement
;
SHELXL2014 (Sheldrick, 2015)
;
_computing_molecular_graphics
;
DIAMOND (Brandenburg & Putz, 2005)
;
_computing_publication_material
;
SHELXL2014 (Sheldrick, 2015)
;
loop_
    _atom_site_type_symbol
    _atom_site_label
    _atom_site_fract_x
    _atom_site_fract_y
    _atom_site_fract_z
    _atom_site_U_iso_or_equiv
    _atom_site_adp_type
    _atom_site_calc_flag
    _atom_site_occupancy
    _atom_site_disorder_assembly
    _atom_site_disorder_group
    N N1 0.42988(5) 0.26256(7) 0.07644(4) 0.01750(16) Uani d 1 . .
    N N2 0.35454(5) 0.13022(7) 0.08976(4) 0.01989(17) Uani d 1 . .
    N N3 0.30742(4) 0.29028(7) 0.03943(3) 0.01659(16) Uani d 1 . .
    N N4 0.17834(4) 0.31337(7) -0.17076(3) 0.01554(16) Uani d 1 . .
    C C1 0.36450(5) 0.22714(8) 0.06888(4) 0.01603(18) Uani d 1 . .
    C C2 0.44809(6) 0.38008(9) 0.08200(4) 0.0197(2) Uani d 1 . .
    H H2A 0.4547 0.4054 0.0479 0.030 Uiso calc 1 . .
    H H2B 0.4922 0.3913 0.1152 0.030 Uiso calc 1 . .
    H H2C 0.4096 0.4222 0.0867 0.030 Uiso calc 1 . .
    C C3 0.48710(6) 0.18814(10) 0.07763(5) 0.0245(2) Uani d 1 . .
    H H3A 0.5228 0.1835 0.1163 0.037 Uiso calc 1 . .
    H H3B 0.5093 0.2166 0.0524 0.037 Uiso calc 1 . .
    H H3C 0.4675 0.1145 0.0649 0.037 Uiso calc 1 . .
    C C4 0.29137(6) 0.06255(9) 0.06026(5) 0.0242(2) Uani d 1 . .
    H H4A 0.2597 0.0651 0.0810 0.036 Uiso calc 1 . .
    H H4B 0.3058 -0.0140 0.0582 0.036 Uiso calc 1 . .
    H H4C 0.2664 0.0913 0.0219 0.036 Uiso calc 1 . .
    C C5 0.40727(6) 0.08275(10) 0.14151(5) 0.0279(2) Uani d 1 . .
    H H5A 0.4338 0.0245 0.1315 0.042 Uiso calc 1 . .
    H H5B 0.3831 0.0514 0.1647 0.042 Uiso calc 1 . .
    H H5C 0.4402 0.1406 0.1630 0.042 Uiso calc 1 . .
    C C6 0.24849(5) 0.30775(9) 0.05902(4) 0.01947(19) Uani d 1 . .
    H H6A 0.2600 0.2719 0.0963 0.023 Uiso calc 1 . .
    H H6B 0.2044 0.2740 0.0318 0.023 Uiso calc 1 . .
    C C7 0.23730(5) 0.43013(9) 0.06391(4) 0.0193(2) Uani d 1 . .
    C C8 0.17815(6) 0.48332(10) 0.02458(5) 0.0230(2) Uani d 1 . .
    H H8 0.1430 0.4416 -0.0041 0.028 Uiso calc 1 . .
    C C9 0.17034(6) 0.59713(10) 0.02714(5) 0.0276(2) Uani d 1 . .
    H H9 0.1303 0.6329 -0.0001 0.033 Uiso calc 1 . .
    C C10 0.22059(7) 0.65826(10) 0.06926(5) 0.0290(2) Uani d 1 . .
    H H10 0.2152 0.7360 0.0707 0.035 Uiso calc 1 . .
    C C11 0.27903(6) 0.60616(10) 0.10949(5) 0.0269(2) Uani d 1 . .
    H H11 0.3133 0.6480 0.1387 0.032 Uiso calc 1 . .
    C C12 0.28713(6) 0.49265(10) 0.10673(5) 0.0224(2) Uani d 1 . .
    H H12 0.3270 0.4572 0.1343 0.027 Uiso calc 1 . .
    C C13 0.30239(5) 0.34444(8) -0.01334(4) 0.01673(18) Uani d 1 . .
    H H13A 0.3456 0.3279 -0.0209 0.020 Uiso calc 1 . .
    H H13B 0.2996 0.4254 -0.0093 0.020 Uiso calc 1 . .
    C C14 0.23657(5) 0.30416(9) -0.06305(4) 0.01831(19) Uani d 1 . .
    H H14A 0.2318 0.2232 -0.0607 0.022 Uiso calc 1 . .
    H H14B 0.1934 0.3393 -0.0616 0.022 Uiso calc 1 . .
    C C15 0.24436(5) 0.33405(8) -0.11817(4) 0.01549(17) Uani d 1 . .
    H H15A 0.2571 0.4132 -0.1170 0.019 Uiso calc 1 . .
    H H15B 0.2841 0.2908 -0.1210 0.019 Uiso calc 1 . .
    C C16 0.14732(6) 0.20164(8) -0.16939(4) 0.0202(2) Uani d 1 . .
    H H16A 0.1087 0.1869 -0.2059 0.030 Uiso calc 1 . .
    H H16B 0.1287 0.1997 -0.1393 0.030 Uiso calc 1 . .
    H H16C 0.1843 0.1453 -0.1621 0.030 Uiso calc 1 . .
    C C17 0.20009(6) 0.31652(9) -0.22064(4) 0.0203(2) Uani d 1 . .
    H H17A 0.2340 0.2569 -0.2172 0.031 Uiso calc 1 . .
    H H17B 0.2224 0.3878 -0.2216 0.031 Uiso calc 1 . .
    H H17C 0.1581 0.3069 -0.2556 0.031 Uiso calc 1 . .
    C C18 0.12001(5) 0.39863(8) -0.17835(4) 0.01773(19) Uani d 1 . .
    H H18A 0.0798 0.3836 -0.2146 0.021 Uiso calc 1 . .
    H H18B 0.1024 0.3888 -0.1475 0.021 Uiso calc 1 . .
    C C19 0.14251(5) 0.51683(8) -0.17835(4) 0.01772(19) Uani d 1 . .
    C C20 0.14317(6) 0.56721(9) -0.22727(5) 0.0229(2) Uani d 1 . .
    H H20 0.1303 0.5263 -0.2615 0.027 Uiso calc 1 . .
    C C21 0.16279(7) 0.67763(10) -0.22577(5) 0.0292(3) Uani d 1 . .
    H H21 0.1642 0.7116 -0.2588 0.035 Uiso calc 1 . .
    C C22 0.18025(7) 0.73815(9) -0.17629(6) 0.0282(2) Uani d 1 . .
    H H22 0.1936 0.8135 -0.1756 0.034 Uiso calc 1 . .
    C C23 0.17838(6) 0.68936(9) -0.12783(5) 0.0247(2) Uani d 1 . .
    H H23 0.1897 0.7313 -0.0941 0.030 Uiso calc 1 . .
    C C24 0.15983(6) 0.57893(9) -0.12892(5) 0.0203(2) Uani d 1 . .
    H H24 0.1589 0.5452 -0.0956 0.024 Uiso calc 1 . .
    B B1 0.46620(6) 0.23547(9) 0.36054(4) 0.01377(19) Uani d 1 . .
    C C25 0.53180(5) 0.27524(8) 0.41906(4) 0.01506(17) Uani d 1 . .
    C C26 0.53687(5) 0.37636(8) 0.44722(4) 0.01841(19) Uani d 1 . .
    H H26 0.4994 0.4284 0.4321 0.022 Uiso calc 1 . .
    C C27 0.59477(6) 0.40360(9) 0.49663(5) 0.0222(2) Uani d 1 . .
    H H27 0.5956 0.4725 0.5147 0.027 Uiso calc 1 . .
    C C28 0.65101(6) 0.33058(9) 0.51945(4) 0.0217(2) Uani d 1 . .
    H H28 0.6902 0.3484 0.5532 0.026 Uiso calc 1 . .
    C C29 0.64893(6) 0.23066(9) 0.49194(4) 0.0208(2) Uani d 1 . .
    H H29 0.6874 0.1803 0.5065 0.025 Uiso calc 1 . .
    C C30 0.59059(5) 0.20459(8) 0.44326(4) 0.01846(19) Uani d 1 . .
    H H30 0.5903 0.1357 0.4254 0.022 Uiso calc 1 . .
    C C31 0.43022(5) 0.12063(8) 0.37144(4) 0.01409(17) Uani d 1 . .
    C C32 0.43723(5) 0.08192(8) 0.42503(4) 0.01565(18) Uani d 1 . .
    H H32 0.4664 0.1220 0.4576 0.019 Uiso calc 1 . .
    C C33 0.40298(5) -0.01320(8) 0.43244(4) 0.01751(18) Uani d 1 . .
    H H33 0.4094 -0.0366 0.4696 0.021 Uiso calc 1 . .
    C C34 0.35964(5) -0.07381(8) 0.38589(5) 0.01895(19) Uani d 1 . .
    H H34 0.3368 -0.1391 0.3908 0.023 Uiso calc 1 . .
    C C35 0.35032(5) -0.03701(9) 0.33182(5) 0.01950(19) Uani d 1 . .
    H H35 0.3204 -0.0767 0.2994 0.023 Uiso calc 1 . .
    C C36 0.38493(5) 0.05798(8) 0.32539(4) 0.01735(18) Uani d 1 . .
    H H36 0.3776 0.0817 0.2881 0.021 Uiso calc 1 . .
    C C37 0.50326(5) 0.21940(8) 0.31399(4) 0.01491(17) Uani d 1 . .
    C C38 0.52380(5) 0.11719(9) 0.29919(4) 0.01828(19) Uani d 1 . .
    H H38 0.5107 0.0516 0.3131 0.022 Uiso calc 1 . .
    C C39 0.56287(6) 0.10823(10) 0.26469(5) 0.0229(2) Uani d 1 . .
    H H39 0.5759 0.0374 0.2559 0.027 Uiso calc 1 . .
    C C40 0.58261(6) 0.20214(10) 0.24331(5) 0.0250(2) Uani d 1 . .
    H H40 0.6096 0.1963 0.2202 0.030 Uiso calc 1 . .
    C C41 0.56232(6) 0.30497(10) 0.25618(5) 0.0240(2) Uani d 1 . .
    H H41 0.5748 0.3701 0.2414 0.029 Uiso calc 1 . .
    C C42 0.52364(6) 0.31235(9) 0.29076(4) 0.01938(19) Uani d 1 . .
    H H42 0.5104 0.3835 0.2990 0.023 Uiso calc 1 . .
    C C43 0.40014(5) 0.32412(8) 0.33856(4) 0.01539(17) Uani d 1 . .
    C C44 0.36416(5) 0.35274(9) 0.28117(4) 0.01945(19) Uani d 1 . .
    H H44 0.3797 0.3210 0.2539 0.023 Uiso calc 1 . .
    C C45 0.30691(6) 0.42552(10) 0.26273(5) 0.0246(2) Uani d 1 . .
    H H45 0.2839 0.4416 0.2235 0.030 Uiso calc 1 . .
    C C46 0.28330(6) 0.47461(9) 0.30136(5) 0.0266(2) Uani d 1 . .
    H H46 0.2453 0.5263 0.2891 0.032 Uiso calc 1 . .
    C C47 0.31613(6) 0.44687(9) 0.35821(5) 0.0249(2) Uani d 1 . .
    H H47 0.3003 0.4793 0.3852 0.030 Uiso calc 1 . .
    C C48 0.37217(5) 0.37170(9) 0.37589(4) 0.01895(19) Uani d 1 . .
    H H48 0.3924 0.3517 0.4148 0.023 Uiso calc 1 . .
    B B2 -0.05215(6) 0.70020(10) 0.40237(5) 0.0163(2) Uani d 1 . .
    C C49 -0.04678(5) 0.73498(8) 0.46616(4) 0.01608(18) Uani d 1 . .
    C C50 -0.01343(5) 0.83323(9) 0.49223(4) 0.01913(19) Uani d 1 . .
    H H50 0.0002 0.8850 0.4704 0.023 Uiso calc 1 . .
    C C51 0.00054(6) 0.85813(9) 0.54879(4) 0.0213(2) Uani d 1 . .
    H H51 0.0240 0.9250 0.5649 0.026 Uiso calc 1 . .
    C C52 -0.01996(6) 0.78472(9) 0.58155(4) 0.0218(2) Uani d 1 . .
    H H52 -0.0102 0.8005 0.6202 0.026 Uiso calc 1 . .
    C C53 -0.05484(6) 0.68795(9) 0.55698(4) 0.0221(2) Uani d 1 . .
    H H53 -0.0699 0.6378 0.5787 0.026 Uiso calc 1 . .
    C C54 -0.06784(5) 0.66418(9) 0.50041(4) 0.01887(19) Uani d 1 . .
    H H54 -0.0918 0.5976 0.4845 0.023 Uiso calc 1 . .
    C C55 0.02320(5) 0.64157(8) 0.40784(4) 0.01560(18) Uani d 1 . .
    C C56 0.08370(5) 0.63716(8) 0.45817(4) 0.01707(18) Uani d 1 . .
    H H56 0.0813 0.6677 0.4916 0.020 Uiso calc 1 . .
    C C57 0.14745(5) 0.58952(8) 0.46106(5) 0.0200(2) Uani d 1 . .
    H H57 0.1872 0.5881 0.4961 0.024 Uiso calc 1 . .
    C C58 0.15304(6) 0.54410(8) 0.41296(5) 0.0205(2) Uani d 1 . .
    H H58 0.1965 0.5123 0.4147 0.025 Uiso calc 1 . .
    C C59 0.09406(6) 0.54589(8) 0.36225(5) 0.01945(19) Uani d 1 . .
    H H59 0.0970 0.5152 0.3290 0.023 Uiso calc 1 . .
    C C60 0.03075(6) 0.59263(8) 0.36028(4) 0.01809(19) Uani d 1 . .
    H H60 -0.0092 0.5916 0.3254 0.022 Uiso calc 1 . .
    C C61 -0.11684(5) 0.60929(10) 0.37559(4) 0.0204(2) Uani d 1 . .
    C C62 -0.10414(6) 0.49566(10) 0.38699(5) 0.0259(2) Uani d 1 . .
    H H62 -0.0571 0.4723 0.4090 0.031 Uiso calc 1 . .
    C C63 -0.15750(7) 0.41580(12) 0.36737(6) 0.0349(3) Uani d 1 . .
    H H63 -0.1463 0.3402 0.3764 0.042 Uiso calc 1 . .
    C C64 -0.22645(8) 0.44651(14) 0.33485(5) 0.0412(4) Uani d 1 . .
    H H64 -0.2630 0.3927 0.3209 0.049 Uiso calc 1 . .
    C C65 -0.24121(7) 0.55746(15) 0.32296(5) 0.0392(4) Uani d 1 . .
    H H65 -0.2884 0.5798 0.3006 0.047 Uiso calc 1 . .
    C C66 -0.18766(6) 0.63718(12) 0.34342(4) 0.0269(2) Uani d 1 . .
    H H66 -0.1997 0.7127 0.3352 0.032 Uiso calc 1 . .
    C C67 -0.06546(5) 0.81251(9) 0.36295(4) 0.01731(18) Uani d 1 . .
    C C68 -0.02646(5) 0.84143(9) 0.32986(4) 0.01829(19) Uani d 1 . .
    H H68 0.0094 0.7924 0.3287 0.022 Uiso calc 1 . .
    C C69 -0.03839(6) 0.93941(9) 0.29857(4) 0.0212(2) Uani d 1 . .
    H H69 -0.0110 0.9552 0.2766 0.025 Uiso calc 1 . .
    C C70 -0.08985(6) 1.01377(9) 0.29939(5) 0.0233(2) Uani d 1 . .
    H H70 -0.0981 1.0804 0.2782 0.028 Uiso calc 1 . .
    C C71 -0.12914(6) 0.98859(10) 0.33193(5) 0.0245(2) Uani d 1 . .
    H H71 -0.1644 1.0385 0.3332 0.029 Uiso calc 1 . .
    C C72 -0.11691(6) 0.89051(10) 0.36257(4) 0.0223(2) Uani d 1 . .
    H H72 -0.1447 0.8754 0.3843 0.027 Uiso calc 1 . .
loop_
    _atom_site_aniso_label
    _atom_site_aniso_U_11
    _atom_site_aniso_U_22
    _atom_site_aniso_U_33
    _atom_site_aniso_U_12
    _atom_site_aniso_U_13
    _atom_site_aniso_U_23
    N1 0.0161(4) 0.0165(4) 0.0189(4) -0.0008(3) 0.0056(3) -0.0011(3)
    N2 0.0218(4) 0.0184(4) 0.0173(4) -0.0029(3) 0.0050(3) 0.0030(3)
    N3 0.0154(4) 0.0199(4) 0.0148(4) -0.0009(3) 0.0061(3) 0.0032(3)
    N4 0.0169(4) 0.0160(4) 0.0138(4) -0.0020(3) 0.0060(3) 0.0003(3)
    C1 0.0180(4) 0.0167(4) 0.0126(4) -0.0019(3) 0.0049(4) -0.0008(3)
    C2 0.0184(5) 0.0185(5) 0.0214(5) -0.0051(4) 0.0066(4) -0.0034(4)
    C3 0.0203(5) 0.0247(5) 0.0288(6) 0.0040(4) 0.0097(4) 0.0006(4)
    C4 0.0295(6) 0.0205(5) 0.0232(5) -0.0092(4) 0.0107(4) -0.0013(4)
    C5 0.0279(6) 0.0298(6) 0.0239(5) 0.0051(5) 0.0076(5) 0.0119(5)
    C6 0.0165(4) 0.0249(5) 0.0188(5) -0.0019(4) 0.0087(4) 0.0035(4)
    C7 0.0167(5) 0.0263(5) 0.0176(5) 0.0004(4) 0.0094(4) 0.0027(4)
    C8 0.0161(5) 0.0329(6) 0.0207(5) 0.0015(4) 0.0079(4) 0.0023(4)
    C9 0.0226(5) 0.0357(6) 0.0262(6) 0.0107(5) 0.0113(5) 0.0064(5)
    C10 0.0318(6) 0.0278(6) 0.0327(6) 0.0071(5) 0.0181(5) 0.0014(5)
    C11 0.0259(6) 0.0305(6) 0.0261(6) -0.0003(5) 0.0118(5) -0.0052(5)
    C12 0.0182(5) 0.0310(6) 0.0182(5) 0.0027(4) 0.0073(4) 0.0005(4)
    C13 0.0170(4) 0.0199(5) 0.0135(4) -0.0023(4) 0.0061(4) 0.0031(3)
    C14 0.0178(5) 0.0227(5) 0.0140(4) -0.0037(4) 0.0057(4) 0.0030(4)
    C15 0.0148(4) 0.0175(4) 0.0139(4) -0.0010(3) 0.0051(3) 0.0011(3)
    C16 0.0235(5) 0.0165(5) 0.0200(5) -0.0059(4) 0.0075(4) -0.0007(4)
    C17 0.0251(5) 0.0235(5) 0.0153(4) -0.0014(4) 0.0110(4) -0.0003(4)
    C18 0.0151(4) 0.0195(5) 0.0177(5) 0.0002(4) 0.0053(4) 0.0014(4)
    C19 0.0149(4) 0.0183(5) 0.0196(5) 0.0020(3) 0.0062(4) 0.0020(4)
    C20 0.0276(5) 0.0214(5) 0.0207(5) 0.0042(4) 0.0106(4) 0.0033(4)
    C21 0.0397(7) 0.0219(5) 0.0330(6) 0.0057(5) 0.0217(5) 0.0086(5)
    C22 0.0317(6) 0.0162(5) 0.0411(7) 0.0023(4) 0.0189(5) 0.0021(5)
    C23 0.0240(5) 0.0206(5) 0.0292(6) 0.0029(4) 0.0098(5) -0.0037(4)
    C24 0.0195(5) 0.0211(5) 0.0206(5) 0.0035(4) 0.0080(4) 0.0016(4)
    B1 0.0150(5) 0.0129(4) 0.0134(5) 0.0005(4) 0.0055(4) 0.0003(4)
    C25 0.0168(4) 0.0152(4) 0.0141(4) -0.0012(3) 0.0070(4) 0.0013(3)
    C26 0.0185(5) 0.0161(4) 0.0199(5) -0.0003(4) 0.0066(4) -0.0008(4)
    C27 0.0236(5) 0.0189(5) 0.0223(5) -0.0036(4) 0.0068(4) -0.0054(4)
    C28 0.0188(5) 0.0246(5) 0.0178(5) -0.0052(4) 0.0027(4) -0.0016(4)
    C29 0.0169(5) 0.0218(5) 0.0206(5) 0.0008(4) 0.0039(4) 0.0025(4)
    C30 0.0186(5) 0.0172(4) 0.0185(5) 0.0005(4) 0.0059(4) -0.0010(4)
    C31 0.0133(4) 0.0136(4) 0.0156(4) 0.0026(3) 0.0058(3) 0.0005(3)
    C32 0.0158(4) 0.0158(4) 0.0155(4) 0.0017(3) 0.0062(4) -0.0005(3)
    C33 0.0177(4) 0.0174(4) 0.0196(5) 0.0031(4) 0.0095(4) 0.0037(4)
    C34 0.0166(4) 0.0151(4) 0.0273(5) 0.0001(4) 0.0108(4) 0.0006(4)
    C35 0.0162(4) 0.0199(5) 0.0215(5) -0.0026(4) 0.0062(4) -0.0047(4)
    C36 0.0163(4) 0.0189(5) 0.0156(4) -0.0004(4) 0.0048(4) 0.0000(4)
    C37 0.0137(4) 0.0171(4) 0.0125(4) -0.0001(3) 0.0034(3) -0.0007(3)
    C38 0.0183(5) 0.0186(5) 0.0169(4) 0.0011(4) 0.0056(4) -0.0009(4)
    C39 0.0200(5) 0.0282(5) 0.0195(5) 0.0030(4) 0.0065(4) -0.0060(4)
    C40 0.0198(5) 0.0402(6) 0.0169(5) -0.0004(4) 0.0090(4) -0.0028(4)
    C41 0.0231(5) 0.0303(6) 0.0206(5) -0.0049(4) 0.0104(4) 0.0029(4)
    C42 0.0196(5) 0.0194(5) 0.0199(5) -0.0018(4) 0.0084(4) -0.0003(4)
    C43 0.0153(4) 0.0129(4) 0.0178(4) -0.0011(3) 0.0061(4) 0.0001(3)
    C44 0.0181(5) 0.0203(5) 0.0202(5) 0.0017(4) 0.0077(4) 0.0037(4)
    C45 0.0197(5) 0.0256(5) 0.0261(5) 0.0037(4) 0.0061(4) 0.0092(4)
    C46 0.0188(5) 0.0197(5) 0.0385(6) 0.0054(4) 0.0078(5) 0.0016(4)
    C47 0.0197(5) 0.0223(5) 0.0337(6) 0.0008(4) 0.0112(5) -0.0089(4)
    C48 0.0166(5) 0.0194(5) 0.0207(5) -0.0012(4) 0.0069(4) -0.0036(4)
    B2 0.0134(5) 0.0211(5) 0.0144(5) 0.0000(4) 0.0056(4) 0.0004(4)
    C49 0.0128(4) 0.0196(5) 0.0157(4) 0.0027(3) 0.0053(3) 0.0018(3)
    C50 0.0183(5) 0.0203(5) 0.0179(5) -0.0001(4) 0.0059(4) 0.0027(4)
    C51 0.0208(5) 0.0209(5) 0.0193(5) 0.0009(4) 0.0046(4) -0.0017(4)
    C52 0.0231(5) 0.0265(5) 0.0165(5) 0.0045(4) 0.0084(4) -0.0008(4)
    C53 0.0246(5) 0.0260(5) 0.0194(5) 0.0010(4) 0.0125(4) 0.0023(4)
    C54 0.0186(5) 0.0207(5) 0.0186(5) 0.0000(4) 0.0084(4) 0.0000(4)
    C55 0.0160(4) 0.0144(4) 0.0168(4) -0.0012(3) 0.0069(4) 0.0006(3)
    C56 0.0163(4) 0.0164(4) 0.0181(4) -0.0003(3) 0.0061(4) 0.0001(3)
    C57 0.0161(5) 0.0175(5) 0.0237(5) 0.0005(4) 0.0044(4) 0.0005(4)
    C58 0.0179(5) 0.0149(4) 0.0310(6) 0.0017(4) 0.0119(4) 0.0012(4)
    C59 0.0238(5) 0.0152(4) 0.0229(5) -0.0007(4) 0.0130(4) -0.0009(4)
    C60 0.0199(5) 0.0169(4) 0.0178(5) -0.0009(4) 0.0075(4) 0.0003(4)
    C61 0.0178(5) 0.0314(6) 0.0132(4) -0.0043(4) 0.0072(4) -0.0025(4)
    C62 0.0265(6) 0.0299(6) 0.0241(5) -0.0088(5) 0.0127(5) -0.0059(4)
    C63 0.0433(7) 0.0381(7) 0.0313(6) -0.0210(6) 0.0234(6) -0.0132(5)
    C64 0.0390(7) 0.0655(10) 0.0244(6) -0.0332(7) 0.0183(6) -0.0187(6)
    C65 0.0200(5) 0.0824(11) 0.0143(5) -0.0175(6) 0.0057(4) -0.0051(6)
    C66 0.0180(5) 0.0497(7) 0.0139(5) -0.0051(5) 0.0073(4) 0.0006(5)
    C67 0.0148(4) 0.0225(5) 0.0131(4) 0.0003(4) 0.0036(4) -0.0002(4)
    C68 0.0149(4) 0.0212(5) 0.0180(4) 0.0002(4) 0.0054(4) 0.0007(4)
    C69 0.0182(5) 0.0239(5) 0.0190(5) -0.0037(4) 0.0042(4) 0.0020(4)
    C70 0.0228(5) 0.0201(5) 0.0196(5) 0.0001(4) 0.0001(4) 0.0022(4)
    C71 0.0217(5) 0.0266(5) 0.0202(5) 0.0077(4) 0.0026(4) -0.0009(4)
    C72 0.0192(5) 0.0303(6) 0.0170(5) 0.0059(4) 0.0064(4) 0.0017(4)
_geom_special_details
;
 All esds (except the esd in the dihedral angle between two l.s. planes)
 are estimated using the full covariance matrix.  The cell esds are taken
 into account individually in the estimation of esds in distances, angles
 and torsion angles; correlations between esds in cell parameters are only
 used when they are defined by crystal symmetry.  An approximate (isotropic)
 treatment of cell esds is used for estimating esds involving l.s. planes.
;
loop_
    _geom_bond_atom_site_label_1
    _geom_bond_atom_site_label_2
    _geom_bond_site_symmetry_2
    _geom_bond_distance
    _geom_bond_publ_flag
    N1 C1 . 1.3407(13) ?
    N1 C2 . 1.4639(13) ?
    N1 C3 . 1.4644(13) ?
    N2 C1 . 1.3364(13) ?
    N2 C5 . 1.4648(14) ?
    N2 C4 . 1.4673(14) ?
    N3 C1 . 1.3539(13) ?
    N3 C13 . 1.4676(12) ?
    N3 C6 . 1.4820(12) ?
    N4 C16 . 1.4994(13) ?
    N4 C17 . 1.5017(12) ?
    N4 C15 . 1.5144(13) ?
    N4 C18 . 1.5293(13) ?
    C2 H2A . 0.9800 ?
    C2 H2B . 0.9800 ?
    C2 H2C . 0.9800 ?
    C3 H3A . 0.9800 ?
    C3 H3B . 0.9800 ?
    C3 H3C . 0.9800 ?
    C4 H4A . 0.9800 ?
    C4 H4B . 0.9800 ?
    C4 H4C . 0.9800 ?
    C5 H5A . 0.9800 ?
    C5 H5B . 0.9800 ?
    C5 H5C . 0.9800 ?
    C6 C7 . 1.5119(15) ?
    C6 H6A . 0.9900 ?
    C6 H6B . 0.9900 ?
    C7 C8 . 1.3963(15) ?
    C7 C12 . 1.3965(15) ?
    C8 C9 . 1.3919(17) ?
    C8 H8 . 0.9500 ?
    C9 C10 . 1.3823(18) ?
    C9 H9 . 0.9500 ?
    C10 C11 . 1.3910(17) ?
    C10 H10 . 0.9500 ?
    C11 C12 . 1.3895(17) ?
    C11 H11 . 0.9500 ?
    C12 H12 . 0.9500 ?
    C13 C14 . 1.5315(14) ?
    C13 H13A . 0.9900 ?
    C13 H13B . 0.9900 ?
    C14 C15 . 1.5205(13) ?
    C14 H14A . 0.9900 ?
    C14 H14B . 0.9900 ?
    C15 H15A . 0.9900 ?
    C15 H15B . 0.9900 ?
    C16 H16A . 0.9800 ?
    C16 H16B . 0.9800 ?
    C16 H16C . 0.9800 ?
    C17 H17A . 0.9800 ?
    C17 H17B . 0.9800 ?
    C17 H17C . 0.9800 ?
    C18 C19 . 1.5030(14) ?
    C18 H18A . 0.9900 ?
    C18 H18B . 0.9900 ?
    C19 C24 . 1.3946(14) ?
    C19 C20 . 1.3958(14) ?
    C20 C21 . 1.3919(16) ?
    C20 H20 . 0.9500 ?
    C21 C22 . 1.3852(18) ?
    C21 H21 . 0.9500 ?
    C22 C23 . 1.3858(17) ?
    C22 H22 . 0.9500 ?
    C23 C24 . 1.3870(15) ?
    C23 H23 . 0.9500 ?
    C24 H24 . 0.9500 ?
    B1 C43 . 1.6430(14) ?
    B1 C31 . 1.6447(14) ?
    B1 C37 . 1.6465(14) ?
    B1 C25 . 1.6505(15) ?
    C25 C26 . 1.4040(14) ?
    C25 C30 . 1.4075(14) ?
    C26 C27 . 1.3979(15) ?
    C26 H26 . 0.9500 ?
    C27 C28 . 1.3867(16) ?
    C27 H27 . 0.9500 ?
    C28 C29 . 1.3919(15) ?
    C28 H28 . 0.9500 ?
    C29 C30 . 1.3885(15) ?
    C29 H29 . 0.9500 ?
    C30 H30 . 0.9500 ?
    C31 C32 . 1.4021(13) ?
    C31 C36 . 1.4073(13) ?
    C32 C33 . 1.3966(14) ?
    C32 H32 . 0.9500 ?
    C33 C34 . 1.3890(15) ?
    C33 H33 . 0.9500 ?
    C34 C35 . 1.3941(15) ?
    C34 H34 . 0.9500 ?
    C35 C36 . 1.3912(14) ?
    C35 H35 . 0.9500 ?
    C36 H36 . 0.9500 ?
    C37 C38 . 1.4041(14) ?
    C37 C42 . 1.4073(14) ?
    C38 C39 . 1.3999(14) ?
    C38 H38 . 0.9500 ?
    C39 C40 . 1.3862(17) ?
    C39 H39 . 0.9500 ?
    C40 C41 . 1.3906(17) ?
    C40 H40 . 0.9500 ?
    C41 C42 . 1.3939(14) ?
    C41 H41 . 0.9500 ?
    C42 H42 . 0.9500 ?
    C43 C48 . 1.4083(13) ?
    C43 C44 . 1.4091(14) ?
    C44 C45 . 1.3921(15) ?
    C44 H44 . 0.9500 ?
    C45 C46 . 1.3867(17) ?
    C45 H45 . 0.9500 ?
    C46 C47 . 1.3882(17) ?
    C46 H46 . 0.9500 ?
    C47 C48 . 1.3932(15) ?
    C47 H47 . 0.9500 ?
    C48 H48 . 0.9500 ?
    B2 C49 . 1.6463(14) ?
    B2 C55 . 1.6477(15) ?
    B2 C61 . 1.6512(16) ?
    B2 C67 . 1.6521(15) ?
    C49 C54 . 1.4047(14) ?
    C49 C50 . 1.4051(14) ?
    C50 C51 . 1.3953(14) ?
    C50 H50 . 0.9500 ?
    C51 C52 . 1.3904(15) ?
    C51 H51 . 0.9500 ?
    C52 C53 . 1.3896(16) ?
    C52 H52 . 0.9500 ?
    C53 C54 . 1.3966(14) ?
    C53 H53 . 0.9500 ?
    C54 H54 . 0.9500 ?
    C55 C56 . 1.4008(14) ?
    C55 C60 . 1.4127(13) ?
    C56 C57 . 1.3967(14) ?
    C56 H56 . 0.9500 ?
    C57 C58 . 1.3907(15) ?
    C57 H57 . 0.9500 ?
    C58 C59 . 1.3897(16) ?
    C58 H58 . 0.9500 ?
    C59 C60 . 1.3913(14) ?
    C59 H59 . 0.9500 ?
    C60 H60 . 0.9500 ?
    C61 C66 . 1.4008(15) ?
    C61 C62 . 1.4099(17) ?
    C62 C63 . 1.3967(16) ?
    C62 H62 . 0.9500 ?
    C63 C64 . 1.381(2) ?
    C63 H63 . 0.9500 ?
    C64 C65 . 1.385(2) ?
    C64 H64 . 0.9500 ?
    C65 C66 . 1.3995(18) ?
    C65 H65 . 0.9500 ?
    C66 H66 . 0.9500 ?
    C67 C72 . 1.4080(14) ?
    C67 C68 . 1.4082(13) ?
    C68 C69 . 1.3991(15) ?
    C68 H68 . 0.9500 ?
    C69 C70 . 1.3880(16) ?
    C69 H69 . 0.9500 ?
    C70 C71 . 1.3908(16) ?
    C70 H70 . 0.9500 ?
    C71 C72 . 1.3917(16) ?
    C71 H71 . 0.9500 ?
    C72 H72 . 0.9500 ?
loop_
    _geom_angle_atom_site_label_1
    _geom_angle_atom_site_label_2
    _geom_angle_atom_site_label_3
    _geom_angle_site_symmetry_1
    _geom_angle_site_symmetry_3
    _geom_angle
    _geom_angle_publ_flag
    C1 N1 C2 . . 121.72(9) ?
    C1 N1 C3 . . 123.01(9) ?
    C2 N1 C3 . . 115.22(8) ?
    C1 N2 C5 . . 122.30(9) ?
    C1 N2 C4 . . 121.50(9) ?
    C5 N2 C4 . . 116.13(9) ?
    C1 N3 C13 . . 120.42(8) ?
    C1 N3 C6 . . 121.80(8) ?
    C13 N3 C6 . . 117.78(8) ?
    C16 N4 C17 . . 107.85(8) ?
    C16 N4 C15 . . 111.56(8) ?
    C17 N4 C15 . . 107.40(7) ?
    C16 N4 C18 . . 107.36(8) ?
    C17 N4 C18 . . 110.02(8) ?
    C15 N4 C18 . . 112.57(7) ?
    N2 C1 N1 . . 121.16(9) ?
    N2 C1 N3 . . 119.26(9) ?
    N1 C1 N3 . . 119.57(9) ?
    N1 C2 H2A . . 109.5 ?
    N1 C2 H2B . . 109.5 ?
    H2A C2 H2B . . 109.5 ?
    N1 C2 H2C . . 109.5 ?
    H2A C2 H2C . . 109.5 ?
    H2B C2 H2C . . 109.5 ?
    N1 C3 H3A . . 109.5 ?
    N1 C3 H3B . . 109.5 ?
    H3A C3 H3B . . 109.5 ?
    N1 C3 H3C . . 109.5 ?
    H3A C3 H3C . . 109.5 ?
    H3B C3 H3C . . 109.5 ?
    N2 C4 H4A . . 109.5 ?
    N2 C4 H4B . . 109.5 ?
    H4A C4 H4B . . 109.5 ?
    N2 C4 H4C . . 109.5 ?
    H4A C4 H4C . . 109.5 ?
    H4B C4 H4C . . 109.5 ?
    N2 C5 H5A . . 109.5 ?
    N2 C5 H5B . . 109.5 ?
    H5A C5 H5B . . 109.5 ?
    N2 C5 H5C . . 109.5 ?
    H5A C5 H5C . . 109.5 ?
    H5B C5 H5C . . 109.5 ?
    N3 C6 C7 . . 109.57(8) ?
    N3 C6 H6A . . 109.8 ?
    C7 C6 H6A . . 109.8 ?
    N3 C6 H6B . . 109.8 ?
    C7 C6 H6B . . 109.8 ?
    H6A C6 H6B . . 108.2 ?
    C8 C7 C12 . . 118.81(10) ?
    C8 C7 C6 . . 120.56(10) ?
    C12 C7 C6 . . 120.60(10) ?
    C9 C8 C7 . . 120.37(11) ?
    C9 C8 H8 . . 119.8 ?
    C7 C8 H8 . . 119.8 ?
    C10 C9 C8 . . 120.20(11) ?
    C10 C9 H9 . . 119.9 ?
    C8 C9 H9 . . 119.9 ?
    C9 C10 C11 . . 120.11(11) ?
    C9 C10 H10 . . 119.9 ?
    C11 C10 H10 . . 119.9 ?
    C12 C11 C10 . . 119.73(11) ?
    C12 C11 H11 . . 120.1 ?
    C10 C11 H11 . . 120.1 ?
    C11 C12 C7 . . 120.75(10) ?
    C11 C12 H12 . . 119.6 ?
    C7 C12 H12 . . 119.6 ?
    N3 C13 C14 . . 110.54(8) ?
    N3 C13 H13A . . 109.5 ?
    C14 C13 H13A . . 109.5 ?
    N3 C13 H13B . . 109.5 ?
    C14 C13 H13B . . 109.5 ?
    H13A C13 H13B . . 108.1 ?
    C15 C14 C13 . . 108.91(8) ?
    C15 C14 H14A . . 109.9 ?
    C13 C14 H14A . . 109.9 ?
    C15 C14 H14B . . 109.9 ?
    C13 C14 H14B . . 109.9 ?
    H14A C14 H14B . . 108.3 ?
    N4 C15 C14 . . 114.25(8) ?
    N4 C15 H15A . . 108.7 ?
    C14 C15 H15A . . 108.7 ?
    N4 C15 H15B . . 108.7 ?
    C14 C15 H15B . . 108.7 ?
    H15A C15 H15B . . 107.6 ?
    N4 C16 H16A . . 109.5 ?
    N4 C16 H16B . . 109.5 ?
    H16A C16 H16B . . 109.5 ?
    N4 C16 H16C . . 109.5 ?
    H16A C16 H16C . . 109.5 ?
    H16B C16 H16C . . 109.5 ?
    N4 C17 H17A . . 109.5 ?
    N4 C17 H17B . . 109.5 ?
    H17A C17 H17B . . 109.5 ?
    N4 C17 H17C . . 109.5 ?
    H17A C17 H17C . . 109.5 ?
    H17B C17 H17C . . 109.5 ?
    C19 C18 N4 . . 114.89(8) ?
    C19 C18 H18A . . 108.5 ?
    N4 C18 H18A . . 108.5 ?
    C19 C18 H18B . . 108.5 ?
    N4 C18 H18B . . 108.5 ?
    H18A C18 H18B . . 107.5 ?
    C24 C19 C20 . . 119.33(10) ?
    C24 C19 C18 . . 119.01(9) ?
    C20 C19 C18 . . 121.59(9) ?
    C21 C20 C19 . . 119.76(10) ?
    C21 C20 H20 . . 120.1 ?
    C19 C20 H20 . . 120.1 ?
    C22 C21 C20 . . 120.27(11) ?
    C22 C21 H21 . . 119.9 ?
    C20 C21 H21 . . 119.9 ?
    C21 C22 C23 . . 120.33(11) ?
    C21 C22 H22 . . 119.8 ?
    C23 C22 H22 . . 119.8 ?
    C22 C23 C24 . . 119.58(11) ?
    C22 C23 H23 . . 120.2 ?
    C24 C23 H23 . . 120.2 ?
    C23 C24 C19 . . 120.71(10) ?
    C23 C24 H24 . . 119.6 ?
    C19 C24 H24 . . 119.6 ?
    C43 B1 C31 . . 104.53(7) ?
    C43 B1 C37 . . 111.84(8) ?
    C31 B1 C37 . . 112.32(8) ?
    C43 B1 C25 . . 113.09(8) ?
    C31 B1 C25 . . 110.61(8) ?
    C37 B1 C25 . . 104.66(7) ?
    C26 C25 C30 . . 114.94(9) ?
    C26 C25 B1 . . 126.45(9) ?
    C30 C25 B1 . . 118.57(8) ?
    C27 C26 C25 . . 122.68(10) ?
    C27 C26 H26 . . 118.7 ?
    C25 C26 H26 . . 118.7 ?
    C28 C27 C26 . . 120.33(10) ?
    C28 C27 H27 . . 119.8 ?
    C26 C27 H27 . . 119.8 ?
    C27 C28 C29 . . 118.77(10) ?
    C27 C28 H28 . . 120.6 ?
    C29 C28 H28 . . 120.6 ?
    C30 C29 C28 . . 120.04(10) ?
    C30 C29 H29 . . 120.0 ?
    C28 C29 H29 . . 120.0 ?
    C29 C30 C25 . . 123.21(10) ?
    C29 C30 H30 . . 118.4 ?
    C25 C30 H30 . . 118.4 ?
    C32 C31 C36 . . 115.19(9) ?
    C32 C31 B1 . . 124.25(8) ?
    C36 C31 B1 . . 120.41(8) ?
    C33 C32 C31 . . 122.61(9) ?
    C33 C32 H32 . . 118.7 ?
    C31 C32 H32 . . 118.7 ?
    C34 C33 C32 . . 120.42(9) ?
    C34 C33 H33 . . 119.8 ?
    C32 C33 H33 . . 119.8 ?
    C33 C34 C35 . . 118.74(9) ?
    C33 C34 H34 . . 120.6 ?
    C35 C34 H34 . . 120.6 ?
    C36 C35 C34 . . 119.90(9) ?
    C36 C35 H35 . . 120.1 ?
    C34 C35 H35 . . 120.1 ?
    C35 C36 C31 . . 123.13(9) ?
    C35 C36 H36 . . 118.4 ?
    C31 C36 H36 . . 118.4 ?
    C38 C37 C42 . . 115.16(9) ?
    C38 C37 B1 . . 124.42(8) ?
    C42 C37 B1 . . 120.08(8) ?
    C39 C38 C37 . . 122.54(10) ?
    C39 C38 H38 . . 118.7 ?
    C37 C38 H38 . . 118.7 ?
    C40 C39 C38 . . 120.34(10) ?
    C40 C39 H39 . . 119.8 ?
    C38 C39 H39 . . 119.8 ?
    C39 C40 C41 . . 118.96(10) ?
    C39 C40 H40 . . 120.5 ?
    C41 C40 H40 . . 120.5 ?
    C40 C41 C42 . . 119.91(10) ?
    C40 C41 H41 . . 120.0 ?
    C42 C41 H41 . . 120.0 ?
    C41 C42 C37 . . 123.07(10) ?
    C41 C42 H42 . . 118.5 ?
    C37 C42 H42 . . 118.5 ?
    C48 C43 C44 . . 114.87(9) ?
    C48 C43 B1 . . 121.75(9) ?
    C44 C43 B1 . . 123.24(8) ?
    C45 C44 C43 . . 122.86(10) ?
    C45 C44 H44 . . 118.6 ?
    C43 C44 H44 . . 118.6 ?
    C46 C45 C44 . . 120.28(10) ?
    C46 C45 H45 . . 119.9 ?
    C44 C45 H45 . . 119.9 ?
    C45 C46 C47 . . 118.82(10) ?
    C45 C46 H46 . . 120.6 ?
    C47 C46 H46 . . 120.6 ?
    C46 C47 C48 . . 120.28(10) ?
    C46 C47 H47 . . 119.9 ?
    C48 C47 H47 . . 119.9 ?
    C47 C48 C43 . . 122.77(10) ?
    C47 C48 H48 . . 118.6 ?
    C43 C48 H48 . . 118.6 ?
    C49 B2 C55 . . 108.64(8) ?
    C49 B2 C61 . . 108.73(8) ?
    C55 B2 C61 . . 108.51(8) ?
    C49 B2 C67 . . 109.06(8) ?
    C55 B2 C67 . . 109.66(8) ?
    C61 B2 C67 . . 112.18(8) ?
    C54 C49 C50 . . 115.39(9) ?
    C54 C49 B2 . . 122.73(9) ?
    C50 C49 B2 . . 121.53(9) ?
    C51 C50 C49 . . 122.97(9) ?
    C51 C50 H50 . . 118.5 ?
    C49 C50 H50 . . 118.5 ?
    C52 C51 C50 . . 119.77(10) ?
    C52 C51 H51 . . 120.1 ?
    C50 C51 H51 . . 120.1 ?
    C53 C52 C51 . . 119.11(10) ?
    C53 C52 H52 . . 120.4 ?
    C51 C52 H52 . . 120.4 ?
    C52 C53 C54 . . 120.21(10) ?
    C52 C53 H53 . . 119.9 ?
    C54 C53 H53 . . 119.9 ?
    C53 C54 C49 . . 122.50(10) ?
    C53 C54 H54 . . 118.7 ?
    C49 C54 H54 . . 118.7 ?
    C56 C55 C60 . . 115.27(9) ?
    C56 C55 B2 . . 123.89(8) ?
    C60 C55 B2 . . 120.83(9) ?
    C57 C56 C55 . . 122.51(9) ?
    C57 C56 H56 . . 118.7 ?
    C55 C56 H56 . . 118.7 ?
    C58 C57 C56 . . 120.37(10) ?
    C58 C57 H57 . . 119.8 ?
    C56 C57 H57 . . 119.8 ?
    C59 C58 C57 . . 118.96(9) ?
    C59 C58 H58 . . 120.5 ?
    C57 C58 H58 . . 120.5 ?
    C58 C59 C60 . . 119.90(9) ?
    C58 C59 H59 . . 120.1 ?
    C60 C59 H59 . . 120.1 ?
    C59 C60 C55 . . 122.97(10) ?
    C59 C60 H60 . . 118.5 ?
    C55 C60 H60 . . 118.5 ?
    C66 C61 C62 . . 115.02(10) ?
    C66 C61 B2 . . 124.16(10) ?
    C62 C61 B2 . . 120.72(9) ?
    C63 C62 C61 . . 123.07(12) ?
    C63 C62 H62 . . 118.5 ?
    C61 C62 H62 . . 118.5 ?
    C64 C63 C62 . . 120.12(14) ?
    C64 C63 H63 . . 119.9 ?
    C62 C63 H63 . . 119.9 ?
    C63 C64 C65 . . 118.60(12) ?
    C63 C64 H64 . . 120.7 ?
    C65 C64 H64 . . 120.7 ?
    C64 C65 C66 . . 120.96(13) ?
    C64 C65 H65 . . 119.5 ?
    C66 C65 H65 . . 119.5 ?
    C65 C66 C61 . . 122.22(13) ?
    C65 C66 H66 . . 118.9 ?
    C61 C66 H66 . . 118.9 ?
    C72 C67 C68 . . 114.73(9) ?
    C72 C67 B2 . . 120.29(9) ?
    C68 C67 B2 . . 124.92(9) ?
    C69 C68 C67 . . 122.66(10) ?
    C69 C68 H68 . . 118.7 ?
    C67 C68 H68 . . 118.7 ?
    C70 C69 C68 . . 120.56(10) ?
    C70 C69 H69 . . 119.7 ?
    C68 C69 H69 . . 119.7 ?
    C69 C70 C71 . . 118.51(10) ?
    C69 C70 H70 . . 120.7 ?
    C71 C70 H70 . . 120.7 ?
    C70 C71 C72 . . 120.24(10) ?
    C70 C71 H71 . . 119.9 ?
    C72 C71 H71 . . 119.9 ?
    C71 C72 C67 . . 123.29(10) ?
    C71 C72 H72 . . 118.4 ?
    C67 C72 H72 . . 118.4 ?
loop_
    _geom_torsion_atom_site_label_1
    _geom_torsion_atom_site_label_2
    _geom_torsion_atom_site_label_3
    _geom_torsion_atom_site_label_4
    _geom_torsion_site_symmetry_1
    _geom_torsion_site_symmetry_2
    _geom_torsion_site_symmetry_3
    _geom_torsion_site_symmetry_4
    _geom_torsion
    _geom_torsion_publ_flag
    C5 N2 C1 N1 . . . . 30.14(15) ?
    C4 N2 C1 N1 . . . . -146.67(10) ?
    C5 N2 C1 N3 . . . . -150.09(10) ?
    C4 N2 C1 N3 . . . . 33.10(14) ?
    C2 N1 C1 N2 . . . . -147.59(10) ?
    C3 N1 C1 N2 . . . . 34.77(14) ?
    C2 N1 C1 N3 . . . . 32.64(14) ?
    C3 N1 C1 N3 . . . . -145.00(10) ?
    C13 N3 C1 N2 . . . . -136.31(10) ?
    C6 N3 C1 N2 . . . . 44.00(14) ?
    C13 N3 C1 N1 . . . . 43.47(13) ?
    C6 N3 C1 N1 . . . . -136.23(10) ?
    C1 N3 C6 C7 . . . . 124.68(10) ?
    C13 N3 C6 C7 . . . . -55.02(11) ?
    N3 C6 C7 C8 . . . . 107.17(10) ?
    N3 C6 C7 C12 . . . . -70.71(12) ?
    C12 C7 C8 C9 . . . . 1.94(15) ?
    C6 C7 C8 C9 . . . . -175.97(9) ?
    C7 C8 C9 C10 . . . . -1.02(16) ?
    C8 C9 C10 C11 . . . . -0.36(17) ?
    C9 C10 C11 C12 . . . . 0.80(17) ?
    C10 C11 C12 C7 . . . . 0.15(16) ?
    C8 C7 C12 C11 . . . . -1.51(15) ?
    C6 C7 C12 C11 . . . . 176.41(9) ?
    C1 N3 C13 C14 . . . . 119.40(10) ?
    C6 N3 C13 C14 . . . . -60.90(11) ?
    N3 C13 C14 C15 . . . . -163.36(8) ?
    C16 N4 C15 C14 . . . . -46.69(11) ?
    C17 N4 C15 C14 . . . . -164.67(8) ?
    C18 N4 C15 C14 . . . . 74.08(10) ?
    C13 C14 C15 N4 . . . . -171.78(8) ?
    C16 N4 C18 C19 . . . . 177.68(8) ?
    C17 N4 C18 C19 . . . . -65.21(11) ?
    C15 N4 C18 C19 . . . . 54.53(11) ?
    N4 C18 C19 C24 . . . . -99.44(11) ?
    N4 C18 C19 C20 . . . . 83.67(12) ?
    C24 C19 C20 C21 . . . . 1.63(16) ?
    C18 C19 C20 C21 . . . . 178.51(10) ?
    C19 C20 C21 C22 . . . . -1.29(18) ?
    C20 C21 C22 C23 . . . . 0.03(19) ?
    C21 C22 C23 C24 . . . . 0.87(18) ?
    C22 C23 C24 C19 . . . . -0.51(16) ?
    C20 C19 C24 C23 . . . . -0.74(15) ?
    C18 C19 C24 C23 . . . . -177.69(9) ?
    C43 B1 C25 C26 . . . . -4.50(13) ?
    C31 B1 C25 C26 . . . . -121.35(10) ?
    C37 B1 C25 C26 . . . . 117.47(10) ?
    C43 B1 C25 C30 . . . . 177.93(8) ?
    C31 B1 C25 C30 . . . . 61.08(11) ?
    C37 B1 C25 C30 . . . . -60.10(10) ?
    C30 C25 C26 C27 . . . . -2.03(14) ?
    B1 C25 C26 C27 . . . . -179.67(9) ?
    C25 C26 C27 C28 . . . . 1.11(16) ?
    C26 C27 C28 C29 . . . . 0.66(16) ?
    C27 C28 C29 C30 . . . . -1.36(16) ?
    C28 C29 C30 C25 . . . . 0.36(16) ?
    C26 C25 C30 C29 . . . . 1.30(14) ?
    B1 C25 C30 C29 . . . . 179.14(9) ?
    C43 B1 C31 C32 . . . . -102.65(10) ?
    C37 B1 C31 C32 . . . . 135.90(9) ?
    C25 B1 C31 C32 . . . . 19.38(12) ?
    C43 B1 C31 C36 . . . . 72.61(10) ?
    C37 B1 C31 C36 . . . . -48.84(12) ?
    C25 B1 C31 C36 . . . . -165.37(8) ?
    C36 C31 C32 C33 . . . . 1.25(14) ?
    B1 C31 C32 C33 . . . . 176.73(9) ?
    C31 C32 C33 C34 . . . . -0.23(15) ?
    C32 C33 C34 C35 . . . . -0.87(15) ?
    C33 C34 C35 C36 . . . . 0.85(15) ?
    C34 C35 C36 C31 . . . . 0.25(15) ?
    C32 C31 C36 C35 . . . . -1.27(14) ?
    B1 C31 C36 C35 . . . . -176.94(9) ?
    C43 B1 C37 C38 . . . . -137.32(10) ?
    C31 B1 C37 C38 . . . . -20.16(13) ?
    C25 B1 C37 C38 . . . . 99.88(10) ?
    C43 B1 C37 C42 . . . . 49.82(12) ?
    C31 B1 C37 C42 . . . . 166.99(9) ?
    C25 B1 C37 C42 . . . . -72.97(11) ?
    C42 C37 C38 C39 . . . . 1.15(15) ?
    B1 C37 C38 C39 . . . . -172.02(9) ?
    C37 C38 C39 C40 . . . . -0.37(16) ?
    C38 C39 C40 C41 . . . . -0.70(16) ?
    C39 C40 C41 C42 . . . . 0.93(16) ?
    C40 C41 C42 C37 . . . . -0.10(17) ?
    C38 C37 C42 C41 . . . . -0.92(15) ?
    B1 C37 C42 C41 . . . . 172.57(10) ?
    C31 B1 C43 C48 . . . . 74.29(11) ?
    C37 B1 C43 C48 . . . . -163.94(9) ?
    C25 B1 C43 C48 . . . . -46.09(12) ?
    C31 B1 C43 C44 . . . . -101.32(10) ?
    C37 B1 C43 C44 . . . . 20.44(13) ?
    C25 B1 C43 C44 . . . . 138.30(9) ?
    C48 C43 C44 C45 . . . . 2.20(15) ?
    B1 C43 C44 C45 . . . . 178.09(10) ?
    C43 C44 C45 C46 . . . . 0.80(17) ?
    C44 C45 C46 C47 . . . . -2.22(17) ?
    C45 C46 C47 C48 . . . . 0.54(17) ?
    C46 C47 C48 C43 . . . . 2.69(17) ?
    C44 C43 C48 C47 . . . . -3.93(15) ?
    B1 C43 C48 C47 . . . . -179.89(9) ?
    C55 B2 C49 C54 . . . . -90.58(11) ?
    C61 B2 C49 C54 . . . . 27.32(13) ?
    C67 B2 C49 C54 . . . . 149.93(9) ?
    C55 B2 C49 C50 . . . . 82.32(11) ?
    C61 B2 C49 C50 . . . . -159.77(9) ?
    C67 B2 C49 C50 . . . . -37.17(12) ?
    C54 C49 C50 C51 . . . . 2.28(15) ?
    B2 C49 C50 C51 . . . . -171.12(9) ?
    C49 C50 C51 C52 . . . . -1.13(16) ?
    C50 C51 C52 C53 . . . . -0.67(16) ?
    C51 C52 C53 C54 . . . . 1.16(16) ?
    C52 C53 C54 C49 . . . . 0.11(16) ?
    C50 C49 C54 C53 . . . . -1.76(15) ?
    B2 C49 C54 C53 . . . . 171.54(10) ?
    C49 B2 C55 C56 . . . . -7.72(13) ?
    C61 B2 C55 C56 . . . . -125.77(10) ?
    C67 B2 C55 C56 . . . . 111.39(10) ?
    C49 B2 C55 C60 . . . . 173.08(9) ?
    C61 B2 C55 C60 . . . . 55.03(11) ?
    C67 B2 C55 C60 . . . . -67.81(11) ?
    C60 C55 C56 C57 . . . . 1.07(14) ?
    B2 C55 C56 C57 . . . . -178.18(9) ?
    C55 C56 C57 C58 . . . . 0.11(16) ?
    C56 C57 C58 C59 . . . . -0.67(15) ?
    C57 C58 C59 C60 . . . . -0.02(15) ?
    C58 C59 C60 C55 . . . . 1.31(15) ?
    C56 C55 C60 C59 . . . . -1.79(14) ?
    B2 C55 C60 C59 . . . . 177.48(9) ?
    C49 B2 C61 C66 . . . . 90.18(11) ?
    C55 B2 C61 C66 . . . . -151.82(9) ?
    C67 B2 C61 C66 . . . . -30.51(13) ?
    C49 B2 C61 C62 . . . . -86.04(11) ?
    C55 B2 C61 C62 . . . . 31.96(12) ?
    C67 B2 C61 C62 . . . . 153.26(9) ?
    C66 C61 C62 C63 . . . . 0.73(15) ?
    B2 C61 C62 C63 . . . . 177.28(10) ?
    C61 C62 C63 C64 . . . . 0.46(18) ?
    C62 C63 C64 C65 . . . . -0.78(18) ?
    C63 C64 C65 C66 . . . . -0.10(18) ?
    C64 C65 C66 C61 . . . . 1.38(17) ?
    C62 C61 C66 C65 . . . . -1.63(15) ?
    B2 C61 C66 C65 . . . . -178.05(9) ?
    C49 B2 C67 C72 . . . . -46.45(12) ?
    C55 B2 C67 C72 . . . . -165.31(9) ?
    C61 B2 C67 C72 . . . . 74.05(12) ?
    C49 B2 C67 C68 . . . . 130.67(10) ?
    C55 B2 C67 C68 . . . . 11.82(13) ?
    C61 B2 C67 C68 . . . . -108.82(11) ?
    C72 C67 C68 C69 . . . . -0.65(15) ?
    B2 C67 C68 C69 . . . . -177.92(10) ?
    C67 C68 C69 C70 . . . . 0.54(16) ?
    C68 C69 C70 C71 . . . . -0.02(16) ?
    C69 C70 C71 C72 . . . . -0.34(16) ?
    C70 C71 C72 C67 . . . . 0.20(17) ?
    C68 C67 C72 C71 . . . . 0.29(16) ?
    B2 C67 C72 C71 . . . . 177.70(10) ?
loop_
    _geom_hbond_atom_site_label_D
    _geom_hbond_atom_site_label_H
    _geom_hbond_atom_site_label_A
    _geom_hbond_site_symmetry_A
    _geom_hbond_distance_DH
    _geom_hbond_distance_HA
    _geom_hbond_distance_DA
    _geom_hbond_angle_DHA
    _geom_hbond_publ_flag
    C2 H2B Cg1 2_655 0.98 2.76 3.441 127 y
    C15 H15A Cg1 4_565 0.99 2.94 3.538 120 y
    C17 H17A Cg2 4_565 0.98 2.76 3.716 166 y
    C4 H4A Cg3 2_545 0.98 2.88 3.840 169 y
    C20 H20 Cg3 3_565 0.95 2.91 3.719 144 y
_shelx_hkl_file
;
   2   0   0   26.38    0.72
   2   0   0   26.36    0.72
   2   0   0   28.85    0.72
  -2   0   0   27.12    0.72
  -2   0   0   27.65    0.72
   3   0   0  130.88    3.46
  -3   0   0  133.12    3.46
   3   0   0  136.83    3.46
   3   0   0  132.53    3.45
  -3   0   0  135.94    3.46
   4   0   0  103.38    2.62
  -4   0   0  103.99    2.63
   4   0   0   98.95    2.62
  -4   0   0   97.09    2.62
   4   0   0  100.95    2.61
   5   0   0   85.79    2.17
   5   0   0   83.57    2.23
   5   0   0   82.22    2.22
  -5   0   0   86.23    2.23
  -5   0   0   86.44    2.23
   5   0   0   85.79    2.23
  -6   0   0   56.34    1.51
  -6   0   0   57.14    1.51
   6   0   0   56.34    1.47
   6   0   0   56.67    1.50
   6   0   0   56.32    1.51
   7   0   0  134.27    3.52
  -7   0   0  136.24    3.53
   7   0   0  135.45    3.53
  -7   0   0  135.85    3.54
   7   0   0  134.90    3.44
   8   0   0    0.20    0.12
   8   0   0    0.18    0.12
  -8   0   0    0.30    0.13
   8   0   0    0.10    0.11
   9   0   0   24.95    0.73
  -9   0   0   25.87    0.74
   9   0   0   24.79    0.72
  10   0   0   15.58    0.49
  10   0   0   14.52    0.50
 -10   0   0   15.25    0.51
 -11   0   0    0.26    0.15
  11   0   0   -0.07    0.13
  11   0   0    0.06    0.13
  12   0   0    4.20    0.27
  12   0   0    4.08    0.27
 -12   0   0    4.66    0.27
  13   0   0    1.68    0.19
 -13   0   0    1.95    0.22
  14   0   0    3.21    0.25
 -14   0   0    3.26    0.26
 -15   0   0   70.73    1.91
  15   0   0   66.42    1.89
 -16   0   0    0.41    0.21
  16   0   0    0.23    0.18
 -17   0   0   57.31    1.69
  17   0   0   60.65    1.68
  18   0   0   24.67    0.80
 -18   0   0   23.37    0.81
 -19   0   0    4.13    0.34
  19   0   0    4.41    0.33
 -20   0   0    2.62    0.31
 -21   0   0    0.20    0.24
 -22   0   0   -0.01    0.24
 -23   0   0   -0.01    0.24
 -24   0   0   15.61    0.68
 -25   0   0    7.52    0.51
 -26   0   0    1.18    0.33
   0  -1   0   -0.03    0.03
   0  -1   0   -0.06    0.03
   1  -1   0  301.20    8.04
  -1  -1   0  317.40    8.02
   1  -1   0  313.77    8.04
  -1  -1   0  314.03    8.02
  -1   1   0  291.18    8.04
   1   1   0  311.72    8.01
   1   1   0  317.39    8.02
  -1   1   0  313.22    7.84
  -2  -1   0   -0.29    0.05
  -2  -1   0   -0.33    0.04
  -2  -1   0   -0.21    0.05
   2  -1   0   -0.34    0.07
   2  -1   0   -0.22    0.07
   2  -1   0   -0.35    0.06
  -2   1   0   -0.25    0.07
   2   1   0   -0.33    0.05
   2   1   0   -0.28    0.04
  -2   1   0   -0.29    0.07
   2   1   0   -0.27    0.05
  -3  -1   0    0.59    0.07
   3  -1   0    0.63    0.10
   3  -1   0    0.45    0.09
  -3  -1   0    0.54    0.08
   3   1   0    0.61    0.07
  -3   1   0    0.60    0.09
   3   1   0    0.62    0.07
  -3   1   0    0.56    0.09
  -3   1   0    0.52    0.09
   3   1   0    0.48    0.07
  -3   1   0    0.73    0.10
   4  -1   0  364.39    8.97
  -4  -1   0  350.05    8.91
   4  -1   0  342.99    8.87
   4  -1   0  348.74    8.70
  -4  -1   0  336.58    8.86
  -4   1   0  345.15    8.68
  -4   1   0  338.99    8.88
   4   1   0  345.88    8.93
  -4   1   0  325.86    8.94
   4   1   0  351.01    8.91
   4   1   0  338.03    8.88
   5  -1   0  182.68    4.83
   5  -1   0  194.53    4.86
  -5  -1   0  188.86    4.85
   5  -1   0  192.90    4.72
  -5  -1   0  176.87    4.84
  -5   1   0  189.87    4.86
  -5   1   0  189.44    4.72
   5   1   0  187.16    4.82
   5   1   0  186.52    4.84
  -5   1   0  183.85    4.86
   5   1   0  188.77    4.84
   6  -1   0   79.95    2.00
  -6  -1   0   74.89    2.04
   6  -1   0   77.52    2.05
  -6  -1   0   80.38    2.05
   6  -1   0   79.66    2.06
   6   1   0   74.79    2.04
  -6   1   0   77.89    2.00
   6   1   0   75.71    2.03
  -6   1   0   79.48    2.06
  -7  -1   0   24.49    0.68
   7  -1   0   23.71    0.66
   7  -1   0   22.91    0.69
  -7  -1   0   22.84    0.68
   7  -1   0   24.48    0.69
   7   1   0   22.60    0.67
   7   1   0   23.30    0.67
  -7   1   0   24.61    0.69
  -8  -1   0    6.01    0.27
   8  -1   0    6.07    0.25
  -8  -1   0    6.04    0.27
   8  -1   0    6.17    0.28
  -8   1   0    6.64    0.28
   8   1   0    5.61    0.27
   8   1   0    6.75    0.26
   9  -1   0    2.28    0.19
   9  -1   0    2.41    0.17
  -9   1   0    2.42    0.20
   9   1   0    2.61    0.19
  10  -1   0   24.78    0.71
 -10  -1   0   24.56    0.73
  10  -1   0   24.35    0.73
 -10   1   0   23.94    0.74
  10   1   0   23.98    0.72
 -11  -1   0    9.46    0.38
  11  -1   0    9.66    0.39
  11  -1   0    9.31    0.36
 -11   1   0    9.18    0.39
  11   1   0    8.88    0.35
  12  -1   0    0.32    0.16
  12  -1   0    0.52    0.15
 -12  -1   0    0.38    0.16
  12   1   0    0.49    0.14
  12   1   0    0.80    0.15
 -12   1   0    0.35    0.17
 -13  -1   0   35.56    1.04
  13  -1   0   35.20    1.04
 -13   1   0   36.02    1.06
  13   1   0   34.76    1.02
  14  -1   0    2.46    0.23
 -14  -1   0    2.38    0.24
 -14   1   0    2.88    0.24
  14   1   0    2.51    0.22
  15  -1   0   94.42    2.56
 -15  -1   0   95.81    2.56
  15   1   0   92.32    2.54
 -15   1   0   93.76    2.57
  16  -1   0    4.84    0.31
 -16  -1   0    3.90    0.30
 -16   1   0    3.81    0.30
  16   1   0    4.62    0.30
  17  -1   0   41.07    1.22
 -17  -1   0   40.32    1.20
 -17   1   0   38.85    1.22
  17   1   0   41.23    1.19
 -18  -1   0    0.86    0.23
  18  -1   0    1.30    0.24
  18   1   0    1.41    0.22
 -18   1   0    1.53    0.25
 -19  -1   0    0.36    0.23
  19  -1   0    0.49    0.22
 -19   1   0    0.25    0.22
  20  -1   0    0.22    0.23
 -20  -1   0    0.31    0.23
 -20   1   0   -0.02    0.22
 -21  -1   0   11.78    0.55
 -21   1   0   10.66    0.53
 -22  -1   0    4.28    0.37
 -22   1   0    3.84    0.36
 -23  -1   0    0.67    0.27
 -23   1   0    0.23    0.25
 -24  -1   0    1.32    0.31
 -24   1   0    2.24    0.33
 -25  -1   0    0.06    0.28
 -25   1   0    0.19    0.29
 -26  -1   0    0.62    0.30
 -26   1   0    0.78    0.32
   0  -2   0   33.08    0.87
   0  -2   0   33.44    0.88
   0   2   0   32.27    0.87
   0   2   0   32.43    0.88
   1  -2   0   82.07    2.18
  -1  -2   0   83.15    2.17
   1  -2   0   83.33    2.19
  -1  -2   0   84.83    2.18
   1   2   0   84.37    2.17
   1   2   0   85.73    2.18
  -1   2   0   83.83    2.18
  -2  -2   0  314.13    8.40
   2  -2   0  335.20    8.44
  -2  -2   0  327.01    8.42
   2  -2   0  339.76    8.51
   2   2   0  316.60    8.40
   2   2   0  319.51    8.40
  -2   2   0  312.65    8.15
  -2   2   0  337.24    8.43
   3  -2   0    0.70    0.12
  -3  -2   0    0.87    0.08
   3  -2   0    0.90    0.12
   3  -2   0    0.90    0.12
   3  -2   0    0.92    0.11
  -3  -2   0    0.88    0.09
  -3   2   0    0.77    0.11
   3   2   0    0.80    0.06
   3   2   0    0.88    0.08
   3   2   0    0.98    0.08
  -3   2   0    0.83    0.12
  -4  -2   0  315.74    8.40
   4  -2   0  326.60    8.15
  -4  -2   0  334.35    8.41
   4  -2   0  330.78    8.43
  -4   2   0  327.61    8.45
   4   2   0  332.49    8.38
  -4   2   0  326.15    8.16
   4   2   0  317.79    8.34
  -4   2   0  319.09    8.39
   4   2   0  319.38    8.39
  -5  -2   0  181.89    4.56
   5  -2   0  173.26    4.56
   5  -2   0  180.55    4.45
  -5  -2   0  178.51    4.56
   5  -2   0  172.37    4.59
  -5   2   0  176.82    4.46
   5   2   0  171.35    4.56
   5   2   0  176.63    4.53
   5   2   0  178.38    4.56
  -5   2   0  174.25    4.58
   6  -2   0   44.25    1.18
  -6  -2   0   42.34    1.14
   6  -2   0   42.82    1.13
   6  -2   0   41.05    1.17
  -6  -2   0   42.49    1.14
  -6   2   0   43.21    1.13
   6   2   0   42.77    1.13
   6   2   0   42.09    1.14
   7  -2   0  177.68    4.48
  -7  -2   0  170.98    4.59
  -7  -2   0  181.93    4.59
   7  -2   0  171.79    4.62
  -7   2   0  178.89    4.48
   7   2   0  175.78    4.56
   7   2   0  173.21    4.58
  -7   2   0  185.18    4.62
   8  -2   0   47.70    1.25
  -8  -2   0   46.09    1.27
  -8  -2   0   46.00    1.27
   8  -2   0   47.94    1.30
   8   2   0   46.15    1.26
  -8   2   0   47.58    1.25
   8   2   0   47.10    1.26
  -8   2   0   45.53    1.30
  -9  -2   0    1.65    0.15
  -9  -2   0    1.42    0.16
   9  -2   0    1.64    0.18
   9  -2   0    1.36    0.15
  -9   2   0    1.31    0.17
   9   2   0    1.72    0.15
  -9   2   0    1.52    0.17
   9   2   0    1.50    0.14
 -10  -2   0   11.29    0.41
  10  -2   0   11.65    0.43
  10  -2   0   12.48    0.42
 -10   2   0   11.70    0.43
 -10   2   0   11.75    0.41
  10   2   0   11.32    0.40
 -11  -2   0    1.06    0.16
  11  -2   0    0.88    0.16
  11  -2   0    0.85    0.17
 -11   2   0    0.96    0.18
  11   2   0    0.90    0.14
  12  -2   0    6.65    0.35
 -12  -2   0    6.85    0.32
 -12   2   0    6.69    0.34
  12   2   0    6.57    0.29
 -13  -2   0    8.72    0.39
  13  -2   0    9.22    0.40
 -13   2   0    9.27    0.42
  13   2   0    8.95    0.36
  14  -2   0    0.28    0.17
 -14  -2   0   -0.08    0.16
 -14   2   0   -0.24    0.18
  14   2   0    0.04    0.15
 -15  -2   0    2.80    0.25
  15  -2   0    2.35    0.25
  15   2   0    2.85    0.23
 -15   2   0    2.51    0.27
  16  -2   0   24.74    0.83
 -16  -2   0   26.80    0.82
 -16   2   0   23.53    0.83
  16   2   0   24.56    0.77
  17  -2   0   12.58    0.55
 -17  -2   0   13.59    0.53
 -17   2   0   12.64    0.54
  17   2   0   12.64    0.50
 -18  -2   0    4.48    0.35
  18  -2   0    3.99    0.33
 -18   2   0    4.96    0.36
  19  -2   0    6.53    0.40
 -19  -2   0    5.84    0.39
 -19   2   0    5.63    0.39
  20  -2   0    0.51    0.25
 -20  -2   0    0.94    0.25
 -20   2   0    0.82    0.27
  21  -2   0    2.63    0.32
 -21  -2   0    1.97    0.30
 -21   2   0    2.66    0.34
 -22  -2   0    0.88    0.27
 -22   2   0    0.69    0.28
 -23  -2   0    0.00    0.26
 -23   2   0   -0.10    0.27
 -24  -2   0    0.26    0.27
 -24   2   0    0.19    0.26
 -25  -2   0    4.30    0.41
 -25   2   0    4.55    0.42
 -26  -2   0   -0.28    0.27
 -26   2   0    0.00    0.30
   0  -3   0   -0.10    0.08
   0  -3   0    0.10    0.10
   0   3   0   -0.01    0.09
   0   3   0    0.02    0.08
  -1  -3   0    1.36    0.12
  -1  -3   0    1.23    0.10
   1  -3   0    1.34    0.12
   1  -3   0    1.29    0.13
   1   3   0    1.29    0.10
  -1   3   0    1.44    0.13
  -1   3   0    1.10    0.12
   1   3   0    1.53    0.11
  -2  -3   0  296.58    7.52
   2  -3   0  300.79    7.50
  -2  -3   0  287.41    7.53
   2   3   0  295.78    7.48
   2   3   0  281.53    7.51
  -2   3   0  280.77    7.53
   3  -3   0   12.18    0.41
  -3  -3   0   13.56    0.38
   3  -3   0   11.84    0.43
  -3  -3   0   12.85    0.38
   3   3   0   12.99    0.38
  -3   3   0   13.01    0.42
  -3   3   0   13.28    0.42
   3   3   0   13.21    0.37
   4  -3   0    0.26    0.14
   4  -3   0    0.45    0.14
  -4  -3   0    0.34    0.08
  -4  -3   0    0.35    0.09
   4  -3   0    0.38    0.11
  -4   3   0    0.19    0.12
  -4   3   0    0.35    0.12
   4   3   0    0.49    0.08
   4   3   0    0.43    0.08
   5  -3   0    0.31    0.14
  -5  -3   0    0.38    0.09
   5  -3   0    0.36    0.13
  -5  -3   0    0.36    0.10
   5  -3   0    0.30    0.14
   5  -3   0    0.45    0.11
  -5   3   0    0.54    0.13
  -5   3   0    0.64    0.14
   5   3   0    0.33    0.07
   5   3   0    0.40    0.08
   6  -3   0   19.60    0.57
   6  -3   0   17.81    0.59
  -6  -3   0   19.20    0.56
  -6  -3   0   19.51    0.55
   6   3   0   19.16    0.53
   6   3   0   19.45    0.54
  -6   3   0   19.16    0.58
  -6   3   0   19.71    0.59
  -7  -3   0   50.66    1.37
   7  -3   0   51.68    1.42
  -7  -3   0   52.96    1.37
   7  -3   0   50.46    1.36
  -7   3   0   50.69    1.36
   7   3   0   50.86    1.35
  -7   3   0   51.25    1.41
   7   3   0   50.60    1.36
   8  -3   0   27.40    0.80
   8  -3   0   29.29    0.85
  -8  -3   0   29.81    0.81
  -8  -3   0   29.50    0.81
   8   3   0   28.06    0.79
  -8   3   0   28.86    0.82
  -8   3   0   28.49    0.85
   8   3   0   28.49    0.79
   9  -3   0   41.72    1.13
  -9  -3   0   41.24    1.13
  -9  -3   0   41.44    1.14
   9  -3   0   40.77    1.18
  -9   3   0   40.16    1.18
   9   3   0   41.17    1.12
   9   3   0   41.61    1.12
  -9   3   0   41.99    1.13
  10  -3   0    7.26    0.36
  10  -3   0    7.08    0.32
 -10  -3   0    6.78    0.30
 -10  -3   0    7.36    0.30
 -10   3   0    7.19    0.34
  10   3   0    7.05    0.29
  10   3   0    6.75    0.28
 -10   3   0    6.86    0.32
 -11  -3   0   34.34    0.99
  11  -3   0   33.70    1.03
  11   3   0   35.38    0.97
 -11   3   0   34.76    0.99
 -11   3   0   35.63    1.04
 -12  -3   0   20.57    0.64
  12  -3   0   20.43    0.68
 -12   3   0   19.78    0.63
  12   3   0   19.12    0.60
 -12   3   0   19.36    0.67
 -13  -3   0    0.18    0.15
  13  -3   0    0.58    0.20
 -13   3   0    0.04    0.17
  13   3   0    0.11    0.13
  14  -3   0    6.47    0.37
 -14  -3   0    7.21    0.35
 -14   3   0    8.11    0.42
  14   3   0    7.13    0.32
  15  -3   0   50.60    1.50
 -15  -3   0   52.94    1.48
 -15   3   0   52.57    1.51
  15   3   0   51.78    1.44
  16  -3   0    7.90    0.42
 -16  -3   0    7.64    0.39
  16   3   0    8.53    0.37
 -16   3   0    8.92    0.46
 -17  -3   0    6.67    0.37
  17  -3   0    5.74    0.41
 -17   3   0    6.84    0.40
  18  -3   0   16.70    0.66
 -18  -3   0   16.88    0.63
 -18   3   0   15.88    0.64
 -19  -3   0    9.06    0.45
  19  -3   0    9.02    0.47
 -19   3   0    8.83    0.50
  20  -3   0    2.03    0.29
 -20  -3   0    1.90    0.27
 -20   3   0    2.37    0.32
  21  -3   0    0.42    0.24
 -21  -3   0    0.45    0.25
 -21   3   0    0.57    0.26
  22  -3   0    3.31    0.36
 -22  -3   0    2.74    0.32
 -22   3   0    2.51    0.34
 -23  -3   0    2.87    0.34
 -23   3   0    2.51    0.36
 -24  -3   0    1.63    0.31
 -24   3   0    1.12    0.33
 -25  -3   0    0.31    0.27
 -25   3   0    0.13    0.29
 -26  -3   0   -0.10    0.27
 -26   3   0    0.21    0.29
   0  -4   0  133.12    3.41
   0  -4   0  131.11    3.42
   0   4   0  129.17    3.41
   1  -4   0   -0.01    0.09
  -1  -4   0   -0.02    0.10
  -1  -4   0   -0.12    0.09
   1  -4   0   -0.04    0.12
   1   4   0   -0.08    0.09
  -1   4   0   -0.02    0.11
   2  -4   0   53.61    1.40
   2  -4   0   50.36    1.39
  -2  -4   0   52.90    1.38
  -2  -4   0   51.02    1.37
   2   4   0   51.27    1.37
  -2   4   0   50.81    1.39
  -3  -4   0    6.54    0.24
   3  -4   0    6.25    0.28
  -3  -4   0    6.83    0.25
  -3   4   0    6.26    0.27
   3   4   0    6.39    0.23
  -3   4   0    5.69    0.27
  -4  -4   0    0.28    0.10
  -4  -4   0    0.33    0.09
   4  -4   0    0.17    0.13
  -4   4   0    0.24    0.12
  -4   4   0    0.40    0.13
   4   4   0    0.29    0.08
   5  -4   0   28.87    0.84
  -5  -4   0   29.40    0.79
  -5  -4   0   28.80    0.78
   5   4   0   28.38    0.77
  -5   4   0   27.84    0.81
  -5   4   0   27.87    0.82
  -6  -4   0    1.49    0.12
  -6  -4   0    1.47    0.13
   6  -4   0    1.52    0.19
   6  -4   0    1.50    0.15
   6  -4   0    2.02    0.20
   6   4   0    1.70    0.11
  -6   4   0    1.73    0.17
  -6   4   0    1.49    0.17
   7  -4   0    4.28    0.27
   7  -4   0    4.20    0.26
  -7  -4   0    4.20    0.21
  -7  -4   0    4.19    0.22
  -7   4   0    4.20    0.26
   7   4   0    4.25    0.19
   7   4   0    3.81    0.17
  -7   4   0    4.34    0.24
   8  -4   0    6.28    0.31
  -8  -4   0    6.58    0.27
   8  -4   0    6.29    0.35
  -8  -4   0    6.84    0.27
  -8   4   0    7.05    0.32
   8   4   0    6.35    0.25
   8   4   0    6.67    0.24
  -8   4   0    6.22    0.31
   9  -4   0   23.95    0.77
   9  -4   0   25.96    0.74
  -9  -4   0   24.60    0.72
  -9  -4   0   26.06    0.72
   9   4   0   24.53    0.70
  -9   4   0   24.94    0.75
  -9   4   0   24.70    0.77
   9   4   0   25.08    0.69
 -10  -4   0    3.56    0.23
 -10  -4   0    3.46    0.21
  10  -4   0    3.83    0.27
  10   4   0    3.64    0.20
  10   4   0    3.58    0.20
 -10   4   0    3.20    0.23
 -10   4   0    3.13    0.25
 -11  -4   0   16.12    0.53
  11  -4   0   15.86    0.58
 -11  -4   0   16.20    0.52
  11   4   0   16.70    0.50
 -11   4   0   15.64    0.53
 -11   4   0   15.81    0.57
  11   4   0   16.56    0.50
 -12  -4   0    1.47    0.17
  12  -4   0    1.45    0.22
 -12   4   0    1.49    0.22
  12   4   0    1.71    0.15
 -12   4   0    1.50    0.20
 -13  -4   0    3.29    0.25
  13  -4   0    3.02    0.28
  13   4   0    3.15    0.21
 -13   4   0    3.01    0.25
 -13   4   0    3.34    0.28
 -14  -4   0   -0.03    0.16
  14  -4   0    0.02    0.19
  14   4   0    0.03    0.13
 -14   4   0   -0.07    0.18
 -14   4   0   -0.31    0.20
  15  -4   0    0.09    0.19
 -15  -4   0    0.18    0.17
  15   4   0    0.46    0.14
 -15   4   0    0.22    0.21
 -16  -4   0    4.26    0.30
  16  -4   0    4.21    0.33
 -16   4   0    4.01    0.34
  17  -4   0    0.95    0.26
 -17  -4   0    0.54    0.20
 -17   4   0    0.68    0.24
 -18  -4   0    0.04    0.19
  18  -4   0   -0.02    0.24
 -18   4   0    0.27    0.23
 -19  -4   0   -0.02    0.21
  19  -4   0   -0.19    0.25
 -19   4   0    0.54    0.26
  20  -4   0    4.95    0.40
 -20  -4   0    5.09    0.36
 -20   4   0    4.27    0.38
  21  -4   0   13.31    0.62
 -21  -4   0   12.15    0.55
 -21   4   0   12.21    0.59
 -22  -4   0    9.94    0.52
  22  -4   0    9.81    0.56
 -22   4   0   10.24    0.58
 -23  -4   0    0.68    0.27
 -23   4   0    0.44    0.30
 -24  -4   0    0.12    0.25
 -24   4   0    0.10    0.28
 -25  -4   0    6.64    0.46
 -25   4   0    6.00    0.50
 -26  -4   0    0.69    0.30
 -26   4   0    0.41    0.33
   0  -5   0    0.01    0.10
   0  -5   0   -0.04    0.12
   0   5   0    0.14    0.10
  -1  -5   0   24.60    0.70
   1  -5   0   24.87    0.73
   1  -5   0   24.31    0.71
  -1  -5   0   24.25    0.71
   1   5   0   24.75    0.70
  -1   5   0   25.48    0.71
  -2  -5   0   74.91    1.99
  -2  -5   0   77.60    2.04
  -2  -5   0   76.43    2.03
   2  -5   0   80.03    2.06
   2   5   0   74.44    2.02
  -2   5   0   78.67    2.05
   3  -5   0   47.01    1.36
   3  -5   0   48.28    1.33
  -3  -5   0   48.87    1.32
  -3  -5   0   50.24    1.33
  -3   5   0   49.89    1.33
  -3   5   0   51.47    1.35
   3   5   0   48.90    1.31
   4  -5   0   20.10    0.67
  -4  -5   0   22.85    0.63
  -4  -5   0   22.93    0.64
   4   5   0   22.61    0.62
  -4   5   0   22.83    0.66
  -4   5   0   21.47    0.67
   5  -5   0  127.87    3.52
  -5  -5   0  136.81    3.48
   5  -5   0  128.81    3.53
  -5  -5   0  136.72    3.48
  -5   5   0  134.12    3.43
   5   5   0  134.89    3.47
  -5   5   0  135.16    3.52
   6  -5   0   39.04    1.11
  -6  -5   0   38.84    1.04
   6  -5   0   39.15    1.11
  -6  -5   0   37.95    1.05
  -6   5   0   37.52    1.06
   6   5   0   38.22    1.03
  -6   5   0   37.75    1.09
  -7  -5   0    2.64    0.18
   7  -5   0    2.62    0.22
  -7  -5   0    2.86    0.19
  -7   5   0    2.56    0.21
   7   5   0    2.63    0.16
  -7   5   0    2.30    0.20
  -8  -5   0    4.92    0.23
   8  -5   0    4.33    0.32
  -8  -5   0    5.16    0.25
  -8   5   0    5.32    0.30
  -8   5   0    4.84    0.27
   8   5   0    4.72    0.21
  -9  -5   0    9.02    0.33
   9  -5   0    8.11    0.41
  -9  -5   0    8.49    0.33
   9   5   0    8.61    0.27
  -9   5   0    8.62    0.36
   9   5   0    8.67    0.30
  -9   5   0    8.93    0.40
 -10  -5   0   14.35    0.46
 -10  -5   0   14.07    0.47
  10  -5   0   13.42    0.53
  10   5   0   13.93    0.43
 -10   5   0   13.65    0.54
  10   5   0   14.13    0.42
 -10   5   0   14.53    0.50
 -11  -5   0   14.82    0.50
 -11  -5   0   15.34    0.50
  11  -5   0   15.74    0.59
  11   5   0   14.98    0.47
 -11   5   0   15.48    0.54
  11   5   0   15.01    0.46
 -11   5   0   15.57    0.58
  12  -5   0    5.13    0.34
 -12  -5   0    4.66    0.28
 -12   5   0    4.60    0.29
  12   5   0    4.74    0.23
 -12   5   0    4.35    0.33
  12   5   0    5.02    0.24
  13  -5   0    0.05    0.21
 -13  -5   0   -0.01    0.15
 -13   5   0    0.26    0.19
  13   5   0    0.23    0.12
 -13   5   0   -0.02    0.19
  14  -5   0    0.01    0.20
 -14  -5   0    0.09    0.17
  14   5   0    0.26    0.13
 -14   5   0   -0.12    0.21
 -14   5   0    0.13    0.19
 -15  -5   0    4.84    0.31
  15  -5   0    5.28    0.37
 -15   5   0    5.04    0.34
 -15   5   0    5.06    0.37
 -16  -5   0    0.05    0.17
  16  -5   0    0.20    0.22
 -16   5   0   -0.11    0.20
 -16   5   0    0.06    0.23
  17  -5   0    2.36    0.31
 -17  -5   0    1.95    0.24
 -17   5   0    1.59    0.28
  18  -5   0    1.89    0.31
 -18  -5   0    2.21    0.26
 -18   5   0    1.55    0.29
  19  -5   0    5.85    0.42
 -19  -5   0    5.44    0.38
 -19   5   0    5.30    0.43
 -20  -5   0    4.00    0.33
  20  -5   0    4.64    0.39
 -20   5   0    4.23    0.38
  21  -5   0    7.09    0.48
 -21  -5   0    8.11    0.44
 -21   5   0    7.44    0.48
 -22  -5   0    0.05    0.23
  22  -5   0   -0.08    0.25
 -22   5   0    0.10    0.28
 -23  -5   0    5.20    0.41
  23  -5   0    6.33    0.47
 -23   5   0    5.92    0.48
 -24  -5   0    2.29    0.32
 -24   5   0    2.30    0.36
 -25  -5   0    0.24    0.27
 -25   5   0    0.15    0.32
   0  -6   0    1.74    0.17
   0  -6   0    1.55    0.13
  -1  -6   0   74.57    2.01
   1  -6   0   73.61    1.99
  -1  -6   0   73.01    1.97
  -1  -6   0   78.35    2.02
   1  -6   0   78.48    2.03
  -1   6   0   76.52    2.02
   1   6   0   74.10    2.00
  -2  -6   0    1.60    0.16
  -2  -6   0    1.88    0.14
   2  -6   0    1.40    0.17
   2  -6   0    1.73    0.15
  -2  -6   0    1.85    0.11
   2   6   0    1.93    0.14
  -2   6   0    1.77    0.17
  -3  -6   0   10.60    0.35
  -3  -6   0   10.98    0.37
   3  -6   0    9.53    0.41
  -3  -6   0   10.61    0.30
  -3   6   0   10.04    0.39
  -3   6   0   10.75    0.40
   3   6   0   10.29    0.34
  -4  -6   0    5.20    0.25
  -4  -6   0    5.25    0.23
   4  -6   0    5.38    0.29
  -4   6   0    5.02    0.29
   4   6   0    5.01    0.21
  -4   6   0    5.61    0.27
   5  -6   0    0.52    0.16
  -5  -6   0    0.26    0.10
  -5  -6   0    0.12    0.12
  -5   6   0    0.10    0.15
  -5   6   0    0.24    0.13
   5   6   0    0.23    0.09
   6  -6   0    0.15    0.15
  -6  -6   0    0.24    0.10
   6  -6   0    0.16    0.16
  -6  -6   0    0.19    0.12
  -6   6   0    0.17    0.14
  -6   6   0    0.34    0.16
   6   6   0    0.39    0.09
   7  -6   0   37.43    1.09
  -7  -6   0   37.37    1.01
  -7  -6   0   36.12    1.02
   7  -6   0   36.93    1.09
  -7   6   0   36.46    1.07
  -7   6   0   36.14    1.04
   7   6   0   36.74    0.99
  -8  -6   0    0.02    0.12
  -8  -6   0   -0.01    0.11
   8  -6   0   -0.14    0.16
  -8   6   0   -0.01    0.15
  -8   6   0    0.01    0.16
   8   6   0   -0.02    0.09
  -9  -6   0    0.57    0.14
  -9  -6   0    0.64    0.12
   9  -6   0    0.47    0.19
  -9   6   0    0.39    0.18
  -9   6   0    0.51    0.18
   9   6   0    0.68    0.10
 -10  -6   0   24.23    0.72
  10  -6   0   24.26    0.80
 -10  -6   0   24.40    0.73
 -10   6   0   24.19    0.79
 -10   6   0   24.83    0.76
  10   6   0   24.72    0.69
 -11  -6   0    7.08    0.32
 -11  -6   0    6.87    0.31
  11  -6   0    6.93    0.39
 -11   6   0    7.95    0.42
  11   6   0    6.53    0.27
 -11   6   0    7.13    0.35
  12  -6   0    8.26    0.42
 -12  -6   0    6.97    0.34
  12   6   0    7.70    0.29
 -12   6   0    7.58    0.40
 -12   6   0    7.03    0.38
  13  -6   0    1.90    0.26
 -13  -6   0    1.84    0.20
 -13   6   0    1.96    0.26
 -13   6   0    2.25    0.25
  14  -6   0    0.21    0.23
 -14  -6   0    0.38    0.18
 -14   6   0    0.79    0.24
 -14   6   0    0.46    0.21
  15  -6   0   12.23    0.56
 -15  -6   0   12.32    0.48
 -15   6   0   12.78    0.56
 -15   6   0   13.00    0.53
  16  -6   0    0.73    0.27
 -16  -6   0    0.98    0.20
 -16   6   0    1.06    0.24
 -16   6   0    0.81    0.25
  17  -6   0    3.79    0.36
 -17  -6   0    4.05    0.30
 -17   6   0    4.89    0.39
 -17   6   0    4.19    0.34
  18  -6   0    1.26    0.28
 -18  -6   0    0.76    0.22
 -18   6   0    0.89    0.27
  19  -6   0    8.57    0.50
 -19  -6   0    9.15    0.45
 -19   6   0    8.28    0.50
 -20  -6   0    0.34    0.22
  20  -6   0    0.94    0.30
 -20   6   0    0.07    0.28
 -21  -6   0    0.29    0.23
  21  -6   0    0.28    0.30
 -21   6   0   -0.38    0.25
 -22  -6   0   -0.04    0.23
  22  -6   0    0.53    0.30
 -22   6   0    0.38    0.28
  23  -6   0    0.38    0.31
 -23  -6   0    0.01    0.24
 -23   6   0    0.08    0.30
 -24  -6   0    0.52    0.27
 -24   6   0    0.71    0.33
 -25  -6   0    4.75    0.41
 -25   6   0    4.47    0.46
   0  -7   0    0.03    0.14
   0  -7   0    0.06    0.10
   0   7   0   -0.20    0.11
   1  -7   0   10.29    0.41
   1  -7   0   10.87    0.38
  -1  -7   0   10.45    0.35
  -1  -7   0   10.58    0.41
  -1   7   0   11.97    0.40
   1   7   0   11.21    0.38
   2  -7   0    3.68    0.25
  -2  -7   0    3.74    0.18
  -2  -7   0    3.44    0.25
  -2  -7   0    3.81    0.22
  -2   7   0    4.07    0.23
   2   7   0    3.52    0.21
  -3  -7   0   72.45    1.90
   3  -7   0   67.68    1.93
  -3  -7   0   69.33    1.83
  -3  -7   0   73.47    1.91
  -3   7   0   72.99    1.90
  -3   7   0   69.84    1.92
   3   7   0   70.25    1.88
  -4  -7   0   17.55    0.54
   4  -7   0   15.20    0.57
  -4  -7   0   17.88    0.52
   4   7   0   16.56    0.51
  -4   7   0   16.55    0.55
  -4   7   0   16.97    0.57
   5  -7   0   27.86    0.86
  -5  -7   0   27.69    0.79
  -5  -7   0   28.58    0.81
   5   7   0   27.57    0.78
  -5   7   0   27.69    0.84
  -5   7   0   26.90    0.84
  -6  -7   0   20.65    0.62
  -6  -7   0   22.20    0.64
   6  -7   0   21.54    0.70
   6  -7   0   21.57    0.70
  -6   7   0   20.45    0.68
   6   7   0   20.11    0.60
  -6   7   0   20.67    0.68
   7  -7   0   35.37    1.06
  -7  -7   0   35.61    0.99
  -7  -7   0   35.02    0.97
   7  -7   0   33.59    1.06
  -7   7   0   34.38    1.03
   7   7   0   35.57    0.95
  -7   7   0   33.07    1.01
  -8  -7   0   42.11    1.18
  -8  -7   0   42.73    1.17
   8  -7   0   42.91    1.26
  -8   7   0   42.14    1.24
  -8   7   0   41.33    1.21
   8   7   0   41.84    1.14
   9  -7   0    0.08    0.19
  -9  -7   0   -0.09    0.13
  -9  -7   0   -0.04    0.12
  -9   7   0   -0.15    0.18
  -9   7   0   -0.04    0.18
   9   7   0    0.02    0.09
 -10  -7   0   24.77    0.75
 -10  -7   0   25.37    0.75
  10  -7   0   26.55    0.86
  10   7   0   24.75    0.71
 -10   7   0   25.30    0.82
 -10   7   0   24.17    0.80
  11  -7   0    5.19    0.39
 -11  -7   0    4.50    0.29
 -11   7   0    4.24    0.31
 -11   7   0    4.70    0.35
 -12  -7   0   16.51    0.57
  12  -7   0   18.03    0.68
 -12   7   0   16.53    0.62
 -12   7   0   17.58    0.65
 -13  -7   0    6.16    0.33
  13  -7   0    7.27    0.42
 -13   7   0    6.07    0.40
 -13   7   0    6.87    0.39
 -14  -7   0   -0.11    0.16
  14  -7   0    0.08    0.22
 -14   7   0   -0.05    0.20
 -14   7   0   -0.17    0.21
 -15  -7   0    1.06    0.20
  15  -7   0    1.57    0.29
 -15   7   0    1.52    0.29
 -15   7   0    1.01    0.24
 -16  -7   0    3.93    0.30
  16  -7   0    3.77    0.36
 -16   7   0    4.19    0.33
 -16   7   0    3.56    0.34
  17  -7   0    2.64    0.33
 -17  -7   0    2.58    0.26
 -17   7   0    2.39    0.30
 -17   7   0    2.79    0.34
 -18  -7   0    6.53    0.38
  18  -7   0    6.48    0.46
 -18   7   0    6.79    0.43
 -18   7   0    6.96    0.49
  19  -7   0    0.24    0.28
 -19  -7   0    0.27    0.21
 -19   7   0    0.26    0.28
  20  -7   0    1.08    0.32
 -20  -7   0    1.00    0.24
 -20   7   0    1.01    0.30
 -21  -7   0    0.37    0.23
  21  -7   0    1.26    0.33
 -21   7   0    0.34    0.28
 -22  -7   0    1.49    0.28
  22  -7   0    1.80    0.36
 -22   7   0    1.34    0.34
 -23  -7   0    0.33    0.25
  23  -7   0    0.32    0.32
 -23   7   0   -0.01    0.31
  24  -7   0    1.61    0.38
 -24  -7   0    1.62    0.30
 -24   7   0    2.43    0.38
   0  -8   0   35.76    0.99
   0  -8   0   36.11    1.05
   0   8   0   36.04    1.02
  -1  -8   0    9.61    0.34
   1  -8   0   10.18    0.42
  -1  -8   0   10.64    0.41
   1   8   0   10.51    0.38
  -1   8   0    9.95    0.39
  -2  -8   0   44.04    1.25
  -2  -8   0   44.28    1.18
   2  -8   0   45.16    1.28
  -2   8   0   44.96    1.26
   2   8   0   44.20    1.23
  -3  -8   0    0.11    0.08
   3  -8   0    0.09    0.17
  -3  -8   0   -0.09    0.15
   3   8   0    0.01    0.11
  -3   8   0   -0.05    0.17
  -3   8   0    0.02    0.15
   4  -8   0    8.99    0.44
  -4  -8   0   10.49    0.40
  -4  -8   0    9.85    0.38
  -4   8   0   10.00    0.42
  -4   8   0   10.07    0.43
   4   8   0   10.56    0.36
   5  -8   0   11.67    0.48
  -5  -8   0   11.53    0.41
  -5  -8   0   12.70    0.44
   5   8   0   11.82    0.39
  -5   8   0   11.60    0.45
  -5   8   0   11.76    0.49
  -6  -8   0    2.50    0.21
   6  -8   0    2.50    0.26
   6  -8   0    2.20    0.24
  -6  -8   0    3.00    0.22
   6   8   0    2.72    0.18
  -6   8   0    2.65    0.25
  -6   8   0    2.62    0.23
  -7  -8   0    1.54    0.18
  -7  -8   0    1.72    0.16
   7  -8   0    1.19    0.22
   7  -8   0    1.69    0.23
  -7   8   0    1.47    0.22
  -7   8   0    1.73    0.23
   7   8   0    1.48    0.13
   8  -8   0    2.02    0.25
  -8  -8   0    2.26    0.20
   8  -8   0    1.94    0.25
  -8  -8   0    2.40    0.18
  -8   8   0    2.07    0.24
  -8   8   0    2.52    0.26
   8   8   0    2.19    0.17
   9  -8   0   36.80    1.16
  -9  -8   0   39.09    1.08
  -9   8   0   38.58    1.15
  -9   8   0   35.89    1.11
   9   8   0   37.86    1.03
  10  -8   0    2.61    0.29
 -10  -8   0    2.91    0.22
 -10   8   0    3.01    0.28
 -10   8   0    3.27    0.29
 -11  -8   0   60.42    1.65
  11  -8   0   58.51    1.74
 -11   8   0   58.51    1.68
 -11   8   0   62.55    1.74
 -12  -8   0   22.98    0.71
  12  -8   0   22.38    0.80
 -12   8   0   21.41    0.78
 -12   8   0   21.64    0.75
  13  -8   0   17.75    0.71
 -13  -8   0   18.04    0.60
 -13   8   0   17.47    0.68
 -13   8   0   17.71    0.65
 -14  -8   0    0.93    0.19
  14  -8   0    0.83    0.26
 -14   8   0    0.99    0.25
 -14   8   0    0.89    0.27
  15  -8   0    2.51    0.33
 -15  -8   0    2.00    0.23
 -15   8   0    1.63    0.29
 -15   8   0    1.80    0.28
  16  -8   0   -0.05    0.24
 -16  -8   0    0.49    0.20
 -16   8   0    0.25    0.22
 -16   8   0   -0.10    0.24
 -17  -8   0    0.06    0.19
  17  -8   0    0.07    0.26
 -17   8   0   -0.10    0.24
 -17   8   0   -0.44    0.23
  18  -8   0   -0.04    0.26
 -18  -8   0    0.15    0.20
 -18   8   0   -0.17    0.24
 -18   8   0   -0.48    0.26
  19  -8   0    0.43    0.29
 -19  -8   0    0.29    0.21
 -19   8   0    0.07    0.29
 -19   8   0    0.11    0.25
  20  -8   0    7.99    0.56
 -20  -8   0    8.17    0.43
 -20   8   0    8.92    0.54
 -21  -8   0   -0.03    0.22
  21  -8   0    0.07    0.31
 -21   8   0    0.03    0.28
  22  -8   0    0.80    0.34
 -22  -8   0    1.51    0.27
 -22   8   0    0.93    0.31
 -23  -8   0    1.02    0.26
  23  -8   0    0.65    0.34
 -23   8   0    0.57    0.34
   0  -9   0    0.26    0.17
   0   9   0    0.11    0.14
   1  -9   0    1.29    0.21
  -1  -9   0    1.34    0.19
  -1  -9   0    1.91    0.15
   1   9   0    1.76    0.18
  -1   9   0    1.54    0.19
   2  -9   0   19.06    0.67
  -2  -9   0   20.31    0.65
  -2  -9   0   18.99    0.56
  -2   9   0   18.91    0.63
   2   9   0   19.15    0.60
   3  -9   0    1.38    0.22
  -3  -9   0    0.90    0.19
  -3  -9   0    1.53    0.11
  -3   9   0    1.10    0.19
  -3   9   0    0.87    0.21
   3   9   0    1.32    0.16
  -4  -9   0   19.22    0.62
   4  -9   0   18.25    0.67
  -4   9   0   18.48    0.63
  -4   9   0   18.50    0.66
   4   9   0   19.85    0.59
  -5  -9   0   23.34    0.71
   5  -9   0   22.89    0.76
  -5   9   0   22.13    0.74
  -5   9   0   21.09    0.73
   5   9   0   21.19    0.65
   6  -9   0    0.49    0.22
   6  -9   0    0.79    0.21
  -6  -9   0    0.62    0.17
   6   9   0    0.87    0.13
  -6   9   0    0.99    0.21
  -6   9   0    0.83    0.21
  -7  -9   0    9.46    0.39
   7  -9   0    9.59    0.46
   7  -9   0    9.06    0.46
  -7   9   0    9.25    0.44
  -7   9   0    9.43    0.43
   8  -9   0   11.37    0.52
  -8  -9   0   12.13    0.45
   8  -9   0   12.42    0.53
  -8   9   0   12.20    0.53
  -8   9   0   11.81    0.50
  -9  -9   0    2.20    0.21
   9  -9   0    1.59    0.26
  -9   9   0    2.07    0.27
  -9   9   0    1.85    0.25
  10  -9   0    2.79    0.31
 -10  -9   0    3.92    0.29
 -10   9   0    3.23    0.30
 -10   9   0    3.35    0.30
 -11  -9   0    0.70    0.18
  11  -9   0    0.36    0.23
 -11   9   0    0.18    0.22
 -11   9   0    0.52    0.22
  12  -9   0   11.47    0.56
 -12  -9   0   12.73    0.48
 -12   9   0   11.99    0.55
 -12   9   0   12.04    0.54
 -13  -9   0    7.48    0.38
  13  -9   0    9.08    0.48
 -13   9   0    7.06    0.45
 -13   9   0    7.12    0.48
 -14  -9   0   -0.31    0.18
  14  -9   0    0.38    0.25
 -14   9   0    0.18    0.25
 -14   9   0   -0.27    0.21
  15  -9   0    2.33    0.34
 -15  -9   0    2.75    0.25
 -15   9   0    2.40    0.32
 -15   9   0    2.03    0.30
  16  -9   0    4.11    0.40
 -16  -9   0    3.18    0.28
 -16   9   0    3.74    0.34
 -16   9   0    3.78    0.37
 -17  -9   0    0.27    0.21
  17  -9   0    0.75    0.29
 -17   9   0    0.49    0.25
 -17   9   0    0.32    0.27
 -18  -9   0    2.44    0.27
  18  -9   0    2.48    0.35
 -18   9   0    2.84    0.34
 -18   9   0    2.05    0.34
  19  -9   0    1.43    0.34
 -19  -9   0    1.51    0.25
 -19   9   0    1.52    0.32
 -19   9   0    1.94    0.32
 -20  -9   0    1.47    0.27
  20  -9   0    1.91    0.35
 -20   9   0    1.65    0.32
 -20   9   0    1.32    0.35
 -21  -9   0    7.30    0.44
  21  -9   0    6.84    0.53
 -21   9   0    8.58    0.59
 -22  -9   0    0.07    0.24
  22  -9   0   -0.26    0.29
 -22   9   0   -0.02    0.31
   0 -10   0   24.45    0.78
   0  10   0   22.49    0.73
  -1 -10   0    0.74    0.20
  -1 -10   0    0.66    0.14
   1 -10   0    0.77    0.21
  -1  10   0    0.75    0.18
   1  10   0    0.57    0.17
   2 -10   0    2.77    0.27
  -2 -10   0    3.01    0.25
  -2  10   0    2.67    0.24
   2  10   0    3.11    0.22
  -3 -10   0   61.07    1.70
   3 -10   0   60.97    1.73
   3  10   0   61.01    1.66
  -3  10   0   61.40    1.71
  -3  10   0   59.27    1.70
   4 -10   0    3.22    0.30
  -4 -10   0    3.48    0.26
   4  10   0    3.60    0.25
  -4  10   0    3.77    0.28
  -4  10   0    3.02    0.29
  -5 -10   0    2.82    0.25
   5 -10   0    2.64    0.27
  -5  10   0    2.76    0.26
  -5  10   0    3.01    0.29
   6 -10   0    8.42    0.44
   6 -10   0    8.54    0.45
  -6 -10   0    9.21    0.40
  -6  10   0    8.19    0.43
  -6  10   0    8.76    0.41
   7 -10   0   24.53    0.87
   7 -10   0   26.14    0.88
  -7 -10   0   26.47    0.80
  -7  10   0   25.01    0.85
  -7  10   0   25.52    0.84
   8 -10   0    0.86    0.25
   8 -10   0    1.05    0.25
  -8 -10   0    0.80    0.19
  -8  10   0    0.92    0.23
  -8  10   0    0.41    0.21
  -9 -10   0    5.37    0.31
   9 -10   0    4.34    0.36
  -9  10   0    4.75    0.36
  -9  10   0    5.04    0.37
  10 -10   0    0.82    0.27
 -10 -10   0    0.62    0.19
 -10  10   0    0.64    0.25
 -10  10   0    0.39    0.22
  11 -10   0    6.71    0.44
 -11 -10   0    7.49    0.36
 -11  10   0    7.51    0.44
 -11  10   0    6.97    0.42
  12 -10   0    0.80    0.28
 -12 -10   0    0.75    0.19
 -12  10   0    1.15    0.26
 -12  10   0    1.33    0.27
 -13 -10   0   11.05    0.46
  13 -10   0    9.19    0.53
 -13  10   0   10.99    0.52
 -13  10   0   10.52    0.54
  14 -10   0    1.29    0.30
 -14 -10   0    1.24    0.22
 -14  10   0    1.51    0.30
 -14  10   0    1.72    0.29
  15 -10   0    1.77    0.32
 -15 -10   0    2.25    0.25
 -15  10   0    2.14    0.31
 -15  10   0    1.87    0.32
 -16 -10   0    0.85    0.22
  16 -10   0    0.80    0.29
 -16  10   0    0.64    0.28
 -16  10   0    0.87    0.26
  17 -10   0    3.09    0.38
 -17 -10   0    4.16    0.31
 -17  10   0    3.71    0.38
 -17  10   0    4.08    0.40
 -18 -10   0    3.54    0.30
  18 -10   0    3.63    0.42
 -18  10   0    3.88    0.42
 -18  10   0    3.92    0.38
 -19 -10   0   -0.19    0.21
  19 -10   0    0.29    0.30
 -19  10   0    0.08    0.28
 -19  10   0    0.21    0.31
  20 -10   0   -0.12    0.29
 -20 -10   0   -0.14    0.22
 -20  10   0    0.23    0.32
 -20  10   0    0.68    0.31
  21 -10   0    0.12    0.31
 -21 -10   0    0.56    0.24
 -21  10   0    0.21    0.33
   0 -11   0   -0.14    0.19
   0  11   0    0.13    0.16
  -1 -11   0    0.37    0.21
   1 -11   0    0.20    0.21
   1  11   0    0.01    0.16
  -1  11   0    0.12    0.17
  -2 -11   0   33.99    1.04
   2 -11   0   33.24    1.04
  -2  11   0   33.69    1.02
   3 -11   0    7.24    0.43
  -3 -11   0    7.53    0.40
  -3  11   0    7.71    0.43
  -3  11   0    7.39    0.39
   4 -11   0    0.26    0.22
  -4 -11   0    0.25    0.19
  -4  11   0    0.34    0.20
  -4  11   0    0.24    0.21
   5 -11   0   32.33    1.06
  -5 -11   0   32.59    0.99
  -5  11   0   32.64    1.04
  -5  11   0   33.45    1.03
  -6 -11   0    0.30    0.19
   6 -11   0   -0.33    0.21
   6 -11   0    0.14    0.23
  -6  11   0    0.50    0.20
  -6  11   0    0.08    0.22
  -7 -11   0    0.13    0.18
   7 -11   0    0.27    0.23
   7 -11   0   -0.16    0.21
  -7  11   0    0.14    0.22
  -7  11   0   -0.26    0.21
   8 -11   0    2.16    0.30
   8 -11   0    2.68    0.32
  -8 -11   0    1.90    0.24
  -8  11   0    2.06    0.28
  -8  11   0    2.26    0.29
   9 -11   0    5.21    0.40
  -9 -11   0    5.80    0.35
  -9  11   0    5.45    0.39
  -9  11   0    5.12    0.38
  10 -11   0    0.00    0.25
 -10 -11   0   -0.03    0.18
 -10  11   0    0.21    0.25
 -10  11   0    0.10    0.22
 -11 -11   0    2.60    0.25
  11 -11   0    2.00    0.31
 -11  11   0    2.40    0.32
 -11  11   0    2.40    0.31
  12 -11   0    2.88    0.35
 -12 -11   0    3.23    0.27
 -12  11   0    2.74    0.34
 -12  11   0    2.94    0.35
 -13 -11   0   14.96    0.56
  13 -11   0   15.33    0.68
 -13  11   0   14.37    0.65
 -13  11   0   15.46    0.68
 -14 -11   0    0.09    0.20
  14 -11   0    0.24    0.29
 -14  11   0    0.05    0.26
 -14  11   0    0.04    0.27
  15 -11   0    0.87    0.32
 -15 -11   0    0.74    0.22
 -15  11   0    0.87    0.29
 -15  11   0    0.89    0.29
 -16 -11   0    0.74    0.22
  16 -11   0    0.83    0.32
 -16  11   0    0.68    0.29
 -16  11   0    0.59    0.28
  17 -11   0    0.20    0.30
 -17 -11   0    0.05    0.21
 -17  11   0    0.21    0.29
 -17  11   0    0.06    0.28
 -18 -11   0    0.01    0.21
  18 -11   0   -0.21    0.28
 -18  11   0    0.03    0.28
 -18  11   0   -0.21    0.28
 -19 -11   0    5.42    0.40
  19 -11   0    6.12    0.51
 -19  11   0    6.41    0.51
 -19  11   0    6.16    0.48
  20 -11   0    1.41    0.37
 -20  11   0    1.80    0.37
 -20  11   0    1.12    0.34
   0 -12   0    0.20    0.22
   1 -12   0    9.99    0.48
  -1 -12   0    8.50    0.45
   2 -12   0    3.76    0.33
  -2 -12   0    4.35    0.32
  -2  12   0    4.25    0.35
  -2  12   0    5.05    0.35
  -3 -12   0   -0.32    0.19
   3 -12   0    0.00    0.22
  -3  12   0   -0.11    0.18
  -3  12   0    0.28    0.23
  -4 -12   0    0.38    0.20
   4 -12   0    0.10    0.21
  -4  12   0    0.72    0.25
  -4  12   0    0.62    0.22
   5 -12   0    4.66    0.37
   5 -12   0    4.13    0.36
  -5 -12   0    3.71    0.30
  -5  12   0    4.42    0.33
  -5  12   0    4.10    0.37
   6 -12   0   -0.11    0.23
   6 -12   0    0.20    0.22
  -6 -12   0    0.07    0.18
  -6  12   0   -0.38    0.22
  -6  12   0   -0.02    0.21
   7 -12   0    2.07    0.31
   7 -12   0    2.73    0.33
  -7 -12   0    2.20    0.25
  -7  12   0    2.01    0.29
  -7  12   0    1.93    0.31
  -8 -12   0   -0.04    0.18
   8 -12   0    0.26    0.24
   8 -12   0    0.15    0.24
  -8  12   0   -0.01    0.23
  -8  12   0    0.14    0.22
  -9 -12   0    2.44    0.25
   9 -12   0    1.81    0.30
  -9  12   0    1.64    0.30
  -9  12   0    1.54    0.29
 -10 -12   0   -0.15    0.18
  10 -12   0   -0.18    0.25
 -10  12   0    0.34    0.26
 -10  12   0    0.17    0.25
  11 -12   0    1.41    0.31
 -11 -12   0    0.86    0.21
 -11  12   0    1.04    0.30
 -11  12   0    1.20    0.27
  12 -12   0    0.15    0.29
 -12 -12   0    0.58    0.21
 -12  12   0    0.56    0.28
 -12  12   0    0.31    0.28
 -13 -12   0    0.19    0.20
  13 -12   0   -0.53    0.27
 -13  12   0   -0.37    0.26
 -13  12   0    0.28    0.25
  14 -12   0    0.25    0.30
 -14 -12   0    0.11    0.20
 -14  12   0   -0.22    0.26
 -14  12   0    0.30    0.27
 -15 -12   0   -0.02    0.20
  15 -12   0    0.18    0.28
 -15  12   0   -0.20    0.27
 -15  12   0    0.20    0.30
  16 -12   0    1.86    0.35
 -16 -12   0    1.72    0.25
 -16  12   0    2.22    0.36
 -16  12   0    2.32    0.38
  17 -12   0   -0.06    0.29
 -17 -12   0    0.61    0.23
 -17  12   0    1.17    0.33
 -17  12   0    0.85    0.32
  18 -12   0    0.30    0.34
 -18  12   0    0.45    0.31
 -18  12   0    0.54    0.32
  19 -12   0    0.94    0.37
 -19  12   0    0.69    0.33
   0 -13   0   -0.03    0.21
   1 -13   0    4.34    0.35
  -1 -13   0    4.14    0.34
  -1  13   0    4.50    0.37
   2 -13   0    3.07    0.32
  -2 -13   0    3.68    0.31
  -2  13   0    2.69    0.33
   3 -13   0    1.05    0.26
  -3 -13   0    0.91    0.23
  -3  13   0    0.74    0.28
   4 -13   0    0.93    0.25
   4 -13   0    0.84    0.25
  -4 -13   0    0.81    0.23
  -4  13   0    0.96    0.27
   5 -13   0   12.58    0.58
  -5 -13   0   12.01    0.53
   5 -13   0   11.69    0.58
  -5  13   0   11.93    0.58
   6 -13   0    2.85    0.34
  -6 -13   0    3.02    0.29
   6 -13   0    2.07    0.32
  -6  13   0    2.67    0.30
  -6  13   0    2.54    0.35
  -7 -13   0    1.55    0.24
   7 -13   0    2.00    0.32
   7 -13   0    1.93    0.32
  -7  13   0    2.01    0.33
  -7  13   0    1.70    0.27
   8 -13   0    2.58    0.34
  -8 -13   0    1.70    0.25
  -8  13   0    1.89    0.30
  -8  13   0    2.15    0.32
   9 -13   0    2.35    0.35
  -9 -13   0    1.57    0.25
  -9  13   0    1.79    0.31
  -9  13   0    1.73    0.31
 -10 -13   0    0.22    0.20
  10 -13   0    0.22    0.28
 -10  13   0    0.43    0.29
 -10  13   0    0.17    0.24
 -11 -13   0    1.02    0.24
  11 -13   0    1.54    0.33
 -11  13   0    1.04    0.31
 -11  13   0    1.18    0.30
  12 -13   0    0.52    0.28
 -12 -13   0    0.43    0.21
 -12  13   0    0.44    0.30
 -12  13   0    0.45    0.27
  13 -13   0    0.48    0.30
 -13 -13   0    0.73    0.23
 -13  13   0    0.56    0.30
 -13  13   0    0.59    0.30
 -14 -13   0    6.48    0.39
  14 -13   0    6.67    0.50
 -14  13   0    6.06    0.48
 -14  13   0    6.62    0.50
  15 -13   0   -0.35    0.30
 -15 -13   0    0.38    0.22
 -15  13   0   -0.27    0.29
 -15  13   0    0.45    0.32
  16 -13   0    0.14    0.32
 -16  13   0   -0.02    0.29
 -16  13   0    0.56    0.30
  17 -13   0    0.82    0.33
 -17  13   0    0.30    0.33
   0 -14   0   -0.17    0.22
  -1 -14   0   -0.19    0.21
   1 -14   0   -0.06    0.23
  -1  14   0    0.17    0.27
   2 -14   0   -0.11    0.23
  -2 -14   0   -0.03    0.23
  -2  14   0    0.28    0.26
  -3 -14   0   15.30    0.62
   3 -14   0   14.49    0.64
  -3  14   0   13.90    0.66
  -4 -14   0   -0.06    0.22
   4 -14   0    0.27    0.25
   4 -14   0   -0.05    0.24
  -4  14   0    0.22    0.28
   5 -14   0   -0.18    0.25
   5 -14   0    0.27    0.26
  -5 -14   0   -0.05    0.22
  -5  14   0   -0.26    0.27
  -6 -14   0    1.66    0.26
   6 -14   0    1.27    0.29
   6 -14   0    1.24    0.29
  -6  14   0    0.77    0.29
   7 -14   0    0.81    0.29
  -7 -14   0    0.15    0.21
   7 -14   0    0.32    0.26
  -7  14   0    0.55    0.28
  -8 -14   0    3.15    0.31
   8 -14   0    2.88    0.38
  -8  14   0    3.65    0.39
   9 -14   0    0.41    0.29
  -9 -14   0    0.48    0.23
  -9  14   0    0.18    0.28
  10 -14   0    2.25    0.35
 -10 -14   0    2.20    0.27
 -10  14   0    2.58    0.36
  11 -14   0    0.84    0.32
 -11 -14   0    0.63    0.23
 -11  14   0    0.42    0.31
  12 -14   0    0.42    0.32
 -12 -14   0    0.93    0.24
 -12  14   0    0.58    0.32
 -13 -14   0    4.54    0.33
  13 -14   0    4.19    0.45
 -13  14   0    4.79    0.44
  14 -14   0    3.46    0.43
  15 -14   0    3.18    0.44
 -15  14   0    4.52    0.46
   0 -15   0   -0.28    0.22
   0  15   0   -0.19    0.26
  -1 -15   0    1.00    0.27
   1 -15   0    1.02    0.27
  -1  15   0    1.40    0.31
  -2 -15   0    0.75    0.27
   2 -15   0    0.86    0.28
  -2  15   0    0.63    0.29
  -3 -15   0    6.13    0.42
   3 -15   0    6.41    0.46
   3 -15   0    5.78    0.45
  -3  15   0    5.71    0.47
  -4 -15   0    0.41    0.25
   4 -15   0    0.22    0.27
   4 -15   0    0.43    0.27
  -4  15   0    0.09    0.28
   5 -15   0    0.41    0.29
  -5 -15   0   -0.33    0.22
   5 -15   0    0.37    0.28
  -5  15   0    0.11    0.30
  -6 -15   0    3.84    0.34
   6 -15   0    4.05    0.40
   6 -15   0    4.24    0.41
  -6  15   0    3.89    0.41
  -7 -15   0    2.30    0.30
   7 -15   0    3.13    0.39
  -7  15   0    2.52    0.37
  -8 -15   0   -0.07    0.22
   8 -15   0    0.07    0.27
  -8  15   0    0.19    0.31
   9 -15   0    0.26    0.30
  -9 -15   0    0.03    0.23
  10 -15   0    1.23    0.33
 -10 -15   0    1.69    0.27
 -11 -15   0    0.47    0.24
  11 -15   0    1.16    0.35
  12 -15   0    2.54    0.39
  13 -15   0   -0.06    0.33
   0 -16   0    4.46    0.40
   1 -16   0    1.32    0.31
   1 -16   0    1.19    0.31
  -1 -16   0    1.53    0.31
   2 -16   0    0.07    0.28
   2 -16   0   -0.10    0.26
  -2 -16   0    0.34    0.26
  -3 -16   0    5.03    0.40
   3 -16   0    4.95    0.44
   3 -16   0    4.70    0.43
  -4 -16   0    0.07    0.24
   4 -16   0    0.03    0.28
   4 -16   0    0.02    0.28
   5 -16   0   -0.02    0.28
   5 -16   0    0.32    0.29
  -5 -16   0    0.53    0.26
  -6 -16   0    1.23    0.28
   6 -16   0    1.59    0.35
  -7 -16   0    1.48    0.29
   7 -16   0    1.09    0.34
   8 -16   0    3.21    0.41
  -8 -16   0    3.67    0.35
  -9 -16   0    0.32    0.25
   9 -16   0    0.60    0.31
 -10 -16   0    0.59    0.25
  10 -16   0    0.40    0.33
   0 -17   0   -0.42    0.25
   0 -17   0    0.13    0.28
   1 -17   0    1.49    0.33
   1 -17   0    1.45    0.33
  -1 -17   0    1.59    0.31
   2 -17   0    0.78    0.32
  -2 -17   0    1.78    0.32
   2 -17   0    1.68    0.34
  -3 -17   0    1.75    0.32
   3 -17   0    1.73    0.36
   3 -17   0    2.17    0.36
  -4 -17   0    0.73    0.28
   4 -17   0    0.91    0.32
   4 -17   0    0.75    0.33
 -27   0   1   -0.21    0.30
 -26   0   1   -0.14    0.28
 -25   0   1   -0.55    0.27
 -24   0   1    0.28    0.26
 -23   0   1   -0.20    0.25
 -22   0   1    0.29    0.25
 -21   0   1    0.07    0.22
 -20   0   1   -0.29    0.22
  20   0  -1   -0.13    0.20
 -19   0   1   -0.14    0.20
  19   0  -1    0.12    0.21
 -18   0   1   -0.19    0.21
  18   0  -1    0.43    0.21
 -17   0   1   -0.10    0.18
  17   0  -1   -0.24    0.18
 -16   0   1    0.17    0.20
  16   0  -1   -0.20    0.17
 -15   0   1    0.05    0.19
  15   0  -1    0.13    0.17
  14   0  -1    0.00    0.14
 -14   0   1   -0.09    0.16
 -13   0   1    0.22    0.16
  13   0  -1    0.03    0.15
 -12   0   1    0.18    0.15
  12   0  -1   -0.01    0.13
 -11   0   1    0.00    0.14
  11   0  -1   -0.04    0.12
  11   0  -1    0.08    0.14
 -10   0   1    0.05    0.14
  10   0  -1   -0.16    0.13
  10   0  -1   -0.04    0.13
   9   0  -1   -0.01    0.12
  -9   0   1   -0.06    0.13
   9   0  -1   -0.11    0.12
   8   0  -1    0.04    0.11
   8   0  -1    0.01    0.12
   8   0  -1   -0.19    0.11
  -8   0   1    0.07    0.13
   7   0  -1    0.18    0.11
   6   0  -1    0.31    0.11
  -6   0   1    0.05    0.11
   6   0  -1    0.11    0.12
   6   0  -1    0.32    0.11
  -6   0   1    0.01    0.11
  -5   0   1   -0.07    0.10
   5   0  -1    0.00    0.10
   5   0  -1   -0.14    0.10
  -5   0   1   -0.13    0.10
  -5   0   1   -0.13    0.10
  -4   0   1   -0.09    0.09
  -4   0   1   -0.25    0.08
  -4   0   1   -0.25    0.08
   4   0  -1   -0.24    0.09
   4   0  -1   -0.24    0.09
   3   0  -1   -0.13    0.07
  -3   0   1   -0.30    0.07
  -3   0   1   -0.13    0.07
   3   0  -1   -0.18    0.06
  -3   0   1   -0.12    0.07
  -2   0   1   -0.16    0.05
  -2   0   1   -0.14    0.04
   2   0  -1   -0.15    0.05
   2   0  -1   -0.17    0.04
  -2   0   1   -0.11    0.05
  -1   0  -1    0.00    0.03
  -1   0  -1    0.02    0.03
   2   0   1   -0.02    0.05
   2   0   1    0.15    0.06
  -2   0  -1    0.01    0.06
  -2   0  -1    0.02    0.05
  -3   0  -1    0.02    0.08
   3   0   1   -0.16    0.07
  -3   0  -1   -0.15    0.07
   3   0   1    0.03    0.07
  -4   0  -1    0.03    0.09
   4   0   1   -0.07    0.08
   4   0   1    0.07    0.08
  -4   0  -1   -0.02    0.09
  -5   0  -1    0.08    0.09
   5   0   1    0.10    0.10
   5   0   1   -0.07    0.10
  -5   0  -1    0.05    0.10
  -6   0  -1    0.11    0.11
   6   0   1    0.06    0.11
  -6   0  -1    0.22    0.11
   6   0   1    0.00    0.10
   7   0   1    0.00    0.10
  -7   0  -1    0.15    0.12
   7   0   1    0.00    0.10
  -7   0  -1    0.13    0.11
   7   0   1   -0.19    0.10
   8   0   1    0.14    0.11
   8   0   1   -0.19    0.11
  -8   0  -1   -0.14    0.11
   9   0   1   -0.13    0.11
   9   0   1   -0.05    0.12
  -9   0  -1    0.02    0.13
  10   0   1   -0.04    0.11
 -10   0  -1   -0.26    0.13
  10   0   1    0.22    0.12
  11   0   1    0.06    0.13
  11   0   1   -0.04    0.12
 -11   0  -1   -0.04    0.14
 -12   0  -1    0.13    0.15
  12   0   1   -0.11    0.13
  12   0   1    0.00    0.13
 -13   0  -1    0.00    0.16
  13   0   1   -0.07    0.13
  14   0   1   -0.15    0.16
 -14   0  -1    0.09    0.18
  15   0   1   -0.15    0.17
 -15   0  -1   -0.03    0.19
 -16   0  -1    0.03    0.20
  16   0   1    0.26    0.18
  17   0   1   -0.20    0.18
 -17   0  -1   -0.04    0.20
 -18   0  -1    0.15    0.22
  18   0   1   -0.21    0.19
  19   0   1    0.00    0.20
 -19   0  -1    0.09    0.22
 -20   0  -1    0.08    0.23
 -21   0  -1   -0.38    0.23
 -22   0  -1    0.23    0.25
 -23   0  -1    0.35    0.27
 -24   0  -1    0.42    0.28
 -25   0  -1    0.50    0.29
 -26   0  -1    0.03    0.29
 -27  -1   1    1.30    0.34
 -27   1   1    1.55    0.34
 -26  -1   1    1.77    0.33
 -26   1   1    0.80    0.30
 -25  -1   1    4.00    0.40
 -25   1   1    4.32    0.41
 -24  -1   1    0.36    0.28
 -24   1   1    0.47    0.28
 -23  -1   1    5.17    0.41
 -23   1   1    4.99    0.42
 -22  -1   1    0.47    0.26
 -22   1   1    0.54    0.27
  21  -1  -1    7.15    0.45
 -21  -1   1    6.23    0.43
 -21   1   1    6.73    0.45
 -20  -1   1    4.61    0.36
  20  -1  -1    4.56    0.36
 -20   1   1    4.21    0.35
  19  -1  -1    4.77    0.34
 -19  -1   1    4.83    0.35
  19   1  -1    4.74    0.34
 -19   1   1    5.08    0.37
 -18  -1   1   -0.07    0.20
  18  -1  -1    0.42    0.21
 -18   1   1   -0.23    0.21
  18   1  -1   -0.06    0.20
  17  -1  -1    5.23    0.37
 -17  -1   1    4.90    0.36
 -17   1   1    5.37    0.38
  17   1  -1    4.98    0.33
 -16  -1   1   22.03    0.72
  16  -1  -1   20.47    0.73
 -16   1   1   21.78    0.74
  16   1  -1   21.44    0.70
  15  -1  -1    0.19    0.16
 -15  -1   1    0.06    0.18
  15   1  -1    0.01    0.16
 -15   1   1    0.30    0.20
  14  -1  -1    4.51    0.29
 -14  -1   1    4.20    0.30
  14   1  -1    4.18    0.28
 -14   1   1    4.34    0.32
 -13  -1   1    0.37    0.16
  13  -1  -1    0.73    0.18
  13   1  -1    0.53    0.15
 -13   1   1    0.44    0.17
 -12  -1   1    7.59    0.35
  12  -1  -1    7.56    0.36
 -12   1   1    8.16    0.35
  12   1  -1    7.59    0.33
  11  -1  -1   49.26    1.33
 -11  -1   1   49.67    1.37
  11  -1  -1   47.96    1.37
  11   1  -1   49.03    1.36
 -11   1   1   49.83    1.38
  10  -1  -1    0.35    0.15
 -10  -1   1    0.57    0.15
  10  -1  -1    0.37    0.14
 -10   1   1    0.63    0.15
  10   1  -1    0.42    0.13
  -9  -1   1    1.20    0.16
   9  -1  -1    1.51    0.15
   9  -1  -1    1.36    0.16
   9   1  -1    1.49    0.15
  -9   1   1    1.51    0.17
   9   1  -1    1.40    0.15
   8  -1  -1    8.12    0.30
  -8  -1   1    7.98    0.30
  -8  -1   1    7.92    0.31
   8  -1  -1    7.85    0.33
  -8   1   1    7.28    0.31
   8   1  -1    7.45    0.30
   8   1  -1    7.62    0.31
   7  -1  -1  146.65    3.63
   7  -1  -1  141.26    3.74
  -7  -1   1  139.48    3.73
  -7  -1   1  144.50    3.73
   7  -1  -1  141.56    3.72
  -7   1   1  145.40    3.74
   7   1  -1  141.41    3.72
   7   1  -1  144.33    3.70
   6  -1  -1    3.34    0.24
  -6  -1   1    1.92    0.14
  -6  -1   1    2.17    0.16
  -6  -1   1    2.16    0.15
   6  -1  -1    2.65    0.18
  -6   1   1    2.08    0.16
   6   1  -1    2.15    0.17
   6   1  -1    1.99    0.14
   5  -1  -1  384.11    9.89
   5  -1  -1  391.83    9.94
  -5  -1   1  383.57    9.96
   5  -1  -1  389.49    9.69
  -5  -1   1  381.68    9.97
  -5  -1   1  389.55    9.94
   5   1  -1  384.52    9.88
  -5   1   1  402.41    9.77
   5   1  -1  363.78    9.94
  -5   1   1  377.05    9.94
  -5   1   1  378.62    9.94
   5   1  -1  399.84    9.93
   4  -1  -1  563.06   15.33
  -4  -1   1  589.50   15.20
   4  -1  -1  576.48   15.24
  -4  -1   1  576.78   15.28
   4  -1  -1  600.43   14.85
  -4  -1   1  578.24   15.29
   4   1  -1  564.81   15.27
   4   1  -1  596.57   15.28
  -4   1   1  596.85   14.86
  -4   1   1  636.11   15.31
  -4   1   1  616.62   15.29
   4   1  -1  590.40   15.18
  -3  -1   1    1.68    0.12
  -3  -1   1    1.51    0.11
   3  -1  -1    1.37    0.11
   3  -1  -1    1.49    0.11
  -3  -1   1    1.85    0.13
   3  -1  -1    1.47    0.11
  -3   1   1    1.47    0.11
  -3   1   1    1.69    0.11
   3   1  -1    1.37    0.09
  -3   1   1    1.50    0.11
   3   1  -1    1.56    0.10
   3   1  -1    1.67    0.11
  -2  -1   1   57.66    1.46
  -2  -1   1   57.66    1.48
  -2  -1   1   56.11    1.48
   2  -1  -1   56.80    1.48
   2  -1  -1   54.40    1.48
   2  -1  -1   57.29    1.44
   2   1  -1   56.35    1.46
   2   1  -1   56.50    1.48
  -2   1   1   56.20    1.48
  -2   1   1   59.38    1.48
   2   1  -1   55.94    1.48
  -1  -1   1   55.05    1.41
   1  -1  -1   54.48    1.41
   1  -1  -1   52.53    1.40
   1  -1  -1   53.81    1.40
   1  -1  -1   54.11    1.41
  -1  -1   1   53.96    1.40
  -1   1   1   54.35    1.37
   1   1  -1   53.46    1.40
  -1   1   1   52.47    1.40
  -1   1   1   55.73    1.41
  -1   1   1   52.69    1.40
   0  -1  -1   28.20    0.73
   0  -1   1   27.83    0.74
   0  -1  -1   26.98    0.73
   0  -1  -1   28.61    0.73
   0  -1   1   28.78    0.74
   0   1   1   27.08    0.73
   0   1   1   27.93    0.73
   0   1  -1   27.10    0.74
   0   1   1   28.80    0.73
   1  -1   1    2.98    0.14
  -1   1  -1    2.90    0.13
  -1   1  -1    2.71    0.13
  -2  -1  -1   13.61    0.36
  -2  -1  -1   13.48    0.36
   2  -1   1   13.77    0.37
   2   1   1   13.35    0.36
  -2   1  -1   12.91    0.38
   2   1   1   13.51    0.36
  -2   1  -1   13.66    0.37
   3  -1   1   16.16    0.46
   3  -1   1   15.86    0.46
   3  -1   1   15.78    0.44
  -3  -1  -1   16.14    0.44
  -3  -1  -1   15.55    0.44
  -3   1  -1   16.25    0.44
  -3   1  -1   15.86    0.46
   3   1   1   15.74    0.43
   3   1   1   16.00    0.44
  -4  -1  -1  159.27    3.98
   4  -1   1  155.58    3.88
   4  -1   1  148.85    4.00
  -4  -1  -1  154.34    3.98
   4   1   1  153.41    3.98
  -4   1  -1  160.47    4.00
  -4   1  -1  152.40    3.88
  -4   1  -1  149.02    4.00
  -4   1  -1  152.01    3.99
   4   1   1  154.36    3.98
   5  -1   1    2.78    0.21
  -5  -1  -1    2.24    0.16
   5  -1   1    2.26    0.17
  -5  -1  -1    2.36    0.17
   5   1   1    2.14    0.16
   5   1   1    2.41    0.15
  -5   1  -1    2.76    0.17
   6  -1   1   37.48    1.03
  -6  -1  -1   37.33    1.00
  -6  -1  -1   36.95    1.00
   6  -1   1   37.96    0.98
  -6   1  -1   37.53    1.02
  -6   1  -1   37.36    1.03
  -6   1  -1   36.76    1.02
  -6   1  -1   37.27    0.98
   6   1   1   35.76    1.00
   6   1   1   35.97    1.00
   7  -1   1   14.90    0.47
   7  -1   1   14.63    0.45
  -7  -1  -1   14.45    0.45
  -7  -1  -1   14.19    0.46
   7   1   1   14.57    0.44
  -7   1  -1   15.41    0.47
   7   1   1   14.27    0.46
   8  -1   1    6.81    0.29
  -8  -1  -1    7.46    0.28
  -8  -1  -1    6.60    0.28
   8  -1   1    7.00    0.28
  -8   1  -1    7.06    0.29
   8   1   1    6.67    0.27
   8   1   1    6.21    0.27
   9  -1   1   46.63    1.22
  -9  -1  -1   45.98    1.25
   9  -1   1   43.95    1.26
  -9  -1  -1   44.93    1.25
   9   1   1   44.77    1.24
  -9   1  -1   46.71    1.26
 -10  -1  -1    0.56    0.14
  10  -1   1    0.62    0.14
  10  -1   1    0.66    0.15
 -10   1  -1    0.74    0.15
  10   1   1    0.75    0.13
  11  -1   1   12.81    0.47
 -11  -1  -1   12.37    0.45
  11  -1   1   12.78    0.44
  11   1   1   12.93    0.44
 -11   1  -1   13.28    0.48
  12  -1   1    0.04    0.14
 -12  -1  -1    0.08    0.15
  12  -1   1    0.11    0.14
 -12   1  -1    0.11    0.16
  12   1   1    0.25    0.15
  12   1   1    0.12    0.13
 -13  -1  -1    0.46    0.16
  13  -1   1    0.37    0.16
  13   1   1    0.55    0.16
 -13   1  -1    0.78    0.19
  14  -1   1    2.56    0.23
 -14  -1  -1    3.20    0.26
 -14   1  -1    2.65    0.26
  14   1   1    2.77    0.22
  15  -1   1    5.76    0.33
 -15  -1  -1    5.17    0.34
 -15   1  -1    5.19    0.36
  15   1   1    5.79    0.32
 -16  -1  -1    6.01    0.37
  16  -1   1    7.11    0.38
 -16   1  -1    6.30    0.37
  16   1   1    6.80    0.35
  17  -1   1    4.23    0.32
 -17  -1  -1    3.55    0.30
  17   1   1    4.24    0.31
 -17   1  -1    4.28    0.33
  18  -1   1   14.31    0.59
 -18  -1  -1   15.40    0.60
 -18   1  -1   15.54    0.62
  18   1   1   15.44    0.58
  19  -1   1    4.47    0.34
 -19  -1  -1    4.80    0.37
 -19   1  -1    4.13    0.35
  20  -1   1    0.85    0.24
 -20  -1  -1    0.16    0.23
 -20   1  -1    0.46    0.25
 -21  -1  -1    5.92    0.42
 -21   1  -1    5.64    0.42
 -22  -1  -1    0.43    0.25
 -22   1  -1    0.41    0.27
 -23  -1  -1    6.13    0.45
 -23   1  -1    6.97    0.48
 -24  -1  -1    1.59    0.32
 -24   1  -1    2.84    0.35
 -25  -1  -1    0.49    0.29
 -25   1  -1    0.26    0.29
 -26  -1  -1    0.44    0.30
 -26   1  -1    0.08    0.30
 -26  -2   1    0.31    0.31
 -26   2   1    0.08    0.29
 -25  -2   1    2.91    0.36
 -25   2   1    3.42    0.39
 -24  -2   1    2.14    0.33
 -24   2   1    1.93    0.33
 -23  -2   1    2.53    0.33
 -23   2   1    2.31    0.33
  22  -2  -1    0.60    0.27
 -22  -2   1    0.87    0.26
 -22   2   1    0.84    0.27
  21  -2  -1   13.87    0.60
 -21  -2   1   12.65    0.57
 -21   2   1   11.73    0.57
 -20  -2   1    7.28    0.43
  20  -2  -1    7.48    0.46
 -20   2   1    8.16    0.45
  19  -2  -1   14.44    0.59
 -19  -2   1   13.15    0.56
 -19   2   1   11.16    0.57
 -18  -2   1    1.37    0.24
  18  -2  -1    1.26    0.25
  18   2  -1    1.05    0.22
 -18   2   1    1.40    0.27
 -17  -2   1    6.36    0.36
  17  -2  -1    6.02    0.40
 -17   2   1    6.93    0.42
  17   2  -1    6.99    0.35
  16  -2  -1   22.88    0.75
 -16  -2   1   21.95    0.73
 -16   2   1   21.31    0.76
  16   2  -1   21.76    0.70
 -15  -2   1    0.19    0.18
  15  -2  -1    0.52    0.20
  15   2  -1    0.12    0.15
 -15   2   1   -0.04    0.20
  14  -2  -1   35.87    1.04
 -14  -2   1   34.39    1.02
 -14   2   1   33.75    1.05
  14   2  -1   33.95    1.00
  13  -2  -1    2.51    0.23
 -13  -2   1    2.61    0.22
  13   2  -1    2.42    0.20
 -13   2   1    2.84    0.25
 -12  -2   1   10.98    0.42
  12  -2  -1   10.40    0.42
 -12   2   1   10.85    0.45
  12   2  -1   10.72    0.39
  11  -2  -1    5.03    0.29
 -11  -2   1    5.16    0.28
  11  -2  -1    5.87    0.30
  11   2  -1    5.39    0.26
 -11   2   1    5.00    0.31
  10  -2  -1  236.13    6.11
 -10  -2   1  223.30    6.08
  10  -2  -1  241.44    5.93
 -10   2   1  235.08    5.93
  10   2  -1  238.18    6.07
 -10   2   1  229.33    6.10
   9  -2  -1   60.81    1.60
  -9  -2   1   60.32    1.63
  -9  -2   1   60.85    1.63
   9  -2  -1   61.22    1.65
   9   2  -1   59.76    1.62
  -9   2   1   57.92    1.64
   9   2  -1   60.71    1.61
  -9   2   1   60.94    1.60
  -8  -2   1    0.59    0.12
   8  -2  -1    0.66    0.14
  -8  -2   1    0.53    0.13
   8  -2  -1    0.40    0.12
   8   2  -1    0.37    0.11
  -8   2   1    0.54    0.14
  -8   2   1    0.71    0.15
   8   2  -1    0.56    0.11
  -7  -2   1    1.68    0.15
   7  -2  -1    2.17    0.17
  -7  -2   1    2.15    0.15
   7  -2  -1    2.01    0.17
  -7   2   1    2.21    0.17
   7   2  -1    2.14    0.14
   7   2  -1    1.96    0.14
  -7   2   1    1.71    0.17
   6  -2  -1  290.67    7.52
   6  -2  -1  297.24    7.34
  -6  -2   1  291.09    7.53
  -6  -2   1  298.04    7.54
  -6  -2   1  286.50    7.48
   6  -2  -1  284.24    7.56
   6   2  -1  296.68    7.49
  -6   2   1  293.12    7.55
  -6   2   1  288.95    7.34
   6   2  -1  292.55    7.53
   5  -2  -1  271.95    7.00
   5  -2  -1  259.72    7.04
  -5  -2   1  278.40    7.02
  -5  -2   1  267.90    6.99
  -5  -2   1  281.99    7.02
   5  -2  -1  273.60    6.85
  -5   2   1  269.81    7.04
  -5   2   1  276.09    6.85
   5   2  -1  272.08    7.03
   5   2  -1  270.53    6.97
  -4  -2   1   18.09    0.52
  -4  -2   1   18.74    0.52
   4  -2  -1   18.04    0.54
   4  -2  -1   18.69    0.53
  -4  -2   1   17.97    0.50
   4   2  -1   17.54    0.51
   4   2  -1   18.58    0.52
   4   2  -1   18.31    0.50
  -4   2   1   18.57    0.53
  -4   2   1   19.24    0.54
  -3  -2   1    0.84    0.09
  -3  -2   1    0.82    0.10
   3  -2  -1    0.97    0.12
   3  -2  -1    0.84    0.11
  -3  -2   1    0.85    0.07
   3  -2  -1    0.76    0.11
   3  -2  -1    0.71    0.11
   3   2  -1    0.82    0.09
  -3   2   1    0.73    0.11
  -3   2   1    0.86    0.12
   3   2  -1    0.82    0.09
  -2  -2   1   58.40    1.53
   2  -2  -1   57.00    1.52
   2  -2  -1   59.76    1.53
   2  -2  -1   60.61    1.54
   2  -2  -1   59.45    1.54
   2  -2  -1   58.03    1.50
  -2  -2   1   55.97    1.52
  -2   2   1   60.62    1.50
   2   2  -1   54.63    1.52
   2   2  -1   59.61    1.52
  -2   2   1   57.50    1.53
   1  -2  -1    0.33    0.07
   1  -2  -1    0.32    0.07
   1  -2  -1    0.21    0.07
  -1  -2   1    0.18    0.08
  -1  -2   1    0.44    0.07
   1   2  -1    0.24    0.07
   1   2  -1    0.23    0.08
  -1   2   1    0.20    0.07
  -1   2   1    0.31    0.08
  -1   2   1    0.27    0.07
   0  -2  -1    9.84    0.29
   0  -2  -1    9.59    0.28
   0  -2   1   10.27    0.32
   0  -2  -1   10.10    0.29
   0  -2   1    9.91    0.30
   0   2   1   10.26    0.29
   0   2   1   10.06    0.29
   0   2  -1    9.75    0.30
   0   2   1    9.59    0.28
  -1  -2  -1   14.06    0.37
   1  -2   1   13.96    0.41
  -1  -2  -1   13.89    0.38
  -1  -2  -1   13.10    0.36
   1   2   1   14.24    0.37
   1   2   1   14.00    0.37
  -1   2  -1   13.17    0.40
   1   2   1   13.34    0.36
   2  -2   1    0.67    0.11
  -2  -2  -1    0.69    0.06
   2  -2   1    0.65    0.10
  -2  -2  -1    0.54    0.07
  -2   2  -1    0.65    0.10
   2   2   1    0.54    0.06
  -2   2  -1    0.87    0.11
   2   2   1    0.61    0.05
  -3  -2  -1   48.63    1.24
   3  -2   1   46.81    1.23
  -3  -2  -1   48.33    1.24
   3  -2   1   47.23    1.28
   3   2   1   46.79    1.23
  -3   2  -1   47.57    1.23
   3   2   1   46.15    1.23
  -3   2  -1   49.43    1.28
  -3   2  -1   46.03    1.27
   3   2   1   47.76    1.24
   4  -2   1  123.69    3.17
   4  -2   1  125.47    3.27
  -4  -2  -1  128.30    3.24
  -4  -2  -1  125.96    3.24
   4  -2   1  131.54    3.27
   4   2   1  122.39    3.23
  -4   2  -1  124.95    3.27
   4   2   1  120.22    3.22
  -4   2  -1  124.48    3.17
   4   2   1  124.62    3.23
   5  -2   1   74.07    2.00
  -5  -2  -1   78.31    1.97
  -5  -2  -1   75.75    1.97
   5  -2   1   73.96    1.93
   5   2   1   74.64    1.96
  -5   2  -1   77.03    1.93
   5   2   1   74.98    1.96
   5   2   1   74.04    1.95
  -5   2  -1   74.60    2.00
  -6  -2  -1    1.04    0.11
  -6  -2  -1    0.92    0.11
   6  -2   1    0.92    0.14
   6  -2   1    0.87    0.12
  -6   2  -1    0.88    0.13
  -6   2  -1    0.78    0.13
   6   2   1    0.86    0.10
   6   2   1    0.84    0.10
   7  -2   1   11.48    0.39
  -7  -2  -1   11.77    0.38
   7  -2   1   12.09    0.43
  -7  -2  -1   11.57    0.38
   7   2   1   11.88    0.37
   7   2   1   12.11    0.38
  -7   2  -1   12.32    0.39
  -7   2  -1   11.27    0.42
  -8  -2  -1    0.13    0.11
   8  -2   1    0.03    0.11
  -8  -2  -1    0.03    0.10
   8  -2   1    0.19    0.13
  -8   2  -1   -0.07    0.12
   8   2   1    0.04    0.09
   8   2   1    0.08    0.10
  -8   2  -1    0.01    0.13
  -9  -2  -1    0.79    0.12
  -9  -2  -1    0.58    0.13
   9  -2   1    0.52    0.13
   9  -2   1    0.71    0.16
  -9   2  -1    0.55    0.14
   9   2   1    0.68    0.13
   9   2   1    0.49    0.12
  -9   2  -1    0.29    0.14
 -10  -2  -1    4.07    0.24
 -10  -2  -1    4.29    0.24
  10  -2   1    4.10    0.26
  10  -2   1    4.16    0.25
  10   2   1    3.99    0.22
 -10   2  -1    4.23    0.29
  11  -2   1    1.38    0.17
 -11  -2  -1    1.41    0.16
  11  -2   1    1.49    0.19
 -11   2  -1    1.41    0.19
  11   2   1    1.64    0.15
  12  -2   1    1.34    0.19
 -12  -2  -1    1.39    0.18
  12  -2   1    1.62    0.18
 -12   2  -1    2.03    0.21
  12   2   1    1.44    0.16
 -13  -2  -1   77.23    2.03
  13  -2   1   73.11    2.05
 -13   2  -1   74.57    2.05
  13   2   1   72.35    2.00
  14  -2   1   41.34    1.20
 -14  -2  -1   41.75    1.18
  14   2   1   40.88    1.16
 -14   2  -1   39.46    1.21
  15  -2   1    0.77    0.22
 -15  -2  -1    0.80    0.20
  15   2   1    0.89    0.18
 -15   2  -1    0.58    0.22
 -16  -2  -1    4.94    0.34
  16  -2   1    6.37    0.38
 -16   2  -1    5.04    0.35
  16   2   1    6.11    0.33
  17  -2   1    2.03    0.26
 -17  -2  -1    1.89    0.25
  17   2   1    1.90    0.22
 -17   2  -1    1.83    0.27
  18  -2   1    0.75    0.23
 -18  -2  -1    0.85    0.23
 -18   2  -1    0.38    0.22
 -19  -2  -1    0.06    0.22
  19  -2   1   -0.34    0.21
 -19   2  -1   -0.05    0.23
  20  -2   1    1.63    0.29
 -20  -2  -1    1.19    0.25
 -20   2  -1    1.58    0.29
 -21  -2  -1    0.87    0.26
 -21   2  -1    0.58    0.25
 -22  -2  -1    2.42    0.31
 -22   2  -1    1.72    0.32
 -23  -2  -1    6.41    0.45
 -23   2  -1    6.60    0.49
 -24  -2  -1   -0.09    0.26
 -24   2  -1   -0.12    0.25
 -25  -2  -1    3.84    0.39
 -25   2  -1    3.54    0.40
 -26  -2  -1   -0.04    0.29
 -26   2  -1   -0.05    0.30
 -26  -3   1    4.39    0.41
 -26   3   1    4.35    0.45
 -25  -3   1    2.59    0.34
 -25   3   1    2.88    0.39
 -24  -3   1    0.74    0.29
 -24   3   1    0.49    0.30
 -23  -3   1   -0.03    0.26
 -23   3   1   -0.11    0.27
 -22  -3   1    2.15    0.30
  22  -3  -1    2.39    0.32
 -22   3   1    1.85    0.33
  21  -3  -1    0.84    0.28
 -21  -3   1    0.75    0.25
 -21   3   1    0.70    0.28
 -20  -3   1    5.57    0.39
  20  -3  -1    6.16    0.44
 -20   3   1    6.26    0.45
 -19  -3   1   -0.01    0.21
  19  -3  -1   -0.21    0.21
 -19   3   1    0.07    0.24
 -18  -3   1    0.66    0.22
  18  -3  -1    0.96    0.23
 -18   3   1    0.65    0.25
  17  -3  -1    0.14    0.22
 -17  -3   1    0.02    0.19
  17   3  -1    0.06    0.17
 -17   3   1    0.24    0.21
 -16  -3   1   25.12    0.80
  16  -3  -1   25.64    0.85
 -16   3   1   24.28    0.83
  16   3  -1   24.58    0.77
  15  -3  -1    3.30    0.29
 -15  -3   1    3.45    0.26
 -15   3   1    3.11    0.29
  15   3  -1    3.40    0.25
 -14  -3   1    1.10    0.19
  14  -3  -1    1.24    0.22
  14   3  -1    1.33    0.17
 -14   3   1    1.18    0.22
 -13  -3   1    0.82    0.17
 -13   3   1    1.11    0.20
  13   3  -1    0.99    0.16
  12  -3  -1    0.28    0.17
 -12  -3   1    0.49    0.16
 -12   3   1    0.26    0.15
 -12   3   1    0.43    0.19
  12   3  -1    0.38    0.13
 -11  -3   1    1.55    0.17
  11  -3  -1    1.66    0.21
 -11   3   1    1.16    0.19
  11   3  -1    1.71    0.15
 -11   3   1    1.19    0.18
 -10  -3   1  105.48    2.68
  10  -3  -1  101.81    2.63
  10  -3  -1  102.81    2.72
 -10  -3   1   97.26    2.68
  10   3  -1   99.88    2.67
  10   3  -1  101.28    2.65
 -10   3   1  101.45    2.71
 -10   3   1   99.98    2.63
   9  -3  -1  184.84    4.95
  -9  -3   1  188.97    4.92
   9  -3  -1  192.95    4.81
  -9  -3   1  196.12    4.92
   9   3  -1  185.59    4.91
   9   3  -1  192.50    4.88
  -9   3   1  181.09    4.95
  -9   3   1  189.25    4.81
   8  -3  -1    5.72    0.29
   8  -3  -1    5.71    0.26
  -8  -3   1    5.50    0.26
  -8  -3   1    4.95    0.26
  -8   3   1    5.28    0.28
  -8   3   1    5.18    0.30
   8   3  -1    5.02    0.22
   8   3  -1    5.38    0.23
   7  -3  -1    2.81    0.20
  -7  -3   1    2.36    0.16
  -7  -3   1    2.43    0.18
   7  -3  -1    1.99    0.19
  -7   3   1    2.37    0.18
  -7   3   1    2.62    0.20
   7   3  -1    2.21    0.16
   7   3  -1    2.17    0.15
  -6  -3   1   34.64    0.94
   6  -3  -1   35.28    0.94
   6  -3  -1   35.04    0.98
  -6  -3   1   34.29    0.94
  -6  -3   1   34.07    0.91
  -6   3   1   34.18    0.94
   6   3  -1   34.64    0.91
   6   3  -1   33.79    0.93
  -6   3   1   33.68    0.97
   5  -3  -1    1.91    0.16
  -5  -3   1    1.83    0.13
  -5  -3   1    2.13    0.15
   5  -3  -1    1.90    0.15
  -5  -3   1    2.00    0.14
   5  -3  -1    1.98    0.18
   5   3  -1    2.14    0.15
  -5   3   1    2.16    0.17
  -5   3   1    2.01    0.16
   5   3  -1    2.17    0.12
  -4  -3   1  350.03    9.16
   4  -3  -1  355.99    8.97
   4  -3  -1  355.90    9.17
   4  -3  -1  370.66    9.28
  -4  -3   1  354.92    9.21
   4  -3  -1  361.90    9.27
  -4  -3   1  363.68    9.23
   4   3  -1  351.38    9.24
  -4   3   1  359.20    9.02
  -4   3   1  349.21    9.26
  -3  -3   1   99.70    2.56
   3  -3  -1   98.23    2.56
   3  -3  -1   96.16    2.57
   3  -3  -1   98.58    2.58
   3  -3  -1   98.78    2.58
  -3  -3   1   99.75    2.56
   3   3  -1   95.31    2.55
  -3   3   1   98.50    2.51
  -3   3   1   98.94    2.57
   3   3  -1   97.70    2.55
  -2  -3   1  484.90   12.60
  -2  -3   1  487.68   12.59
   2  -3  -1  494.37   12.57
   2  -3  -1  499.38   12.64
   2  -3  -1  473.96   12.51
   2   3  -1  480.10   12.57
  -2   3   1  487.11   12.34
  -2   3   1  475.78   12.56
   2   3  -1  483.72   12.56
  -1  -3   1    0.28    0.09
   1  -3  -1    0.35    0.09
   1  -3  -1   -0.02    0.10
   1  -3  -1    0.19    0.09
  -1  -3   1    0.25    0.10
   1   3  -1    0.18    0.09
  -1   3   1    0.20    0.10
   1   3  -1    0.40    0.10
  -1   3   1    0.25    0.09
   0  -3   1    7.92    0.29
   0  -3  -1    7.14    0.25
   0  -3  -1    7.17    0.24
   0  -3  -1    7.37    0.26
   0  -3   1    7.73    0.26
   0   3  -1    6.31    0.26
   0   3  -1    7.53    0.26
   0   3   1    7.21    0.26
   0   3   1    7.22    0.25
   1  -3   1   84.27    2.21
  -1  -3  -1   86.21    2.19
  -1  -3  -1   81.61    2.17
   1  -3   1   84.03    2.22
  -1  -3  -1   89.02    2.20
   1   3   1   83.98    2.19
  -1   3  -1   81.49    2.21
   1   3   1   84.17    2.19
  -2  -3  -1    0.37    0.08
   2  -3   1    0.17    0.10
  -2  -3  -1    0.34    0.07
   2  -3   1    0.31    0.12
   2   3   1    0.35    0.07
  -2   3  -1    0.38    0.11
   2   3   1    0.53    0.07
   3  -3   1   66.64    1.77
  -3  -3  -1   66.48    1.72
  -3  -3  -1   66.03    1.73
   3   3   1   64.65    1.72
   3   3   1   65.35    1.72
  -3   3  -1   67.26    1.76
  -3   3  -1   66.96    1.71
  -4  -3  -1   96.58    2.48
  -4  -3  -1   97.43    2.48
   4  -3   1   92.81    2.52
   4   3   1   92.92    2.47
  -4   3  -1   95.82    2.45
   4   3   1   95.82    2.47
   4   3   1   95.44    2.45
  -4   3  -1   97.72    2.52
  -5  -3  -1   10.64    0.32
   5  -3   1   10.71    0.38
   5  -3   1   10.16    0.36
  -5  -3  -1   10.86    0.33
   5  -3   1    9.73    0.38
  -5   3  -1   10.76    0.35
   5   3   1   10.06    0.31
   5   3   1   10.50    0.31
  -5   3  -1   10.26    0.37
   5   3   1   10.24    0.30
  -6  -3  -1   57.72    1.53
  -6  -3  -1   58.74    1.53
   6  -3   1   57.61    1.52
   6   3   1   57.06    1.51
   6   3   1   57.33    1.52
  -6   3  -1   59.24    1.57
  -6   3  -1   57.63    1.52
   7  -3   1  332.52    8.66
  -7  -3  -1  345.09    8.61
   7  -3   1  325.60    8.40
  -7  -3  -1  334.36    8.61
   7   3   1  330.64    8.55
   7   3   1  330.80    8.60
  -7   3  -1  337.42    8.65
  -7   3  -1  333.88    8.40
  -8  -3  -1    9.87    0.33
   8  -3   1   10.23    0.36
   8  -3   1    9.73    0.40
  -8  -3  -1    9.49    0.33
   8   3   1    9.67    0.32
  -8   3  -1    9.16    0.38
   8   3   1    9.10    0.31
  -8   3  -1    9.61    0.36
  -9  -3  -1   14.26    0.45
   9  -3   1   14.05    0.50
   9  -3   1   13.81    0.46
  -9  -3  -1   13.84    0.45
  -9   3  -1   14.41    0.47
   9   3   1   14.32    0.44
   9   3   1   14.13    0.43
  -9   3  -1   13.92    0.49
  10  -3   1    0.65    0.17
 -10  -3  -1    0.56    0.13
  10  -3   1    0.37    0.14
 -10  -3  -1    0.55    0.12
  10   3   1    0.48    0.12
  10   3   1    0.54    0.11
 -10   3  -1    0.50    0.16
 -10   3  -1    0.37    0.15
 -11  -3  -1    0.40    0.13
  11  -3   1    0.51    0.15
 -11  -3  -1    0.26    0.13
  11  -3   1    0.20    0.16
 -11   3  -1    0.74    0.18
 -11   3  -1    0.17    0.15
  11   3   1    0.39    0.12
 -12  -3  -1   52.37    1.45
  12  -3   1   52.63    1.49
  12   3   1   50.24    1.42
 -12   3  -1   54.67    1.50
 -12   3  -1   51.85    1.42
  13  -3   1   19.50    0.68
 -13  -3  -1   19.46    0.63
 -13   3  -1   19.20    0.66
  13   3   1   19.18    0.60
 -14  -3  -1    4.07    0.28
  14  -3   1    4.62    0.32
  14   3   1    4.41    0.26
 -14   3  -1    5.05    0.36
 -15  -3  -1   36.00    1.06
  15  -3   1   35.70    1.10
 -15   3  -1   34.72    1.11
  15   3   1   36.00    1.02
  16  -3   1    0.45    0.21
 -16  -3  -1    0.34    0.19
 -16   3  -1    0.28    0.21
 -17  -3  -1    0.28    0.19
  17  -3   1    0.13    0.22
 -17   3  -1    0.04    0.23
 -18  -3  -1    1.17    0.23
  18  -3   1    0.70    0.25
 -18   3  -1    0.74    0.24
 -19  -3  -1    2.91    0.29
  19  -3   1    2.53    0.31
 -19   3  -1    2.45    0.32
  20  -3   1    2.89    0.33
 -20  -3  -1    3.29    0.31
 -20   3  -1    2.69    0.32
  21  -3   1    1.05    0.28
 -21  -3  -1    1.07    0.26
 -21   3  -1    0.61    0.28
 -22  -3  -1    1.12    0.27
 -22   3  -1    1.04    0.29
 -23  -3  -1    1.67    0.31
 -23   3  -1    1.84    0.34
 -24  -3  -1    2.72    0.33
 -24   3  -1    2.14    0.36
 -25  -3  -1    0.28    0.27
 -25   3  -1    0.60    0.29
 -26  -3  -1   10.70    0.57
 -26   3  -1   10.08    0.62
 -26  -4   1   12.68    0.62
 -26   4   1   11.75    0.67
 -25  -4   1    1.38    0.30
 -25   4   1    1.37    0.33
 -24  -4   1    2.75    0.34
 -24   4   1    2.76    0.37
 -23  -4   1   10.12    0.52
  23  -4  -1   10.01    0.59
 -23   4   1   10.20    0.56
  22  -4  -1   12.02    0.60
 -22  -4   1   10.42    0.53
 -22   4   1   10.54    0.57
 -21  -4   1   -0.05    0.24
  21  -4  -1    0.08    0.24
 -21   4   1    0.17    0.26
 -20  -4   1    7.51    0.45
  20  -4  -1    8.19    0.47
 -20   4   1    8.10    0.50
  19  -4  -1    0.81    0.25
 -19  -4   1    0.84    0.24
 -19   4   1    1.02    0.28
 -18  -4   1    3.61    0.29
  18  -4  -1    2.76    0.32
 -18   4   1    2.90    0.33
  17  -4  -1   22.16    0.79
 -17  -4   1   20.94    0.72
 -17   4   1   21.65    0.78
  16  -4  -1   -0.21    0.21
 -16  -4   1    0.22    0.18
  16   4  -1    0.19    0.16
 -16   4   1    0.12    0.21
 -15  -4   1    0.01    0.17
  15  -4  -1    0.19    0.20
  15   4  -1    0.04    0.15
 -15   4   1   -0.08    0.19
 -14  -4   1   31.67    0.98
  14  -4  -1   33.82    1.03
 -14   4   1   32.51    0.99
  14   4  -1   33.84    0.95
 -14   4   1   33.88    1.05
  13  -4  -1    1.37    0.23
 -13  -4   1    1.21    0.18
 -13   4   1    1.79    0.23
 -13   4   1    1.75    0.22
  13   4  -1    1.26    0.16
 -12  -4   1   10.87    0.41
  12  -4  -1   11.09    0.47
  12   4  -1   10.90    0.39
 -12   4   1   10.85    0.46
 -12   4   1   11.70    0.45
 -11  -4   1    3.38    0.25
  11  -4  -1    2.85    0.25
  11   4  -1    3.31    0.20
 -11   4   1    2.88    0.26
 -11   4   1    2.61    0.22
  11   4  -1    3.15    0.20
  10  -4  -1    1.56    0.20
 -10  -4   1    1.79    0.16
 -10  -4   1    1.25    0.16
 -10   4   1    1.43    0.19
  10   4  -1    1.42    0.14
  10   4  -1    1.62    0.13
 -10   4   1    1.40    0.19
  -9  -4   1    5.66    0.27
   9  -4  -1    5.93    0.32
  -9  -4   1    5.84    0.26
   9  -4  -1    5.56    0.30
   9   4  -1    5.96    0.25
  -9   4   1    5.55    0.31
  -9   4   1    5.45    0.28
   9   4  -1    5.77    0.23
  -8  -4   1    5.72    0.25
  -8  -4   1    5.46    0.26
   8  -4  -1    5.31    0.31
   8  -4  -1    6.49    0.30
  -8   4   1    5.45    0.32
   8   4  -1    5.46    0.21
  -8   4   1    6.27    0.30
   8   4  -1    5.98    0.24
   7  -4  -1    0.42    0.13
   7  -4  -1    0.33    0.15
  -7  -4   1    0.32    0.12
  -7  -4   1    0.40    0.11
   7   4  -1    0.30    0.10
  -7   4   1    0.63    0.14
  -7   4   1    0.43    0.15
  -6  -4   1    7.85    0.29
  -6  -4   1    8.23    0.24
   6  -4  -1    8.02    0.32
   6  -4  -1    8.09    0.34
  -6  -4   1    8.10    0.30
   6   4  -1    7.81    0.28
  -6   4   1    7.42    0.32
  -6   4   1    8.20    0.33
   5  -4  -1    1.46    0.16
  -5  -4   1    1.60    0.10
  -5  -4   1    1.53    0.12
  -5  -4   1    1.61    0.14
   5  -4  -1    1.48    0.17
  -5   4   1    1.56    0.17
  -5   4   1    2.25    0.18
   5   4  -1    2.02    0.13
   4  -4  -1  159.11    4.24
  -4  -4   1  164.87    4.19
   4  -4  -1  164.60    4.28
   4  -4  -1  165.02    4.28
  -4  -4   1  163.07    4.25
  -4  -4   1  165.84    4.25
  -4   4   1  164.98    4.16
   4   4  -1  162.03    4.24
  -4   4   1  164.05    4.27
  -3  -4   1   86.31    2.27
   3  -4  -1   86.88    2.27
  -3  -4   1   84.66    2.27
   3  -4  -1   86.89    2.29
  -3   4   1   88.31    2.28
  -3   4   1   87.76    2.24
   3   4  -1   84.88    2.26
   2  -4  -1  306.06    7.78
   2  -4  -1  289.57    7.73
  -2  -4   1  302.05    7.77
  -2  -4   1  314.40    7.85
   2  -4  -1  303.47    7.79
   2   4  -1  293.42    7.77
  -2   4   1  299.79    7.78
  -1  -4   1   12.46    0.39
   1  -4  -1   11.94    0.40
   1  -4  -1   11.67    0.37
   1  -4  -1   11.93    0.39
  -1  -4   1   12.60    0.38
   1   4  -1   11.79    0.38
  -1   4   1   11.91    0.38
   0  -4   1    1.86    0.15
   0  -4  -1    1.53    0.12
   0  -4  -1    1.53    0.11
   0  -4   1    1.57    0.13
   0  -4  -1    1.53    0.13
   0   4  -1    1.53    0.13
   0   4   1    1.32    0.12
   1  -4   1    1.66    0.14
  -1  -4  -1    1.53    0.11
   1  -4   1    1.34    0.14
  -1  -4  -1    1.48    0.11
  -1  -4  -1    1.60    0.12
   1   4   1    1.34    0.11
  -1   4  -1    1.77    0.14
   2  -4   1    2.04    0.17
  -2  -4  -1    2.12    0.14
  -2  -4  -1    2.07    0.16
  -2   4  -1    2.08    0.16
   2   4   1    2.19    0.14
   3  -4   1  168.56    4.43
  -3  -4  -1  170.71    4.39
  -3  -4  -1  174.85    4.39
  -3   4  -1  168.95    4.30
  -3   4  -1  166.01    4.42
   3   4   1  168.55    4.38
  -4  -4  -1    6.55    0.24
  -4  -4  -1    6.86    0.25
   4  -4   1    7.22    0.31
  -4   4  -1    6.51    0.29
  -4   4  -1    7.09    0.30
   4   4   1    6.59    0.22
   5  -4   1    1.40    0.17
  -5  -4  -1    1.76    0.11
   5  -4   1    1.37    0.17
  -5  -4  -1    1.74    0.12
   5   4   1    1.78    0.12
  -5   4  -1    1.67    0.16
  -5   4  -1    2.19    0.18
  -6  -4  -1  171.32    4.38
   6  -4   1  166.37    4.43
   6  -4   1  168.32    4.43
  -6  -4  -1  174.63    4.38
   6   4   1  165.96    4.36
   6   4   1  167.44    4.33
  -6   4  -1  171.35    4.43
  -6   4  -1  165.78    4.30
  -7  -4  -1   30.85    0.86
   7  -4   1   30.42    0.92
   7  -4   1   31.55    0.87
  -7  -4  -1   31.67    0.85
   7   4   1   30.78    0.84
   7   4   1   31.05    0.83
  -7   4  -1   31.09    0.91
  -7   4  -1   30.86    0.88
  -8  -4  -1    0.26    0.11
   8  -4   1    0.15    0.16
  -8  -4  -1    0.30    0.10
   8  -4   1    0.39    0.14
   8   4   1    0.25    0.09
  -8   4  -1    0.41    0.14
  -8   4  -1    0.24    0.14
   8   4   1    0.09    0.09
  -9  -4  -1    0.23    0.10
  -9  -4  -1    0.20    0.12
   9  -4   1    0.02    0.12
   9  -4   1    0.06    0.16
   9   4   1    0.09    0.10
  -9   4  -1   -0.24    0.14
   9   4   1    0.20    0.09
  -9   4  -1    0.15    0.16
 -10  -4  -1    0.70    0.13
  10  -4   1    0.67    0.18
 -10  -4  -1    0.79    0.14
  10   4   1    0.64    0.11
  10   4   1    0.57    0.11
 -10   4  -1    0.62    0.16
 -10   4  -1    0.36    0.17
 -11  -4  -1   31.34    0.89
  11  -4   1   30.46    0.96
 -11  -4  -1   31.53    0.89
 -11   4  -1   30.16    0.95
  11   4   1   30.54    0.86
 -11   4  -1   30.65    0.90
  11   4   1   31.31    0.86
 -12  -4  -1   10.50    0.40
  12  -4   1   11.37    0.46
 -12  -4  -1   10.48    0.40
 -12   4  -1   10.47    0.42
  12   4   1   10.48    0.36
 -12   4  -1   10.14    0.45
  13  -4   1   27.91    0.88
 -13  -4  -1   26.20    0.81
 -13   4  -1   27.84    0.88
 -13   4  -1   26.68    0.82
  13   4   1   26.68    0.77
 -14  -4  -1    1.11    0.19
  14  -4   1    1.31    0.23
  14   4   1    1.39    0.16
 -14   4  -1    1.55    0.25
 -14   4  -1    1.25    0.21
  15  -4   1    1.54    0.26
 -15  -4  -1    1.60    0.21
 -15   4  -1    1.54    0.26
 -16  -4  -1    0.21    0.19
  16  -4   1   -0.04    0.21
 -16   4  -1    0.40    0.22
 -17  -4  -1    3.10    0.27
  17  -4   1    3.25    0.33
 -17   4  -1    4.23    0.34
 -18  -4  -1   19.96    0.70
  18  -4   1   20.78    0.77
 -18   4  -1   19.20    0.77
  19  -4   1    1.53    0.28
 -19  -4  -1    2.22    0.26
 -19   4  -1    1.54    0.28
 -20  -4  -1    0.14    0.22
  20  -4   1    0.56    0.25
 -20   4  -1   -0.10    0.25
 -21  -4  -1    1.78    0.27
  21  -4   1    1.45    0.31
 -21   4  -1    1.36    0.29
 -22  -4  -1   10.06    0.52
  22  -4   1   11.10    0.59
 -22   4  -1   11.24    0.60
 -23  -4  -1    2.37    0.32
 -23   4  -1    3.11    0.39
 -24  -4  -1    0.23    0.27
 -24   4  -1   -0.23    0.26
 -25  -4  -1   -0.14    0.27
 -25   4  -1    0.00    0.30
 -26  -5   1   -0.02    0.28
 -26   5   1    0.23    0.32
 -25  -5   1    1.02    0.30
 -25   5   1    0.89    0.33
 -24  -5   1    0.37    0.27
 -24   5   1    0.16    0.29
 -23  -5   1    5.41    0.41
  23  -5  -1    5.38    0.44
 -23   5   1    4.63    0.43
  22  -5  -1    1.32    0.30
 -22  -5   1    1.65    0.28
 -22   5   1    1.31    0.33
  21  -5  -1    4.27    0.41
 -21  -5   1    4.73    0.36
 -21   5   1    3.64    0.40
 -20  -5   1    2.39    0.30
  20  -5  -1    2.83    0.35
 -20   5   1    2.55    0.35
 -19  -5   1   16.82    0.63
  19  -5  -1   16.91    0.71
 -19   5   1   16.40    0.70
  18  -5  -1   12.98    0.61
 -18  -5   1   13.59    0.54
 -18   5   1   13.42    0.60
  17  -5  -1   -0.09    0.23
 -17  -5   1   -0.02    0.20
 -17   5   1   -0.17    0.22
 -16  -5   1    0.18    0.19
  16  -5  -1   -0.16    0.22
 -16   5   1    0.11    0.21
 -16   5   1   -0.10    0.20
  15  -5  -1    9.53    0.48
 -15  -5   1    9.67    0.43
 -15   5   1    9.94    0.44
 -15   5   1   10.16    0.50
  14  -5  -1   12.57    0.53
 -14  -5   1   12.39    0.48
 -14   5   1   12.50    0.51
 -14   5   1   13.01    0.53
  14   5  -1   12.39    0.44
 -13  -5   1    0.28    0.17
  13  -5  -1    0.44    0.21
  13   5  -1    0.40    0.13
 -13   5   1    0.36    0.20
 -13   5   1    0.12    0.18
 -12  -5   1    1.40    0.18
  12  -5  -1    1.81    0.23
 -12   5   1    1.61    0.23
  12   5  -1    1.75    0.14
 -12   5   1    1.32    0.21
  12   5  -1    1.73    0.15
 -11  -5   1   13.50    0.48
 -11  -5   1   14.19    0.47
  11  -5  -1   12.76    0.53
 -11   5   1   13.89    0.50
  11   5  -1   13.24    0.44
  11   5  -1   13.92    0.42
 -11   5   1   14.56    0.53
 -10  -5   1   50.25    1.34
 -10  -5   1   49.17    1.34
  10  -5  -1   47.19    1.40
 -10   5   1   48.40    1.35
 -10   5   1   47.90    1.39
  10   5  -1   49.43    1.29
  10   5  -1   47.93    1.32
   9  -5  -1   21.73    0.70
  -9  -5   1   20.87    0.64
  -9  -5   1   21.11    0.63
  -9   5   1   21.40    0.69
   9   5  -1   21.56    0.62
  -9   5   1   20.90    0.67
  -8  -5   1   16.99    0.51
  -8  -5   1   17.66    0.52
   8  -5  -1   15.66    0.58
   8   5  -1   16.17    0.49
  -8   5   1   15.25    0.55
  -8   5   1   16.72    0.55
  -7  -5   1   47.15    1.25
   7  -5  -1   46.87    1.31
  -7  -5   1   46.12    1.26
  -7   5   1   45.55    1.26
   7   5  -1   46.60    1.24
  -7   5   1   43.91    1.29
   6  -5  -1    0.47    0.17
   6  -5  -1    0.99    0.18
  -6  -5   1    0.56    0.13
  -6  -5   1    0.65    0.11
  -6   5   1    0.44    0.14
   6   5  -1    0.82    0.11
  -6   5   1    0.75    0.15
  -5  -5   1   10.50    0.35
   5  -5  -1    9.61    0.39
   5  -5  -1   10.39    0.39
  -5  -5   1   10.40    0.35
  -5   5   1    9.73    0.38
  -5   5   1    9.81    0.38
   5   5  -1   10.47    0.33
  -4  -5   1   20.01    0.58
   4  -5  -1   19.13    0.61
  -4  -5   1   19.96    0.59
  -4   5   1   20.04    0.61
  -4   5   1   20.37    0.61
   4   5  -1   19.59    0.57
  -3  -5   1   47.40    1.25
  -3  -5   1   44.66    1.24
   3  -5  -1   45.73    1.25
   3  -5  -1   46.56    1.27
   3   5  -1   44.76    1.23
  -3   5   1   46.32    1.24
  -3   5   1   45.73    1.25
  -2  -5   1   76.42    2.04
   2  -5  -1   76.28    2.06
   2  -5  -1   76.47    2.03
  -2  -5   1   75.47    2.04
   2   5  -1   78.00    2.03
  -2   5   1   79.53    2.05
  -1  -5   1    7.26    0.28
   1  -5  -1    7.49    0.28
   1  -5  -1    7.17    0.30
  -1  -5   1    7.02    0.30
   1  -5  -1    7.02    0.27
   1   5  -1    6.32    0.27
  -1   5   1    6.65    0.28
   0  -5  -1   63.56    1.69
   0  -5   1   65.82    1.74
   0  -5  -1   65.30    1.73
   0  -5  -1   65.28    1.72
   0  -5   1   62.98    1.72
   0   5  -1   66.36    1.72
   0   5   1   62.86    1.71
  -1  -5  -1    0.02    0.08
  -1  -5  -1    0.18    0.11
  -1  -5  -1   -0.10    0.09
   1  -5   1    0.09    0.13
  -1   5  -1   -0.12    0.11
   1   5   1   -0.07    0.09
  -2  -5  -1   45.80    1.19
   2  -5   1   42.80    1.22
  -2  -5  -1   43.92    1.18
  -2  -5  -1   42.73    1.14
  -2   5  -1   45.01    1.22
   2   5   1   44.05    1.17
  -3  -5  -1    0.02    0.08
   3  -5   1   -0.02    0.13
  -3  -5  -1   -0.03    0.10
   3   5   1   -0.03    0.08
  -3   5  -1   -0.11    0.13
  -3   5  -1    0.09    0.13
  -4  -5  -1   15.06    0.44
  -4  -5  -1   15.11    0.45
   4  -5   1   14.03    0.51
   4   5   1   14.57    0.42
  -4   5  -1   14.04    0.48
  -4   5  -1   14.91    0.49
  -5  -5  -1   90.21    2.35
   5  -5   1   91.54    2.42
  -5  -5  -1   88.12    2.36
   5   5   1   89.80    2.34
  -5   5  -1   89.29    2.40
  -5   5  -1   90.25    2.34
   6  -5   1    8.06    0.38
  -6  -5  -1    7.78    0.27
  -6  -5  -1    8.22    0.29
   6  -5   1    8.45    0.36
  -6   5  -1    8.12    0.36
   6   5   1    7.52    0.26
  -6   5  -1    8.04    0.33
   7  -5   1  175.28    4.57
  -7  -5  -1  174.87    4.50
  -7  -5  -1  176.32    4.51
   7  -5   1  176.01    4.58
   7   5   1  169.38    4.49
  -7   5  -1  170.84    4.56
  -7   5  -1  171.89    4.43
   8  -5   1    4.95    0.31
  -8  -5  -1    5.20    0.23
  -8  -5  -1    5.26    0.25
  -8   5  -1    5.33    0.33
   8   5   1    5.32    0.18
  -8   5  -1    4.83    0.29
   8   5   1    5.39    0.20
   9  -5   1    5.40    0.32
  -9  -5  -1    5.23    0.25
  -9  -5  -1    5.24    0.24
   9   5   1    5.52    0.20
  -9   5  -1    5.61    0.32
   9   5   1    5.03    0.21
  -9   5  -1    5.41    0.30
 -10  -5  -1    3.13    0.22
 -10  -5  -1    3.61    0.22
  10  -5   1    3.16    0.27
 -10   5  -1    3.05    0.24
  10   5   1    3.46    0.18
 -10   5  -1    3.20    0.26
  10   5   1    3.39    0.18
 -11  -5  -1    0.32    0.12
 -11  -5  -1    0.34    0.14
  11  -5   1    0.36    0.20
  11   5   1    0.24    0.10
 -11   5  -1    0.37    0.16
  11   5   1    0.40    0.10
 -11   5  -1    0.27    0.18
 -12  -5  -1   25.83    0.78
  12  -5   1   26.57    0.85
 -12  -5  -1   26.94    0.78
  12   5   1   25.36    0.74
  12   5   1   26.69    0.74
 -12   5  -1   25.43    0.79
 -12   5  -1   25.65    0.85
 -13  -5  -1   13.05    0.47
  13  -5   1   13.10    0.54
 -13   5  -1   14.55    0.56
 -13   5  -1   13.04    0.50
  13   5   1   12.97    0.43
  14  -5   1    0.06    0.20
 -14  -5  -1    0.09    0.16
 -14   5  -1    0.03    0.20
 -14   5  -1    0.05    0.17
  15  -5   1    2.90    0.31
 -15  -5  -1    2.88    0.24
 -15   5  -1    2.32    0.29
 -15   5  -1    2.52    0.26
 -16  -5  -1    5.30    0.33
  16  -5   1    4.81    0.38
 -16   5  -1    5.03    0.38
 -16   5  -1    5.55    0.36
  17  -5   1    2.66    0.32
 -17  -5  -1    2.60    0.26
 -17   5  -1    1.77    0.29
  18  -5   1   31.48    1.06
 -18  -5  -1   31.40    0.99
 -18   5  -1   33.48    1.09
 -19  -5  -1    7.98    0.41
  19  -5   1    9.14    0.52
 -19   5  -1    7.91    0.48
  20  -5   1    1.65    0.32
 -20  -5  -1    1.28    0.25
 -20   5  -1    1.40    0.31
  21  -5   1    5.25    0.43
 -21  -5  -1    4.63    0.36
 -21   5  -1    4.49    0.41
  22  -5   1    0.87    0.31
 -22  -5  -1    0.63    0.25
 -22   5  -1    0.55    0.30
 -23  -5  -1   -0.32    0.24
 -23   5  -1   -0.26    0.28
 -24  -5  -1    0.65    0.28
 -24   5  -1    0.96    0.32
 -25  -5  -1    8.17    0.51
 -25   5  -1    7.75    0.58
 -25  -6   1   11.88    0.59
 -25   6   1   11.02    0.67
 -24  -6   1   20.34    0.78
  24  -6  -1   20.23    0.87
 -24   6   1   20.72    0.88
 -23  -6   1   16.65    0.69
  23  -6  -1   17.81    0.78
 -23   6   1   17.27    0.79
  22  -6  -1    8.04    0.55
 -22  -6   1    7.99    0.47
 -22   6   1    8.06    0.55
 -21  -6   1    0.89    0.26
  21  -6  -1    1.18    0.33
 -21   6   1    1.33    0.31
 -20  -6   1    1.50    0.26
  20  -6  -1    1.45    0.32
 -20   6   1    1.76    0.31
  19  -6  -1    5.97    0.44
 -19  -6   1    5.33    0.38
 -19   6   1    5.64    0.43
  18  -6  -1    0.52    0.25
 -18  -6   1    0.30    0.21
 -18   6   1   -0.09    0.22
 -18   6   1    0.44    0.25
  17  -6  -1    0.05    0.25
 -17  -6   1    0.03    0.19
 -17   6   1   -0.16    0.24
 -17   6   1   -0.23    0.21
  16  -6  -1   -0.11    0.24
 -16  -6   1   -0.02    0.18
 -16   6   1   -0.16    0.21
 -16   6   1   -0.25    0.23
 -15  -6   1    4.31    0.30
  15  -6  -1    4.14    0.34
 -15   6   1    4.37    0.34
 -15   6   1    3.90    0.32
  14  -6  -1    0.32    0.22
 -14  -6   1    0.33    0.18
 -14   6   1    0.28    0.22
 -14   6   1    0.68    0.22
 -13  -6   1    5.12    0.30
  13  -6  -1    4.49    0.35
 -13   6   1    5.18    0.35
  13   6  -1    4.85    0.25
 -13   6   1    4.97    0.35
 -12  -6   1    2.08    0.20
  12  -6  -1    1.66    0.25
 -12   6   1    2.07    0.27
  12   6  -1    2.62    0.19
 -12   6   1    2.38    0.25
 -11  -6   1    1.20    0.17
  11  -6  -1    1.07    0.22
 -11   6   1    1.28    0.20
 -11   6   1    0.82    0.21
  11   6  -1    1.08    0.13
  10  -6  -1    5.38    0.34
 -10  -6   1    5.33    0.29
 -10  -6   1    5.62    0.28
  10   6  -1    5.69    0.25
 -10   6   1    5.71    0.34
 -10   6   1    5.41    0.31
  -9  -6   1    1.49    0.15
   9  -6  -1    1.32    0.22
  -9  -6   1    1.34    0.16
   9   6  -1    1.76    0.14
  -9   6   1    1.33    0.20
  -9   6   1    1.70    0.20
  -8  -6   1    0.98    0.15
   8  -6  -1    0.76    0.19
  -8  -6   1    1.09    0.13
   8   6  -1    0.86    0.12
  -8   6   1    0.89    0.19
  -8   6   1    0.74    0.18
   7  -6  -1   53.17    1.50
  -7  -6   1   54.53    1.45
  -7  -6   1   53.88    1.44
   7   6  -1   53.57    1.42
  -7   6   1   52.01    1.45
  -7   6   1   51.05    1.48
  -6  -6   1    4.42    0.23
  -6  -6   1    4.37    0.25
   6  -6  -1    4.52    0.31
   6  -6  -1    4.08    0.31
  -6   6   1    4.07    0.27
  -6   6   1    3.90    0.26
   6   6  -1    4.13    0.21
  -5  -6   1    2.67    0.19
   5  -6  -1    2.90    0.23
   5  -6  -1    2.41    0.22
  -5  -6   1    3.26    0.22
  -5   6   1    2.77    0.21
  -5   6   1    2.56    0.20
   5   6  -1    2.53    0.18
   4  -6  -1    1.24    0.18
  -4  -6   1    1.45    0.13
  -4  -6   1    1.34    0.15
  -4   6   1    1.30    0.18
  -4   6   1    1.34    0.17
   4   6  -1    1.56    0.13
  -3  -6   1   46.86    1.30
   3  -6  -1   46.79    1.33
  -3  -6   1   48.28    1.29
   3   6  -1   47.52    1.29
  -3   6   1   48.03    1.30
  -3   6   1   47.87    1.31
   2  -6  -1   19.30    0.57
  -2  -6   1   19.17    0.58
   2  -6  -1   19.11    0.61
  -2  -6   1   20.06    0.59
   2   6  -1   18.58    0.57
  -2   6   1   18.79    0.58
   1  -6  -1   -0.03    0.13
   1  -6  -1    0.03    0.11
  -1  -6   1    0.11    0.13
   1   6  -1   -0.22    0.10
   0  -6   1   79.87    2.12
   0  -6  -1   77.78    2.07
   0  -6  -1   78.57    2.10
   0  -6  -1   82.24    2.11
   0   6  -1   78.54    2.11
   0   6   1   78.02    2.09
   1  -6   1   19.20    0.61
  -1  -6  -1   19.34    0.54
  -1  -6  -1   19.67    0.59
  -1  -6  -1   20.15    0.58
   1   6   1   18.91    0.57
  -1   6  -1   19.21    0.60
  -2  -6  -1   -0.10    0.07
  -2  -6  -1   -0.02    0.11
  -2  -6  -1   -0.10    0.09
   2  -6   1   -0.11    0.14
   2   6   1    0.02    0.09
  -2   6  -1    0.00    0.13
  -3  -6  -1   61.20    1.59
   3  -6   1   58.57    1.64
  -3  -6  -1   59.36    1.60
  -3   6  -1   59.11    1.63
   3   6   1   59.74    1.58
   4  -6   1    1.36    0.18
  -4  -6  -1    1.54    0.12
  -4  -6  -1    1.47    0.14
   4   6   1    1.43    0.11
  -4   6  -1    1.45    0.17
  -4   6  -1    1.22    0.16
   5  -6   1   12.98    0.48
  -5  -6  -1   13.21    0.41
  -5  -6  -1   13.65    0.43
  -5   6  -1   13.26    0.47
   5   6   1   13.08    0.39
  -5   6  -1   12.06    0.47
   6  -6   1   11.65    0.48
  -6  -6  -1   11.89    0.39
   6  -6   1   11.52    0.48
  -6  -6  -1   12.34    0.38
   6   6   1   11.80    0.36
  -6   6  -1   12.04    0.45
  -6   6  -1   11.90    0.46
  -7  -6  -1   18.98    0.55
   7  -6   1   19.28    0.65
   7  -6   1   16.64    0.63
  -7  -6  -1   18.21    0.55
  -7   6  -1   18.30    0.59
   7   6   1   18.27    0.52
  -7   6  -1   18.12    0.61
   8  -6   1   36.45    1.07
  -8  -6  -1   35.50    0.98
   8  -6   1   36.42    1.07
  -8  -6  -1   34.76    0.99
  -8   6  -1   35.10    1.05
  -8   6  -1   35.32    1.02
   8   6   1   35.26    0.95
   9  -6   1    8.65    0.42
  -9  -6  -1    8.62    0.33
  -9  -6  -1    8.99    0.34
  -9   6  -1    8.42    0.39
  -9   6  -1    9.25    0.41
   9   6   1    8.62    0.29
  10  -6   1   21.58    0.73
 -10  -6  -1   21.04    0.63
 -10  -6  -1   21.19    0.64
 -10   6  -1   21.07    0.71
  10   6   1   21.05    0.59
 -10   6  -1   20.12    0.68
 -11  -6  -1    0.37    0.15
 -11  -6  -1    0.65    0.14
 -11   6  -1    0.55    0.21
 -11   6  -1    0.33    0.19
  11   6   1    0.51    0.10
 -12  -6  -1   -0.11    0.14
  12  -6   1    0.33    0.22
 -12   6  -1    0.11    0.19
  12   6   1    0.34    0.10
 -12   6  -1    0.30    0.19
  13  -6   1    1.28    0.26
 -13  -6  -1    1.20    0.19
 -13   6  -1    1.23    0.23
 -13   6  -1    1.02    0.21
  14  -6   1   10.74    0.51
 -14  -6  -1   11.41    0.44
 -14   6  -1   11.42    0.52
 -14   6  -1   11.74    0.48
 -15  -6  -1    0.13    0.17
  15  -6   1   -0.05    0.22
 -15   6  -1   -0.59    0.21
 -15   6  -1   -0.02    0.20
  16  -6   1    0.57    0.26
 -16  -6  -1    0.60    0.19
 -16   6  -1    0.43    0.22
 -16   6  -1    0.55    0.24
 -17  -6  -1    7.16    0.38
  17  -6   1    7.44    0.46
 -17   6  -1    7.19    0.43
 -17   6  -1    6.73    0.44
 -18  -6  -1    0.53    0.21
  18  -6   1    0.69    0.28
 -18   6  -1    0.51    0.25
  19  -6   1    1.77    0.32
 -19  -6  -1    1.84    0.25
 -19   6  -1    1.79    0.31
  20  -6   1    2.69    0.35
 -20  -6  -1    2.96    0.29
 -20   6  -1    2.11    0.34
  21  -6   1   -0.10    0.26
 -21  -6  -1   -0.06    0.21
 -21   6  -1    0.19    0.28
 -22  -6  -1   -0.28    0.22
  22  -6   1   -0.03    0.29
 -22   6  -1   -0.26    0.26
  23  -6   1    2.32    0.37
 -23  -6  -1    1.27    0.28
 -23   6  -1    1.18    0.34
 -24  -6  -1    4.17    0.37
 -24   6  -1    3.78    0.43
  24  -7  -1    1.17    0.36
 -24  -7   1    1.42    0.29
 -24   7   1    1.05    0.34
 -23  -7   1   -0.10    0.24
  23  -7  -1   -0.04    0.31
 -23   7   1   -0.05    0.30
  22  -7  -1    2.27    0.37
 -22  -7   1    1.63    0.29
 -22   7   1    2.41    0.38
 -21  -7   1    1.23    0.26
  21  -7  -1    1.00    0.30
 -21   7   1    1.16    0.33
 -20  -7   1    2.13    0.27
  20  -7  -1    2.16    0.33
 -20   7   1    2.48    0.36
  19  -7  -1   16.11    0.70
 -19  -7   1   16.88    0.62
 -19   7   1   14.62    0.65
 -19   7   1   15.61    0.69
  18  -7  -1    9.00    0.51
 -18  -7   1    8.94    0.43
 -18   7   1    9.11    0.49
 -18   7   1    9.17    0.52
 -17  -7   1   -0.13    0.19
  17  -7  -1    0.04    0.24
 -17   7   1   -0.04    0.23
 -17   7   1   -0.16    0.23
 -16  -7   1    0.92    0.21
  16  -7  -1    1.07    0.26
 -16   7   1    0.80    0.24
 -16   7   1    1.29    0.27
  15  -7  -1   12.89    0.60
 -15  -7   1   12.61    0.50
 -15   7   1   12.44    0.54
 -15   7   1   13.01    0.57
 -14  -7   1    7.78    0.38
  14  -7  -1    7.98    0.45
 -14   7   1    8.12    0.41
 -14   7   1    7.61    0.46
 -13  -7   1   -0.40    0.16
  13  -7  -1    0.16    0.21
 -13   7   1   -0.13    0.20
 -13   7   1   -0.42    0.21
 -12  -7   1    0.36    0.17
  12  -7  -1    0.20    0.21
 -12   7   1   -0.02    0.20
 -12   7   1    0.33    0.21
  11  -7  -1    1.54    0.24
 -11  -7   1    1.45    0.19
 -11   7   1    1.18    0.22
  11   7  -1    1.54    0.14
 -11   7   1    1.39    0.23
  10  -7  -1    5.86    0.40
 -10  -7   1    6.15    0.30
 -10  -7   1    5.99    0.31
 -10   7   1    5.50    0.35
 -10   7   1    6.14    0.38
  10   7  -1    6.50    0.26
  -9  -7   1    3.61    0.24
   9  -7  -1    3.26    0.28
  -9  -7   1    3.88    0.26
  -9   7   1    3.95    0.29
  -9   7   1    3.12    0.26
   9   7  -1    3.82    0.21
  -8  -7   1    0.02    0.14
   8  -7  -1    0.07    0.18
  -8  -7   1    0.35    0.12
   8   7  -1    0.22    0.11
  -8   7   1    0.16    0.17
  -8   7   1    0.09    0.16
  -7  -7   1   26.98    0.79
   7  -7  -1   24.98    0.84
  -7  -7   1   27.39    0.78
   7  -7  -1   26.43    0.84
  -7   7   1   25.69    0.82
   7   7  -1   27.51    0.76
  -7   7   1   27.39    0.82
  -6  -7   1   11.91    0.40
   6  -7  -1   11.94    0.47
  -6  -7   1   11.66    0.41
   6  -7  -1   10.90    0.46
  -6   7   1   11.57    0.46
  -6   7   1   10.89    0.45
   6   7  -1   12.65    0.39
   5  -7  -1    4.24    0.31
   5  -7  -1    3.81    0.27
  -5  -7   1    4.01    0.24
  -5  -7   1    4.08    0.26
  -5   7   1    3.91    0.26
  -5   7   1    3.79    0.27
   5   7  -1    3.96    0.22
  -4  -7   1    0.08    0.13
   4  -7  -1   -0.02    0.15
  -4  -7   1   -0.06    0.10
  -4  -7   1    0.11    0.06
   4   7  -1    0.08    0.11
  -4   7   1    0.01    0.15
  -4   7   1   -0.01    0.13
   3  -7  -1   -0.04    0.15
  -3  -7   1    0.12    0.08
  -3  -7   1    0.11    0.13
  -3   7   1   -0.02    0.15
  -3   7   1    0.03    0.13
   3   7  -1    0.20    0.11
   2  -7  -1    0.45    0.16
  -2  -7   1    0.18    0.14
   2   7  -1    0.29    0.12
  -2   7   1    0.07    0.11
   1  -7  -1   40.26    1.10
   1  -7  -1   39.85    1.14
  -1  -7   1   39.69    1.14
  -1   7   1   40.40    1.12
   1   7  -1   40.33    1.12
   0  -7   1    4.21    0.28
   0  -7  -1    3.87    0.21
   0  -7  -1    3.97    0.25
   0   7   1    4.09    0.23
   0   7  -1    4.07    0.24
  -1  -7  -1    5.81    0.28
  -1  -7  -1    5.68    0.23
   1  -7   1    5.91    0.31
  -1  -7  -1    5.82    0.28
   1   7   1    5.75    0.26
  -1   7  -1    5.21    0.28
  -2  -7  -1    0.73    0.09
  -2  -7  -1    0.85    0.15
   2  -7   1    0.56    0.17
  -2  -7  -1    0.88    0.12
   2   7   1    0.87    0.12
  -2   7  -1    0.70    0.15
   3  -7   1   10.94    0.46
  -3  -7  -1   11.38    0.39
  -3  -7  -1   12.26    0.41
   3   7   1   11.57    0.37
  -3   7  -1   11.58    0.43
  -4  -7  -1   30.18    0.83
   4  -7   1   29.31    0.90
  -4  -7  -1   28.88    0.84
  -4   7  -1   28.57    0.87
   4   7   1   28.79    0.81
  -4   7  -1   29.05    0.87
  -5  -7  -1    0.15    0.12
  -5  -7  -1    0.42    0.10
   5  -7   1    0.22    0.17
  -5   7  -1    0.06    0.17
   5   7   1    0.33    0.09
  -5   7  -1    0.03    0.16
  -6  -7  -1    1.07    0.12
  -6  -7  -1    0.92    0.14
   6  -7   1    0.68    0.19
   6  -7   1    0.97    0.20
   6   7   1    1.06    0.10
  -6   7  -1    0.82    0.18
  -6   7  -1    0.91    0.19
   7  -7   1   15.98    0.60
   7  -7   1   15.58    0.59
  -7  -7  -1   16.36    0.52
  -7  -7  -1   16.55    0.50
   7   7   1   16.42    0.47
  -7   7  -1   17.10    0.59
  -7   7  -1   15.73    0.56
   8  -7   1    0.70    0.20
   8  -7   1    0.81    0.22
  -8  -7  -1    0.77    0.14
  -8  -7  -1    0.67    0.12
   8   7   1    0.58    0.09
  -8   7  -1    0.69    0.18
  -8   7  -1    0.67    0.19
  -9  -7  -1   32.23    0.89
  -9  -7  -1   33.26    0.91
   9  -7   1   30.65    0.99
  -9   7  -1   30.59    0.97
  -9   7  -1   31.04    0.94
   9   7   1   30.76    0.85
  10  -7   1   37.37    1.13
 -10  -7  -1   36.70    1.02
 -10  -7  -1   36.72    1.03
 -10   7  -1   35.85    1.07
  10   7   1   35.25    0.97
 -10   7  -1   35.76    1.11
 -11  -7  -1   35.04    0.99
  11  -7   1   35.06    1.09
 -11   7  -1   33.06    1.02
 -11   7  -1   33.81    1.06
  12  -7   1   15.13    0.61
 -12  -7  -1   14.75    0.51
 -12   7  -1   14.04    0.55
 -12   7  -1   14.75    0.61
  13  -7   1    6.03    0.40
 -13  -7  -1    6.23    0.32
 -13   7  -1    7.02    0.39
 -13   7  -1    5.79    0.39
 -14  -7  -1    1.17    0.20
  14  -7   1    1.46    0.27
 -14   7  -1    1.21    0.26
 -14   7  -1    1.28    0.24
 -15  -7  -1    1.88    0.22
  15  -7   1    2.98    0.33
 -15   7  -1    2.11    0.27
 -15   7  -1    2.16    0.31
 -16  -7  -1    1.61    0.22
  16  -7   1    1.67    0.29
 -16   7  -1    1.86    0.30
 -16   7  -1    1.38    0.26
  17  -7   1    0.67    0.28
 -17  -7  -1    0.47    0.20
 -17   7  -1    0.13    0.23
 -17   7  -1    0.44    0.27
 -18  -7  -1    0.18    0.19
  18  -7   1   -0.22    0.26
 -18   7  -1   -0.12    0.24
 -18   7  -1    0.13    0.23
  19  -7   1    0.73    0.29
 -19  -7  -1    0.20    0.21
 -19   7  -1    0.44    0.27
 -20  -7  -1    1.70    0.26
  20  -7   1    1.59    0.32
 -20   7  -1    1.73    0.35
  21  -7   1    8.42    0.57
 -21  -7  -1    8.88    0.47
 -21   7  -1    8.76    0.54
  22  -7   1    1.96    0.37
 -22  -7  -1    1.65    0.28
 -22   7  -1    1.80    0.36
 -23  -7  -1    1.81    0.30
  23  -7   1    2.04    0.38
 -23   7  -1    1.90    0.37
 -24  -7  -1    1.13    0.28
 -24   7  -1    0.99    0.34
  24  -8  -1   -0.01    0.33
 -24  -8   1   -0.19    0.24
 -24   8   1    0.14    0.33
 -23  -8   1    3.53    0.35
  23  -8  -1    2.57    0.41
 -23   8   1    3.08    0.42
 -22  -8   1    0.73    0.25
  22  -8  -1    0.93    0.34
 -22   8   1    1.04    0.34
 -21  -8   1    1.59    0.27
  21  -8  -1    2.23    0.37
 -21   8   1    2.42    0.38
 -20  -8   1    1.60    0.26
  20  -8  -1    1.51    0.32
 -20   8   1    1.63    0.32
 -20   8   1    2.00    0.33
  19  -8  -1    0.48    0.28
 -19  -8   1    0.61    0.23
 -19   8   1    0.77    0.28
 -19   8   1    0.15    0.26
  18  -8  -1    0.27    0.27
 -18  -8   1    0.06    0.20
 -18   8   1   -0.14    0.25
 -18   8   1   -0.02    0.25
 -17  -8   1    1.35    0.23
  17  -8  -1    1.43    0.30
 -17   8   1    0.83    0.28
 -17   8   1    1.48    0.28
  16  -8  -1    2.01    0.31
 -16  -8   1    2.01    0.24
 -16   8   1    2.03    0.31
 -16   8   1    2.21    0.28
 -15  -8   1   -0.09    0.18
  15  -8  -1    0.17    0.26
 -15   8   1   -0.05    0.22
 -15   8   1    0.33    0.24
  14  -8  -1    0.09    0.23
 -14  -8   1    0.58    0.19
 -14   8   1    0.17    0.23
 -14   8   1    0.31    0.23
 -13  -8   1   21.34    0.69
  13  -8  -1   21.00    0.78
 -13   8   1   21.26    0.76
 -13   8   1   20.44    0.74
 -12  -8   1   27.93    0.85
  12  -8  -1   28.13    0.95
 -12   8   1   27.51    0.92
 -12   8   1   26.96    0.88
  11  -8  -1    1.56    0.26
 -11  -8   1    1.78    0.21
 -11   8   1    1.65    0.24
 -11   8   1    1.64    0.26
  10  -8  -1    6.85    0.40
 -10  -8   1    7.09    0.34
 -10   8   1    6.51    0.37
 -10   8   1    5.93    0.40
   9  -8  -1    6.26    0.39
  -9  -8   1    6.69    0.33
  -9   8   1    6.78    0.40
   9   8  -1    7.38    0.29
  -9   8   1    6.93    0.38
   8  -8  -1    1.97    0.25
  -8  -8   1    2.06    0.20
  -8   8   1    2.72    0.25
   8   8  -1    2.46    0.19
  -8   8   1    2.21    0.24
   7  -8  -1    0.13    0.20
   7  -8  -1    0.36    0.20
  -7  -8   1    0.24    0.16
  -7   8   1    0.21    0.18
  -7   8   1    0.18    0.18
   7   8  -1    0.46    0.12
   6  -8  -1    8.88    0.42
  -6  -8   1    8.87    0.38
   6  -8  -1    9.88    0.44
  -6   8   1    9.18    0.41
  -6   8   1    8.76    0.41
   6   8  -1    9.02    0.33
  -5  -8   1   12.66    0.45
   5  -8  -1   12.85    0.51
  -5   8   1   11.92    0.48
  -5   8   1   12.07    0.46
   5   8  -1   11.51    0.40
   4  -8  -1   14.79    0.54
  -4  -8   1   13.34    0.39
  -4  -8   1   13.64    0.48
  -4   8   1   13.18    0.51
  -4   8   1   13.92    0.50
   4   8  -1   13.81    0.45
  -3  -8   1   20.51    0.57
  -3  -8   1   20.32    0.65
   3  -8  -1   21.01    0.68
  -3   8   1   20.41    0.67
  -3   8   1   19.59    0.65
   3   8  -1   20.43    0.62
  -2  -8   1    1.00    0.17
  -2  -8   1    0.92    0.12
   2  -8  -1    0.67    0.18
  -2   8   1    1.05    0.17
   2   8  -1    0.97    0.15
   1  -8  -1   11.59    0.45
   1  -8  -1   11.55    0.40
  -1  -8   1   11.36    0.45
  -1  -8   1   11.30    0.39
   1   8  -1   11.36    0.41
  -1   8   1   11.63    0.42
   0  -8   1   23.04    0.69
   0  -8   1   22.45    0.75
   0  -8  -1   23.89    0.68
   0  -8  -1   25.03    0.75
   0   8   1   24.73    0.71
   0   8  -1   23.08    0.72
  -1  -8  -1    2.50    0.20
  -1  -8  -1    2.56    0.18
   1  -8   1    2.50    0.23
   1   8   1    2.75    0.19
  -1   8  -1    2.42    0.20
   2  -8   1   35.04    1.02
  -2  -8  -1   32.71    0.91
  -2  -8  -1   33.87    0.98
   2   8   1   33.90    0.95
  -2   8  -1   34.65    1.00
  -3  -8  -1    6.13    0.28
  -3  -8  -1    5.43    0.18
   3  -8   1    5.73    0.33
  -3  -8  -1    5.65    0.30
   3   8   1    5.56    0.25
  -3   8  -1    5.37    0.30
  -4  -8  -1   10.29    0.37
   4  -8   1    9.45    0.43
  -4  -8  -1   10.70    0.39
  -4   8  -1    9.58    0.42
  -4   8  -1    9.41    0.42
   4   8   1   10.32    0.35
  -5  -8  -1    8.31    0.34
   5  -8   1    8.65    0.41
  -5  -8  -1    8.64    0.33
  -5   8  -1    7.97    0.39
   5   8   1    8.40    0.30
  -5   8  -1    7.62    0.39
  -6  -8  -1    6.45    0.29
  -6  -8  -1    6.07    0.27
   6  -8   1    5.38    0.36
  -6   8  -1    6.26    0.34
   6   8   1    6.00    0.24
  -6   8  -1    6.15    0.34
   7  -8   1    4.21    0.33
   7  -8   1    4.18    0.32
  -7  -8  -1    4.27    0.26
  -7  -8  -1    4.36    0.23
  -7   8  -1    3.78    0.29
  -7   8  -1    4.30    0.30
   7   8   1    4.07    0.19
  -8  -8  -1   11.32    0.40
  -8  -8  -1   12.28    0.43
   8  -8   1   10.98    0.51
   8  -8   1   11.53    0.52
  -8   8  -1   11.47    0.47
  -8   8  -1   11.93    0.51
   8   8   1   11.78    0.36
  -9  -8  -1    0.19    0.15
   9  -8   1    0.20    0.22
  -9   8  -1    0.41    0.22
  -9   8  -1    0.28    0.19
  10  -8   1    6.99    0.41
 -10  -8  -1    6.31    0.32
 -10   8  -1    6.02    0.38
 -10   8  -1    6.18    0.38
 -11  -8  -1    5.68    0.31
  11  -8   1    5.91    0.40
 -11   8  -1    5.40    0.35
 -11   8  -1    5.63    0.38
 -12  -8  -1    0.63    0.18
  12  -8   1    1.11    0.25
 -12   8  -1    0.97    0.23
 -12   8  -1    0.66    0.25
 -13  -8  -1    7.51    0.35
  13  -8   1    7.73    0.48
 -13   8  -1    7.20    0.42
 -13   8  -1    6.79    0.43
 -14  -8  -1    1.66    0.21
 -14   8  -1    2.65    0.29
 -14   8  -1    2.44    0.32
 -15  -8  -1    0.90    0.19
  15  -8   1    0.39    0.27
 -15   8  -1    1.15    0.25
 -15   8  -1    0.94    0.26
 -16  -8  -1    7.14    0.38
  16  -8   1    7.36    0.47
 -16   8  -1    6.84    0.46
 -16   8  -1    6.37    0.42
  17  -8   1   -0.30    0.27
 -17  -8  -1   -0.09    0.18
 -17   8  -1    0.68    0.29
 -17   8  -1    0.20    0.24
 -18  -8  -1    0.82    0.22
  18  -8   1    0.66    0.29
 -18   8  -1    1.05    0.27
 -18   8  -1    0.43    0.28
  19  -8   1    2.34    0.35
 -19  -8  -1    2.70    0.28
 -19   8  -1    3.02    0.34
 -19   8  -1    2.33    0.36
  20  -8   1    1.32    0.33
 -20  -8  -1    1.52    0.25
 -20   8  -1    1.13    0.34
  21  -8   1    1.82    0.35
 -21  -8  -1    1.61    0.27
 -21   8  -1    1.36    0.34
  22  -8   1   -0.05    0.31
 -22  -8  -1    0.24    0.24
 -22   8  -1    0.54    0.32
 -23  -8  -1    0.19    0.24
  23  -8   1   -0.25    0.32
 -23   8  -1    0.95    0.35
 -23  -9   1    0.00    0.25
  23  -9  -1    0.42    0.32
 -23   9   1   -0.16    0.32
 -22  -9   1    0.27    0.25
  22  -9  -1    0.02    0.30
 -22   9   1    0.17    0.32
 -21  -9   1    0.38    0.25
  21  -9  -1   -0.06    0.29
 -21   9   1    0.21    0.29
 -21   9   1   -0.14    0.30
  20  -9  -1    9.83    0.61
 -20  -9   1    9.91    0.49
 -20   9   1    8.28    0.58
 -20   9   1    9.83    0.55
 -19  -9   1    0.29    0.22
  19  -9  -1    0.58    0.31
 -19   9   1    0.55    0.29
 -19   9   1    0.62    0.31
  18  -9  -1    1.05    0.33
 -18  -9   1    1.17    0.24
 -18   9   1    0.94    0.28
 -18   9   1    1.44    0.32
  17  -9  -1    0.89    0.31
 -17  -9   1    0.70    0.21
 -17   9   1    1.05    0.28
 -17   9   1    0.51    0.27
 -16  -9   1    0.36    0.20
  16  -9  -1    0.13    0.28
 -16   9   1   -0.16    0.24
 -16   9   1    0.05    0.24
  15  -9  -1    2.18    0.34
 -15  -9   1    2.82    0.26
 -15   9   1    2.46    0.30
 -15   9   1    2.87    0.33
  14  -9  -1    5.60    0.42
 -14  -9   1    5.58    0.34
 -14   9   1    5.66    0.41
 -14   9   1    5.22    0.39
 -13  -9   1    9.19    0.41
  13  -9  -1    7.66    0.47
 -13   9   1    8.85    0.45
 -13   9   1    8.53    0.47
 -12  -9   1    2.60    0.24
  12  -9  -1    2.54    0.32
 -12   9   1    2.61    0.30
 -12   9   1    2.77    0.30
 -11  -9   1    1.42    0.20
  11  -9  -1    1.22    0.26
 -11   9   1    1.80    0.26
 -11   9   1    0.92    0.23
  10  -9  -1    0.19    0.24
 -10  -9   1   -0.23    0.16
 -10   9   1   -0.22    0.19
 -10   9   1   -0.01    0.21
   9  -9  -1    0.09    0.21
  -9  -9   1    0.57    0.18
  -9   9   1    0.24    0.20
  -9   9   1    0.66    0.23
  -8  -9   1   10.65    0.44
   8  -9  -1   10.84    0.50
  -8   9   1   10.91    0.47
  -8   9   1   11.11    0.48
  -7  -9   1    3.69    0.28
   7  -9  -1    3.49    0.30
   7  -9  -1    3.19    0.29
   7   9  -1    3.57    0.22
  -7   9   1    2.85    0.28
  -7   9   1    3.43    0.28
   6  -9  -1    5.06    0.38
  -6  -9   1    5.40    0.32
   6  -9  -1    5.45    0.37
   6   9  -1    5.38    0.26
  -6   9   1    5.09    0.34
  -6   9   1    5.30    0.32
   5  -9  -1   11.67    0.49
  -5  -9   1   11.38    0.44
   5  -9  -1   11.18    0.48
  -5   9   1   11.28    0.45
   5   9  -1   11.47    0.41
  -5   9   1   11.15    0.48
  -4  -9   1   20.15    0.55
   4  -9  -1   20.08    0.69
  -4  -9   1   19.96    0.66
  -4   9   1   20.21    0.70
  -4   9   1   20.28    0.67
   4   9  -1   20.31    0.62
  -3  -9   1   11.01    0.44
  -3  -9   1   10.81    0.34
   3  -9  -1   10.59    0.44
   3   9  -1   11.10    0.40
  -3   9   1   10.17    0.43
  -3   9   1   10.46    0.46
   2  -9  -1    0.74    0.20
  -2  -9   1    1.09    0.13
  -2  -9   1    0.87    0.18
  -2   9   1    0.73    0.17
   2   9  -1    1.04    0.16
  -1  -9   1   -0.01    0.12
   1  -9  -1   -0.01    0.17
  -1  -9   1    0.20    0.17
  -1   9   1    0.14    0.14
   1   9  -1    0.15    0.14
   0  -9  -1    5.53    0.27
   0  -9   1    5.80    0.35
   0  -9  -1    6.21    0.34
   0   9  -1    6.53    0.32
   0   9   1    6.09    0.29
  -1  -9  -1   14.57    0.45
   1  -9   1   14.38    0.56
  -1  -9  -1   15.20    0.52
   1   9   1   14.35    0.49
  -1   9  -1   14.59    0.52
  -2  -9  -1    0.19    0.16
  -2  -9  -1   -0.08    0.09
   2  -9   1   -0.25    0.18
   2   9   1    0.16    0.13
  -2   9  -1    0.10    0.16
  -3  -9  -1    1.49    0.18
   3  -9   1    1.07    0.21
  -3  -9  -1    1.36    0.09
  -3   9  -1    1.62    0.21
   3   9   1    1.61    0.16
  -3   9  -1    1.25    0.22
   4  -9   1    3.24    0.29
  -4  -9  -1    3.50    0.24
  -4   9  -1    3.45    0.28
  -4   9  -1    3.46    0.27
   4   9   1    3.27    0.21
   5  -9   1    5.07    0.38
  -5  -9  -1    5.65    0.30
  -5   9  -1    4.90    0.34
  -5   9  -1    5.96    0.33
   5   9   1    5.36    0.25
  -6  -9  -1    1.31    0.18
   6  -9   1    1.84    0.26
  -6   9  -1    1.82    0.24
  -6   9  -1    1.45    0.22
   6   9   1    1.56    0.14
  -7  -9  -1   13.50    0.47
   7  -9   1   12.78    0.54
   7  -9   1   13.41    0.55
  -7   9  -1   12.51    0.54
  -7   9  -1   13.14    0.54
  -8  -9  -1   13.51    0.47
   8  -9   1   12.76    0.58
   8  -9   1   12.70    0.57
  -8   9  -1   12.47    0.54
  -8   9  -1   12.55    0.53
   9  -9   1    1.45    0.27
  -9  -9  -1    1.20    0.18
  -9   9  -1    1.04    0.23
  -9   9  -1    1.27    0.25
 -10  -9  -1   15.52    0.51
  10  -9   1   14.01    0.63
 -10   9  -1   13.95    0.57
 -10   9  -1   14.58    0.59
  11  -9   1    1.40    0.29
 -11  -9  -1    1.42    0.20
 -11   9  -1    1.46    0.25
 -11   9  -1    1.84    0.29
  12  -9   1    5.20    0.40
 -12  -9  -1    5.53    0.31
 -12   9  -1    4.97    0.39
 -12   9  -1    5.77    0.37
 -13  -9  -1   -0.14    0.16
  13  -9   1    0.48    0.25
 -13   9  -1    0.25    0.23
 -13   9  -1    0.16    0.21
 -14  -9  -1    2.74    0.24
  14  -9   1    2.64    0.33
 -14   9  -1    2.53    0.33
 -14   9  -1    2.52    0.30
  15  -9   1    0.56    0.26
 -15  -9  -1    0.27    0.19
 -15   9  -1    0.19    0.25
 -15   9  -1   -0.09    0.23
 -16  -9  -1    0.23    0.19
  16  -9   1   -0.23    0.26
 -16   9  -1   -0.01    0.23
 -16   9  -1   -0.10    0.25
 -17  -9  -1    0.26    0.20
  17  -9   1    0.24    0.27
 -17   9  -1    0.56    0.30
 -17   9  -1    1.09    0.28
 -18  -9  -1    1.52    0.24
  18  -9   1    1.84    0.36
 -18   9  -1    1.96    0.31
 -18   9  -1    1.33    0.34
  19  -9   1   10.38    0.63
 -19  -9  -1   10.81    0.49
 -19   9  -1   10.62    0.56
 -19   9  -1   10.86    0.60
  20  -9   1    4.95    0.48
 -20  -9  -1    4.90    0.37
 -20   9  -1    4.26    0.44
 -20   9  -1    5.21    0.43
 -21  -9  -1    4.43    0.34
  21  -9   1    4.39    0.46
 -21   9  -1    3.03    0.44
 -22  -9  -1    0.21    0.24
  22  -9   1    0.61    0.32
 -22   9  -1    0.18    0.32
 -22 -10   1    0.10    0.24
  22 -10  -1    0.36    0.32
 -22  10   1   -0.17    0.32
 -21 -10   1    7.51    0.45
  21 -10  -1    7.18    0.57
 -21  10   1    8.08    0.59
 -21  10   1    6.78    0.52
 -20 -10   1    1.44    0.27
  20 -10  -1    2.19    0.39
 -20  10   1    1.97    0.38
 -20  10   1    2.21    0.35
 -19 -10   1    7.64    0.45
  19 -10  -1    7.54    0.57
 -19  10   1    8.04    0.57
 -19  10   1    8.71    0.53
  18 -10  -1    0.69    0.30
 -18 -10   1    0.35    0.23
 -18  10   1   -0.10    0.26
 -18  10   1    0.76    0.29
  17 -10  -1    0.83    0.30
 -17 -10   1    1.16    0.24
 -17  10   1    0.79    0.29
 -17  10   1    0.61    0.29
  16 -10  -1   -0.32    0.25
 -16 -10   1   -0.23    0.19
 -16  10   1   -0.06    0.25
 -16  10   1   -0.12    0.25
 -15 -10   1    4.42    0.31
  15 -10  -1    4.23    0.40
 -15  10   1    3.65    0.37
 -15  10   1    3.67    0.36
 -14 -10   1    1.10    0.22
  14 -10  -1    1.52    0.30
 -14  10   1    1.62    0.31
 -14  10   1    0.71    0.25
 -13 -10   1    2.47    0.25
  13 -10  -1    1.88    0.32
 -13  10   1    1.81    0.32
 -13  10   1    2.23    0.30
 -12 -10   1    0.31    0.19
  12 -10  -1    0.56    0.27
 -12  10   1    0.61    0.25
 -12  10   1   -0.26    0.23
 -11 -10   1    0.08    0.19
  11 -10  -1   -0.14    0.22
 -11  10   1    0.32    0.24
 -11  10   1    0.27    0.22
  10 -10  -1    2.80    0.32
 -10 -10   1    3.15    0.25
 -10  10   1    2.91    0.30
 -10  10   1    2.60    0.30
  -9 -10   1   13.20    0.50
   9 -10  -1   12.23    0.58
  -9  10   1   13.39    0.56
  -9  10   1   12.18    0.54
   8 -10  -1   -0.11    0.22
  -8 -10   1   -0.07    0.17
  -8  10   1    0.12    0.21
  -8  10   1    0.21    0.23
   7 -10  -1    1.67    0.26
   7 -10  -1    1.96    0.27
  -7 -10   1    2.29    0.23
  -7  10   1    1.70    0.26
  -7  10   1    2.03    0.25
  -6 -10   1   10.59    0.44
   6 -10  -1    9.54    0.47
   6 -10  -1    9.17    0.46
  -6  10   1    9.70    0.44
  -6  10   1   10.92    0.48
  -5 -10   1    4.84    0.31
   5 -10  -1    3.73    0.31
   5 -10  -1    4.50    0.33
   5  10  -1    4.46    0.27
  -5  10   1    4.50    0.33
  -5  10   1    3.83    0.34
   4 -10  -1    1.84    0.26
  -4 -10   1    2.29    0.23
   4  10  -1    1.93    0.19
  -4  10   1    1.84    0.25
  -4  10   1    1.63    0.23
   3 -10  -1    2.54    0.26
  -3 -10   1    2.10    0.24
  -3  10   1    2.07    0.26
  -3  10   1    2.05    0.23
   3  10  -1    2.61    0.21
   2 -10  -1   25.43    0.85
  -2 -10   1   27.34    0.84
   2  10  -1   25.91    0.80
  -2  10   1   26.53    0.81
   1 -10  -1    0.91    0.21
  -1 -10   1    1.26    0.22
   1  10  -1    1.25    0.19
  -1  10   1    1.33    0.20
   0 -10   1    7.68    0.39
   0 -10  -1    8.09    0.40
   0  10  -1    8.32    0.37
   0  10   1    7.56    0.34
   1 -10   1    6.42    0.40
  -1 -10  -1    7.06    0.37
   1  10   1    6.89    0.33
  -1  10  -1    6.46    0.35
   2 -10   1    2.86    0.29
  -2 -10  -1    3.00    0.25
  -2  10  -1    3.14    0.26
   2  10   1    3.10    0.24
  -3 -10  -1    3.38    0.26
   3 -10   1    4.90    0.36
  -3  10  -1    3.80    0.29
  -3  10  -1    3.75    0.32
   3  10   1    4.39    0.26
  -4 -10  -1    1.79    0.21
   4 -10   1    1.74    0.26
  -4  10  -1    1.70    0.25
  -4  10  -1    2.17    0.24
   5 -10   1   16.76    0.63
  -5 -10  -1   16.66    0.57
  -5  10  -1   16.21    0.62
  -5  10  -1   15.60    0.59
  -6 -10  -1   38.67    1.11
   6 -10   1   39.86    1.21
   6 -10   1   38.57    1.20
  -6  10  -1   37.86    1.17
  -6  10  -1   37.20    1.16
  -7 -10  -1   10.08    0.42
   7 -10   1   10.21    0.52
   7 -10   1   10.37    0.51
  -7  10  -1    9.20    0.49
  -7  10  -1    9.33    0.45
   8 -10   1    0.45    0.25
   8 -10   1    0.24    0.24
  -8 -10  -1    0.19    0.16
  -8  10  -1    0.40    0.21
  -8  10  -1    0.18    0.21
  -9 -10  -1    4.46    0.30
   9 -10   1    3.86    0.37
  -9  10  -1    3.89    0.34
  -9  10  -1    4.85    0.36
 -10 -10  -1    0.75    0.18
  10 -10   1    0.52    0.25
 -10  10  -1    0.61    0.25
 -10  10  -1    0.23    0.24
 -11 -10  -1    5.52    0.32
  11 -10   1    4.44    0.38
 -11  10  -1    5.19    0.39
 -11  10  -1    5.17    0.38
 -12 -10  -1   10.71    0.44
  12 -10   1   10.08    0.57
 -12  10  -1   10.66    0.53
 -12  10  -1   10.33    0.50
  13 -10   1    0.08    0.24
 -13 -10  -1    0.25    0.18
 -13  10  -1   -0.19    0.23
 -13  10  -1    0.26    0.25
 -14 -10  -1    0.10    0.18
  14 -10   1    0.10    0.26
 -14  10  -1    0.21    0.26
 -14  10  -1    0.28    0.23
  15 -10   1    2.42    0.37
 -15 -10  -1    2.10    0.24
 -15  10  -1    2.68    0.33
 -15  10  -1    3.04    0.37
 -16 -10  -1    5.28    0.35
  16 -10   1    5.93    0.47
 -16  10  -1    5.37    0.45
 -16  10  -1    4.52    0.39
 -17 -10  -1    0.25    0.21
  17 -10   1    0.29    0.28
 -17  10  -1    0.15    0.26
 -17  10  -1    0.56    0.27
 -18 -10  -1   -0.43    0.20
  18 -10   1    0.11    0.29
 -18  10  -1    0.14    0.28
 -18  10  -1   -0.28    0.26
 -19 -10  -1    0.21    0.22
  19 -10   1    0.27    0.30
 -19  10  -1   -0.14    0.28
 -19  10  -1    0.34    0.29
  20 -10   1    1.21    0.35
 -20  10  -1    0.43    0.31
  21 -10   1    0.52    0.32
 -21  10  -1   -0.61    0.31
  21 -11  -1    0.54    0.33
 -21  11   1    0.17    0.31
 -20 -11   1    6.16    0.42
  20 -11  -1    7.49    0.57
 -20  11   1    6.60    0.51
 -20  11   1    6.45    0.52
 -19 -11   1    1.73    0.27
  19 -11  -1    1.50    0.38
 -19  11   1    1.38    0.34
 -19  11   1    2.33    0.38
  18 -11  -1    3.82    0.43
 -18 -11   1    3.73    0.32
 -18  11   1    4.18    0.41
 -18  11   1    3.62    0.42
  17 -11  -1   -0.05    0.28
 -17 -11   1   -0.15    0.20
 -17  11   1    0.05    0.29
 -17  11   1    0.09    0.26
  16 -11  -1    2.48    0.36
 -16 -11   1    2.65    0.28
 -16  11   1    2.14    0.33
 -16  11   1    2.05    0.34
  15 -11  -1    4.56    0.42
 -15 -11   1    4.77    0.34
 -15  11   1    4.57    0.41
 -15  11   1    4.59    0.41
  14 -11  -1    4.49    0.41
 -14 -11   1    4.20    0.33
 -14  11   1    4.46    0.41
 -14  11   1    4.45    0.41
  13 -11  -1   -0.16    0.25
 -13 -11   1    0.65    0.21
 -13  11   1   -0.23    0.26
 -13  11   1    0.29    0.26
 -12 -11   1    1.36    0.23
  12 -11  -1    0.96    0.28
 -12  11   1    1.51    0.30
 -12  11   1    1.00    0.27
 -11 -11   1   10.13    0.46
  11 -11  -1   10.62    0.54
 -11  11   1   10.11    0.54
 -11  11   1   11.02    0.55
 -10 -11   1    1.37    0.22
  10 -11  -1    0.80    0.26
 -10  11   1    1.58    0.28
 -10  11   1    1.30    0.28
   9 -11  -1   -0.10    0.24
  -9 -11   1    0.02    0.18
  -9  11   1    0.14    0.24
  -9  11   1   -0.11    0.20
  -8 -11   1    0.40    0.19
   8 -11  -1    0.01    0.21
  -8  11   1    0.32    0.23
  -8  11   1    0.55    0.23
   7 -11  -1    3.36    0.33
   7 -11  -1    2.96    0.31
  -7 -11   1    3.27    0.27
  -7  11   1    3.74    0.30
  -7  11   1    2.63    0.31
  -6 -11   1    0.42    0.20
   6 -11  -1    0.26    0.23
   6 -11  -1    0.12    0.21
  -6  11   1    0.49    0.23
  -6  11   1    0.00    0.20
   5 -11  -1    0.56    0.23
   5 -11  -1    0.48    0.23
  -5 -11   1    0.59    0.19
  -5  11   1    0.52    0.23
  -5  11   1    0.80    0.22
   4 -11  -1    4.02    0.33
  -4 -11   1    3.71    0.29
  -4  11   1    4.42    0.35
  -4  11   1    3.74    0.29
  -3 -11   1    1.10    0.23
   3 -11  -1    1.08    0.24
  -3  11   1    0.76    0.24
  -3  11   1    1.19    0.21
   2 -11  -1   23.58    0.80
  -2 -11   1   23.07    0.79
  -2  11   1   23.66    0.76
  -2  11   1   23.10    0.82
   2  11  -1   24.02    0.74
   1 -11  -1   -0.06    0.19
  -1 -11   1   -0.01    0.20
   1  11  -1    0.50    0.18
  -1  11   1    0.08    0.16
   0 -11  -1    5.62    0.36
   0 -11   1    6.62    0.39
   0  11   1    5.17    0.30
   0  11  -1    5.29    0.34
   1 -11   1    7.89    0.44
  -1 -11  -1    8.15    0.41
  -1  11  -1    8.39    0.40
  -2 -11  -1    1.18    0.21
   2 -11   1    0.68    0.22
  -2  11  -1    1.17    0.22
   3 -11   1    0.60    0.23
  -3 -11  -1    0.22    0.18
  -3  11  -1    0.46    0.24
  -3  11  -1    0.22    0.19
  -4 -11  -1    4.44    0.33
   4 -11   1    5.05    0.39
  -4  11  -1    5.22    0.36
  -4  11  -1    5.59    0.38
   5 -11   1    3.27    0.31
  -5 -11  -1    2.68    0.25
  -5  11  -1    2.73    0.30
  -5  11  -1    3.32    0.29
   6 -11   1    1.96    0.28
  -6 -11  -1    2.29    0.23
   6 -11   1    2.17    0.28
  -6  11  -1    1.97    0.29
  -6  11  -1    2.38    0.28
  -7 -11  -1   -0.27    0.17
   7 -11   1    0.00    0.24
   7 -11   1    0.34    0.24
  -7  11  -1   -0.22    0.21
  -7  11  -1    0.29    0.24
   8 -11   1    0.03    0.24
  -8 -11  -1   -0.08    0.17
   8 -11   1    0.01    0.25
  -8  11  -1   -0.17    0.22
  -8  11  -1    0.17    0.24
   9 -11   1    0.44    0.25
  -9 -11  -1    0.79    0.20
  -9  11  -1    0.73    0.25
  -9  11  -1    1.20    0.27
 -10 -11  -1    2.43    0.24
  10 -11   1    2.27    0.34
 -10  11  -1    1.79    0.30
 -10  11  -1    2.72    0.31
  11 -11   1    6.86    0.47
 -11 -11  -1    7.51    0.37
 -11  11  -1    6.88    0.48
 -11  11  -1    7.40    0.47
 -12 -11  -1    0.07    0.18
  12 -11   1   -0.13    0.25
 -12  11  -1    0.30    0.25
 -12  11  -1    0.16    0.26
  13 -11   1    9.94    0.57
 -13 -11  -1    9.51    0.42
 -13  11  -1    8.61    0.49
 -13  11  -1    8.69    0.54
 -14 -11  -1    0.12    0.19
  14 -11   1    0.50    0.30
 -14  11  -1    0.10    0.28
 -14  11  -1    0.34    0.27
 -15 -11  -1    4.20    0.30
  15 -11   1    3.27    0.39
 -15  11  -1    4.64    0.43
 -15  11  -1    4.22    0.39
 -16 -11  -1   -0.35    0.18
  16 -11   1   -0.01    0.27
 -16  11  -1   -0.07    0.29
 -16  11  -1    0.07    0.27
  17 -11   1    2.10    0.36
 -17 -11  -1    1.44    0.25
 -17  11  -1    1.84    0.34
 -17  11  -1    0.93    0.34
  18 -11   1   12.46    0.68
 -18  11  -1   13.63    0.65
 -18  11  -1   14.77    0.73
  19 -11   1    0.21    0.31
 -19  11  -1    0.46    0.34
 -19  11  -1   -0.01    0.28
  20 -11   1    2.70    0.41
 -20  11  -1    1.97    0.40
  19 -12  -1    0.41    0.32
 -19  12   1    0.04    0.30
 -18 -12   1    0.57    0.24
  18 -12  -1    0.78    0.32
 -18  12   1    0.57    0.32
 -18  12   1    0.54    0.33
 -17 -12   1   -0.11    0.21
  17 -12  -1    0.38    0.32
 -17  12   1   -0.16    0.29
 -17  12   1    0.51    0.31
  16 -12  -1    0.54    0.31
 -16 -12   1    0.26    0.21
 -16  12   1    0.74    0.30
 -16  12   1    0.08    0.27
 -15 -12   1    8.85    0.45
  15 -12  -1    8.51    0.55
 -15  12   1    8.80    0.56
 -15  12   1    9.39    0.58
 -14 -12   1    2.02    0.26
  14 -12  -1    2.05    0.34
 -14  12   1    2.16    0.33
 -14  12   1    2.37    0.35
 -13 -12   1   15.56    0.59
  13 -12  -1   14.48    0.71
 -13  12   1   14.90    0.67
 -13  12   1   15.76    0.70
  12 -12  -1    0.73    0.30
 -12 -12   1    0.86    0.22
 -12  12   1    1.05    0.29
 -12  12   1    0.77    0.26
  11 -12  -1    2.17    0.35
 -11 -12   1    2.17    0.26
 -11  12   1    3.14    0.36
 -11  12   1    2.71    0.34
 -10 -12   1    0.27    0.20
  10 -12  -1   -0.08    0.25
 -10  12   1    0.31    0.23
 -10  12   1    0.21    0.25
   9 -12  -1    7.63    0.49
  -9 -12   1    7.05    0.41
  -9  12   1    7.51    0.47
  -9  12   1    6.90    0.48
  -8 -12   1    7.60    0.41
   8 -12  -1    7.85    0.49
  -8  12   1    7.68    0.47
  -8  12   1    7.90    0.46
   7 -12  -1    1.73    0.28
  -7 -12   1    1.95    0.25
   7 -12  -1    1.30    0.29
  -7  12   1    1.85    0.27
  -7  12   1    2.18    0.30
   6 -12  -1    2.72    0.31
  -6 -12   1    2.74    0.27
   6 -12  -1    2.41    0.30
  -6  12   1    2.64    0.29
  -6  12   1    2.60    0.32
   5 -12  -1    2.88    0.32
  -5 -12   1    2.73    0.28
   5 -12  -1    2.82    0.31
  -5  12   1    2.97    0.29
  -5  12   1    2.79    0.33
   4 -12  -1   -0.01    0.20
  -4 -12   1    0.45    0.20
   4 -12  -1    0.17    0.21
  -4  12   1    0.55    0.21
  -4  12   1    0.18    0.22
   3 -12  -1    1.35    0.26
  -3 -12   1    1.78    0.25
  -3  12   1    1.53    0.23
  -3  12   1    1.44    0.27
   2 -12  -1    1.86    0.26
  -2 -12   1    1.68    0.25
  -2  12   1    1.73    0.28
  -1 -12   1    5.10    0.38
   1 -12  -1    5.72    0.38
   0 -12  -1   -0.09    0.21
   0 -12   1    0.02    0.21
   1 -12   1    0.76    0.24
  -1 -12  -1    0.83    0.23
  -1  12  -1    0.95    0.21
  -2 -12  -1   -0.10    0.19
   2 -12   1   -0.22    0.21
  -2  12  -1    0.32    0.24
  -2  12  -1   -0.08    0.19
   3 -12   1    1.87    0.28
  -3 -12  -1    1.59    0.24
  -3  12  -1    1.51    0.27
  -3  12  -1    1.76    0.24
   4 -12   1    0.33    0.24
  -4 -12  -1    0.42    0.20
  -4  12  -1    0.31    0.21
  -4  12  -1   -0.10    0.22
   5 -12   1   12.59    0.56
  -5 -12  -1   12.01    0.50
  -5  12  -1   12.26    0.56
  -5  12  -1   11.44    0.53
  -6 -12  -1    1.55    0.23
   6 -12   1    1.88    0.29
   6 -12   1    1.81    0.28
  -6  12  -1    1.11    0.28
  -6  12  -1    1.54    0.25
  -7 -12  -1    0.09    0.19
   7 -12   1   -0.27    0.24
   7 -12   1    0.29    0.24
  -7  12  -1   -0.14    0.23
  -7  12  -1    0.15    0.24
   8 -12   1    0.17    0.23
  -8 -12  -1   -0.04    0.18
   8 -12   1   -0.13    0.25
  -8  12  -1    0.04    0.23
  -8  12  -1    0.08    0.23
  -9 -12  -1    0.95    0.20
   9 -12   1    0.83    0.27
  -9  12  -1    0.79    0.28
  -9  12  -1    1.03    0.26
  10 -12   1   -0.36    0.23
 -10 -12  -1    0.19    0.19
 -10  12  -1    0.27    0.27
 -10  12  -1    0.04    0.23
  11 -12   1    1.64    0.33
 -11 -12  -1    1.82    0.24
 -11  12  -1    2.29    0.33
 -11  12  -1    1.40    0.31
 -12 -12  -1    2.96    0.27
  12 -12   1    3.17    0.39
 -12  12  -1    2.63    0.36
 -12  12  -1    3.29    0.36
 -13 -12  -1    0.02    0.19
  13 -12   1    0.37    0.30
 -13  12  -1    0.04    0.28
 -13  12  -1   -0.23    0.27
 -14 -12  -1   -0.08    0.18
  14 -12   1   -0.18    0.29
 -14  12  -1   -0.04    0.27
 -14  12  -1   -0.35    0.25
  15 -12   1    0.94    0.34
 -15 -12  -1    0.80    0.22
 -15  12  -1    0.82    0.30
 -15  12  -1    1.07    0.32
  16 -12   1    3.35    0.42
 -16  12  -1    3.10    0.39
 -16  12  -1    2.92    0.38
  17 -12   1    0.61    0.34
 -17  12  -1    1.15    0.33
 -17  12  -1    0.51    0.31
  18 -12   1    3.76    0.46
 -18  12  -1    3.93    0.41
 -18  12  -1    3.03    0.43
  19 -12   1    3.90    0.47
 -19  12  -1    4.92    0.50
  18 -13  -1    0.78    0.34
 -18  13   1    0.51    0.33
  17 -13  -1    1.17    0.37
 -17  13   1    0.50    0.33
 -16 -13   1    3.12    0.30
  16 -13  -1    3.17    0.41
 -16  13   1    2.78    0.40
 -16  13   1    2.83    0.40
  15 -13  -1    1.57    0.34
 -15 -13   1    1.79    0.26
 -15  13   1    1.07    0.32
 -15  13   1    0.87    0.33
  14 -13  -1    1.42    0.35
 -14 -13   1    1.63    0.26
 -14  13   1    1.56    0.35
 -14  13   1    1.35    0.34
 -13 -13   1    1.26    0.25
  13 -13  -1    1.15    0.31
 -13  13   1    1.30    0.32
 -13  13   1    1.03    0.31
 -12 -13   1    3.20    0.30
  12 -13  -1    3.36    0.38
 -12  13   1    2.98    0.36
 -12  13   1    3.86    0.40
  11 -13  -1    0.08    0.28
 -11 -13   1    0.15    0.22
 -11  13   1   -0.13    0.27
 -11  13   1    0.45    0.28
  10 -13  -1    3.97    0.40
 -10 -13   1    4.17    0.32
 -10  13   1    4.24    0.39
 -10  13   1    3.86    0.39
   9 -13  -1   -0.27    0.25
  -9 -13   1    0.18    0.21
  -9  13   1    0.26    0.28
  -9  13   1    0.13    0.25
  -8 -13   1   -0.06    0.21
   8 -13  -1    0.09    0.24
  -8  13   1   -0.05    0.23
  -8  13   1   -0.01    0.27
  -7 -13   1    2.94    0.28
   7 -13  -1    2.35    0.32
   7 -13  -1    2.95    0.33
  -7  13   1    2.59    0.34
  -6 -13   1   11.21    0.51
   6 -13  -1   10.41    0.54
   6 -13  -1   10.91    0.54
  -6  13   1   10.52    0.55
  -5 -13   1   -0.05    0.21
   5 -13  -1   -0.04    0.22
   5 -13  -1   -0.05    0.22
  -5  13   1    0.10    0.24
   4 -13  -1    0.76    0.26
  -4 -13   1    0.92    0.23
   4 -13  -1    0.88    0.26
  -4  13   1    1.22    0.27
  -3 -13   1    1.20    0.25
   3 -13  -1    1.16    0.26
  -3  13   1    1.30    0.30
   2 -13  -1    0.17    0.23
  -2 -13   1   -0.12    0.21
  -2  13   1    0.04    0.24
  -1 -13   1    1.39    0.25
   1 -13  -1    0.65    0.23
  -1  13   1    1.03    0.29
   0 -13  -1    2.00    0.27
   0 -13   1    1.51    0.27
   1 -13   1   -0.37    0.21
  -1 -13  -1    0.06    0.20
   2 -13   1    0.44    0.25
  -2 -13  -1    0.31    0.21
  -2  13  -1    0.74    0.28
  -3 -13  -1    1.65    0.26
   3 -13   1    2.55    0.31
  -3  13  -1    2.11    0.32
  -4 -13  -1    0.48    0.21
   4 -13   1   -0.26    0.24
  -4  13  -1   -0.21    0.25
  -5 -13  -1   -0.06    0.20
   5 -13   1    0.13    0.23
   5 -13   1    0.20    0.25
  -5  13  -1    0.35    0.27
  -5  13  -1    0.06    0.22
   6 -13   1    0.43    0.25
  -6 -13  -1   -0.28    0.19
   6 -13   1    0.41    0.24
  -6  13  -1   -0.48    0.22
  -6  13  -1    0.01    0.23
  -7 -13  -1    0.16    0.21
   7 -13   1    0.20    0.26
   7 -13   1    0.13    0.27
  -7  13  -1    0.33    0.23
  -7  13  -1    0.49    0.27
   8 -13   1    2.95    0.36
  -8 -13  -1    2.70    0.26
   8 -13   1    2.35    0.35
  -8  13  -1    3.42    0.38
  -8  13  -1    2.88    0.33
   9 -13   1    1.36    0.32
  -9 -13  -1    1.21    0.23
  -9  13  -1    1.18    0.30
  -9  13  -1    1.82    0.29
 -10 -13  -1    2.24    0.25
  10 -13   1    2.40    0.36
 -10  13  -1    2.12    0.35
 -10  13  -1    1.86    0.32
 -11 -13  -1    3.48    0.29
  11 -13   1    3.51    0.40
 -11  13  -1    3.53    0.37
 -11  13  -1    2.79    0.37
  12 -13   1    3.94    0.43
 -12 -13  -1    3.39    0.29
 -12  13  -1    2.89    0.37
 -12  13  -1    4.12    0.41
  13 -13   1    1.05    0.34
 -13 -13  -1    0.85    0.22
 -13  13  -1    1.01    0.32
 -13  13  -1    1.32    0.33
  14 -13   1    0.83    0.32
 -14  13  -1    1.61    0.35
 -14  13  -1    1.40    0.33
  15 -13   1    0.14    0.30
 -15  13  -1   -0.04    0.29
 -15  13  -1    0.04    0.29
  16 -13   1    1.15    0.35
 -16  13  -1    0.88    0.33
 -16  13  -1    0.90    0.35
  17 -13   1    2.43    0.42
 -17  13  -1    2.82    0.43
  16 -14  -1   -0.13    0.33
  15 -14  -1    0.31    0.31
 -14 -14   1    2.24    0.29
  14 -14  -1    1.82    0.38
 -13 -14   1    1.13    0.26
  13 -14  -1    1.09    0.33
 -13  14   1    1.10    0.33
 -12 -14   1   -0.05    0.21
  12 -14  -1   -0.07    0.30
 -12  14   1   -0.30    0.29
  11 -14  -1    1.10    0.33
 -11 -14   1    1.16    0.25
 -11  14   1    1.88    0.36
 -10 -14   1    0.14    0.23
  10 -14  -1    0.11    0.26
 -10  14   1    0.44    0.31
   9 -14  -1    3.18    0.39
  -9 -14   1    3.34    0.31
  -9  14   1    2.98    0.39
   8 -14  -1    3.09    0.36
  -8 -14   1    3.19    0.31
  -8  14   1    2.95    0.39
   7 -14  -1   -0.18    0.26
  -7 -14   1    0.22    0.22
  -7  14   1    0.15    0.29
   6 -14  -1    3.32    0.37
  -6 -14   1    3.23    0.32
   6 -14  -1    2.68    0.35
  -6  14   1    3.19    0.37
   5 -14  -1    3.55    0.36
   5 -14  -1    2.78    0.35
  -5 -14   1    3.16    0.31
  -5  14   1    2.90    0.35
  -4 -14   1    1.91    0.28
   4 -14  -1    2.09    0.30
   4 -14  -1    1.30    0.29
  -4  14   1    1.41    0.33
  -3 -14   1    0.17    0.24
   3 -14  -1    0.52    0.25
   3 -14  -1    0.33    0.25
  -3  14   1   -0.14    0.25
  -2 -14   1    0.20    0.24
   2 -14  -1   -0.25    0.23
  -2  14   1    0.12    0.25
  -1 -14   1   -0.19    0.23
   1 -14  -1   -0.29    0.22
  -1  14   1    0.35    0.25
   0 -14  -1    0.68    0.24
   0 -14   1   -0.14    0.23
   0  14   1   -0.07    0.24
  -1 -14  -1   -0.15    0.21
   1 -14   1    0.05    0.24
  -1  14  -1   -0.20    0.24
  -2 -14  -1    2.89    0.30
   2 -14   1    3.01    0.34
  -2  14  -1    2.87    0.35
   3 -14   1    0.18    0.25
  -3 -14  -1   -0.03    0.21
  -3  14  -1    0.61    0.27
   4 -14   1    0.61    0.28
   4 -14   1    0.93    0.28
  -4 -14  -1    1.06    0.24
  -4  14  -1    1.21    0.30
  -5 -14  -1    0.05    0.21
   5 -14   1    0.26    0.26
   5 -14   1    0.30    0.26
  -5  14  -1   -0.11    0.27
  -6 -14  -1    0.93    0.25
   6 -14   1    1.27    0.30
   6 -14   1    1.12    0.30
  -6  14  -1    1.21    0.32
   7 -14   1    7.69    0.53
  -7 -14  -1    7.82    0.44
   7 -14   1    8.99    0.55
  -7  14  -1    9.21    0.56
   8 -14   1    2.49    0.37
  -8 -14  -1    2.68    0.28
  -8  14  -1    2.90    0.39
   9 -14   1    0.89    0.32
  -9 -14  -1    1.16    0.24
  -9  14  -1    0.94    0.30
  10 -14   1    5.26    0.46
 -10 -14  -1    6.39    0.39
 -10  14  -1    6.21    0.48
  11 -14   1    3.13    0.39
 -11 -14  -1    3.27    0.29
 -11  14  -1    3.64    0.41
  12 -14   1    1.42    0.36
 -12 -14  -1    1.26    0.24
 -12  14  -1    1.31    0.34
 -12  14  -1    1.34    0.35
  13 -14   1   -0.13    0.31
 -13  14  -1   -0.22    0.27
 -13  14  -1    0.43    0.30
  14 -14   1    0.01    0.30
 -14  14  -1    0.10    0.31
  15 -14   1    0.02    0.31
 -15  14  -1    0.43    0.33
  13 -15  -1    0.93    0.35
  12 -15  -1    0.37    0.30
 -12 -15   1    0.38    0.24
 -11 -15   1    2.36    0.30
  11 -15  -1    3.25    0.40
  10 -15  -1    0.06    0.28
 -10 -15   1   -0.44    0.23
  -9 -15   1    0.22    0.23
   9 -15  -1    0.24    0.29
  -8 -15   1   -0.08    0.22
   8 -15  -1    0.42    0.29
  -8  15   1   -0.07    0.28
   7 -15  -1    0.24    0.28
  -7 -15   1   -0.09    0.23
  -7  15   1    0.79    0.32
  -6 -15   1    2.09    0.30
   6 -15  -1    2.41    0.36
  -6  15   1    2.37    0.37
   5 -15  -1    0.86    0.29
  -5 -15   1    0.72    0.26
   5 -15  -1    0.47    0.26
  -5  15   1    0.24    0.31
   4 -15  -1   -0.01    0.26
   4 -15  -1   -0.35    0.25
  -4 -15   1   -0.11    0.23
  -4  15   1   -0.16    0.27
   3 -15  -1    0.25    0.25
  -3 -15   1   -0.03    0.23
   3 -15  -1    0.02    0.25
  -3  15   1    0.38    0.29
   2 -15  -1   -0.01    0.24
   2 -15  -1    0.06    0.25
  -2 -15   1    0.19    0.25
  -2  15   1   -0.10    0.26
   1 -15  -1    0.23    0.25
  -1 -15   1   -0.23    0.23
  -1  15   1    0.54    0.28
   0 -15   1    0.09    0.25
   0 -15  -1    0.19    0.24
   0  15  -1    0.25    0.27
   0  15   1    0.48    0.27
   1 -15   1    0.26    0.25
  -1 -15  -1   -0.35    0.23
  -1  15  -1    0.06    0.27
   1  15   1   -0.12    0.25
  -2 -15  -1    0.11    0.22
   2 -15   1    0.54    0.27
  -2  15  -1    0.33    0.28
  -3 -15  -1   -0.10    0.23
   3 -15   1    0.62    0.28
   3 -15   1    0.61    0.28
  -3  15  -1    0.45    0.29
   4 -15   1    3.25    0.37
   4 -15   1    2.75    0.36
  -4 -15  -1    2.84    0.31
  -4  15  -1    2.84    0.39
   5 -15   1    3.05    0.36
  -5 -15  -1    2.76    0.31
   5 -15   1    2.76    0.37
  -5  15  -1    3.10    0.39
   6 -15   1    1.19    0.32
   6 -15   1    1.77    0.34
  -6 -15  -1    0.71    0.25
  -6  15  -1    0.94    0.34
   7 -15   1    0.13    0.29
  -7 -15  -1    0.01    0.22
  -7  15  -1    0.17    0.30
   8 -15   1    1.46    0.32
  -8 -15  -1    0.93    0.24
  -8  15  -1    1.33    0.33
   9 -15   1    2.78    0.39
  -9 -15  -1    2.89    0.30
 -10 -15  -1    0.14    0.22
  10 -15   1    0.04    0.28
  11 -15   1    2.26    0.39
  12 -15   1    2.15    0.39
  13 -15   1   -0.13    0.30
  10 -16  -1    0.91    0.34
 -10 -16   1    0.97    0.27
   9 -16  -1    0.30    0.31
  -9 -16   1   -0.14    0.24
  -8 -16   1    3.29    0.34
   8 -16  -1    2.38    0.38
   7 -16  -1   -0.06    0.29
  -7 -16   1   -0.20    0.24
   6 -16  -1   -0.16    0.28
  -6 -16   1    0.16    0.25
  -5 -16   1    4.78    0.40
   5 -16  -1    4.96    0.44
  -4 -16   1    6.97    0.49
   4 -16  -1    8.11    0.53
   4 -16  -1    8.01    0.53
  -3 -16   1    0.35    0.26
   3 -16  -1    0.14    0.30
   3 -16  -1    0.40    0.28
  -2 -16   1    5.10    0.42
   2 -16  -1    4.82    0.42
   2 -16  -1    5.62    0.44
   1 -16  -1    0.07    0.26
  -1 -16   1    0.56    0.27
   1 -16  -1    0.47    0.27
   0 -16   1    4.09    0.39
   0 -16  -1    3.63    0.37
   0 -16  -1    3.46    0.37
   1 -16   1    0.02    0.28
  -1 -16  -1    0.36    0.25
   2 -16   1    0.46    0.29
  -2 -16  -1    0.29    0.26
   2 -16   1   -0.17    0.28
  -3 -16  -1    9.64    0.54
   3 -16   1   10.52    0.59
   3 -16   1   10.51    0.58
   4 -16   1    1.11    0.32
   4 -16   1    1.40    0.33
  -4 -16  -1    1.10    0.27
   5 -16   1    1.41    0.34
  -5 -16  -1    0.89    0.26
   5 -16   1    0.61    0.32
   6 -16   1    2.02    0.35
   6 -16   1    1.24    0.32
  -6 -16  -1    1.34    0.27
  -7 -16  -1    1.94    0.30
   7 -16   1    2.17    0.37
   8 -16   1    1.61    0.36
  -8 -16  -1    0.77    0.26
   9 -16   1    1.29    0.35
  -9 -16  -1    0.75    0.26
   5 -17  -1    3.20    0.41
  -5 -17   1    2.98    0.36
  -4 -17   1    0.86    0.30
   4 -17  -1    0.38    0.31
  -3 -17   1    0.56    0.29
   3 -17  -1    0.44    0.30
   3 -17  -1    0.71    0.31
   2 -17  -1   -0.26    0.27
  -2 -17   1    0.29    0.28
   2 -17  -1   -0.06    0.28
   1 -17  -1    0.08    0.28
  -1 -17   1    0.84    0.30
   1 -17  -1    0.10    0.28
   0 -17  -1   -0.03    0.26
   0 -17  -1   -0.10    0.26
   0 -17   1   -0.05    0.29
   1 -17   1    3.97    0.40
   1 -17   1    2.52    0.38
  -1 -17  -1    2.92    0.37
  -1 -17  -1    3.42    0.37
   2 -17   1    1.94    0.37
  -2 -17  -1    1.60    0.32
   2 -17   1    1.69    0.35
  -3 -17  -1    3.13    0.34
   3 -17   1    2.07    0.37
   3 -17   1    2.24    0.38
   4 -17   1    1.29    0.34
   4 -17   1    0.80    0.33
  -4 -17  -1    1.24    0.29
 -27   0   2    0.53    0.31
 -26   0   2    0.44    0.30
 -25   0   2    0.74    0.30
 -24   0   2    0.84    0.30
 -23   0   2   -0.19    0.25
 -22   0   2    0.72    0.27
  21   0  -2    5.65    0.41
 -21   0   2    5.43    0.39
  20   0  -2   18.76    0.69
 -20   0   2   18.28    0.71
  19   0  -2    2.70    0.29
 -19   0   2    2.93    0.31
  18   0  -2    5.92    0.38
 -18   0   2    5.41    0.36
  17   0  -2   20.53    0.69
 -17   0   2   20.37    0.71
  16   0  -2   35.23    1.08
 -16   0   2   36.61    1.09
 -15   0   2    1.11    0.20
  15   0  -2    0.77    0.19
  14   0  -2   28.94    0.90
 -14   0   2   31.39    0.93
 -13   0   2    1.05    0.19
  13   0  -2    1.06    0.17
  12   0  -2    3.84    0.24
 -12   0   2    3.31    0.25
  11   0  -2   32.25    0.91
 -11   0   2   29.82    0.91
  11   0  -2   31.64    0.89
 -10   0   2    0.80    0.15
  10   0  -2    0.64    0.14
  10   0  -2    0.66    0.14
  -9   0   2    1.26    0.16
   9   0  -2    0.96    0.15
   9   0  -2    1.01    0.15
   8   0  -2  161.69    4.22
   8   0  -2  166.76    4.25
   8   0  -2  163.73    4.14
  -8   0   2  159.37    4.25
   7   0  -2   40.68    1.15
  -7   0   2   41.93    1.14
  -7   0   2   43.07    1.15
   7   0  -2   42.18    1.14
   7   0  -2   42.93    1.12
  -6   0   2  180.95    4.72
   6   0  -2  182.51    4.59
   6   0  -2  180.14    4.69
   6   0  -2  182.23    4.72
  -6   0   2  180.29    4.69
  -6   0   2  184.57    4.72
   5   0  -2  577.92   15.08
   5   0  -2  590.62   14.95
  -5   0   2  565.27   15.02
  -5   0   2  585.95   14.99
  -5   0   2  585.12   15.06
  -4   0   2  189.51    4.72
   4   0  -2  184.14    4.72
   4   0  -2  180.03    4.69
  -4   0   2  176.01    4.69
   3   0  -2  291.67    7.72
   3   0  -2  299.40    7.76
  -3   0   2  296.52    7.75
  -3   0   2  332.33    7.76
  -3   0   2  277.05    7.73
  -2   0   2    0.23    0.06
   2   0  -2    0.23    0.05
  -2   0   2    0.32    0.05
   2   0  -2    0.23    0.05
  -2   0   2    0.08    0.04
   2   0  -2    0.22    0.05
   1   0  -2    0.20    0.04
   1   0  -2   -0.01    0.04
   0   0  -2  125.24    3.33
   0   0  -2  131.09    3.33
  -1   0  -2   13.46    0.38
   1   0   2   13.48    0.37
  -1   0  -2   13.90    0.38
   1   0   2   13.67    0.38
   2   0   2    8.87    0.27
   2   0   2    8.19    0.26
  -2   0  -2    9.46    0.27
   2   0   2    8.99    0.27
  -2   0  -2    9.21    0.27
   3   0   2  531.48   13.54
  -3   0  -2  530.54   13.56
   3   0   2  520.27   13.54
  -3   0  -2  516.84   13.53
  -3   0  -2  517.49   13.52
   4   0   2   16.85    0.48
  -4   0  -2   17.08    0.49
   4   0   2   16.48    0.46
  -4   0  -2   16.55    0.48
   4   0   2   15.79    0.48
  -5   0  -2  296.41    7.73
  -5   0  -2  312.40    7.73
   5   0   2  294.26    7.51
   5   0   2  295.01    7.73
   6   0   2   68.80    1.77
   6   0   2   68.40    1.83
  -6   0  -2   67.76    1.83
  -6   0  -2   71.74    1.84
  -7   0  -2    0.23    0.12
  -7   0  -2    0.22    0.12
   7   0   2    0.05    0.11
   7   0   2   -0.11    0.10
   8   0   2   25.21    0.69
   8   0   2   24.48    0.72
  -8   0  -2   25.02    0.72
   9   0   2    0.70    0.12
   9   0   2    0.69    0.14
  -9   0  -2    0.57    0.13
  10   0   2   11.48    0.40
 -10   0  -2   10.68    0.41
  10   0   2   11.04    0.38
 -11   0  -2   10.90    0.42
  11   0   2   11.12    0.38
  11   0   2    9.86    0.39
  12   0   2   19.14    0.62
 -12   0  -2   18.74    0.63
  12   0   2   20.54    0.61
  13   0   2   41.18    1.20
 -13   0  -2   43.60    1.23
  14   0   2   47.73    1.36
 -14   0  -2   48.00    1.37
 -15   0  -2    2.12    0.25
  15   0   2    1.57    0.21
  16   0   2   15.38    0.56
 -16   0  -2   14.49    0.56
  17   0   2   46.35    1.33
 -17   0  -2   44.93    1.35
  18   0   2    1.93    0.25
 -18   0  -2    1.69    0.27
 -19   0  -2    2.80    0.30
 -20   0  -2    5.75    0.41
 -21   0  -2    4.36    0.37
 -22   0  -2    0.67    0.26
 -23   0  -2    0.22    0.27
 -24   0  -2    0.96    0.30
 -25   0  -2    4.12    0.42
 -26   0  -2   -0.10    0.28
 -27  -1   2    0.15    0.30
 -27   1   2   -0.59    0.28
 -26  -1   2    0.55    0.30
 -26   1   2    0.79    0.31
 -25  -1   2    0.71    0.29
 -25   1   2    0.66    0.28
 -24  -1   2    3.38    0.36
 -24   1   2    3.59    0.39
 -23  -1   2    0.54    0.27
 -23   1   2    0.85    0.29
 -22  -1   2    1.91    0.31
 -22   1   2    1.85    0.30
 -21  -1   2   24.11    0.85
  21  -1  -2   24.56    0.85
 -21   1   2   22.53    0.85
 -20  -1   2    4.72    0.36
  20  -1  -2    4.18    0.35
  20   1  -2    5.24    0.36
 -20   1   2    4.36    0.36
 -19  -1   2   20.72    0.76
  19  -1  -2   20.82    0.76
 -19   1   2   22.31    0.79
  19   1  -2   22.25    0.74
  18  -1  -2    1.40    0.24
 -18  -1   2    2.03    0.27
  18   1  -2    1.58    0.23
 -18   1   2    1.95    0.26
  17  -1  -2   17.14    0.64
 -17  -1   2   17.66    0.65
 -17   1   2   16.68    0.66
  17   1  -2   18.57    0.63
 -16  -1   2   33.40    1.04
  16  -1  -2   34.42    1.04
  16   1  -2   35.72    1.02
 -16   1   2   33.18    1.05
  15  -1  -2    1.29    0.21
 -15  -1   2    1.64    0.21
  15   1  -2    1.54    0.20
 -15   1   2    0.79    0.20
 -14  -1   2    3.60    0.27
  14  -1  -2    3.15    0.25
 -14   1   2    3.86    0.28
  14   1  -2    4.39    0.26
 -13  -1   2   21.57    0.71
  13  -1  -2   22.57    0.71
 -13   1   2   23.63    0.73
  13   1  -2   22.07    0.69
  12  -1  -2    6.66    0.34
 -12  -1   2    7.56    0.33
  12   1  -2    7.34    0.32
 -12   1   2    6.52    0.33
  11  -1  -2   31.60    0.89
 -11  -1   2   33.30    0.91
  11  -1  -2   31.76    0.92
  11   1  -2   29.99    0.90
 -11   1   2   29.58    0.92
  10  -1  -2   28.05    0.85
  10  -1  -2   29.12    0.83
 -10  -1   2   30.16    0.85
 -10   1   2   28.55    0.85
  10   1  -2   28.29    0.83
   9  -1  -2    2.86    0.22
  -9  -1   2    2.58    0.19
   9  -1  -2    2.93    0.21
   9   1  -2    2.61    0.18
   9   1  -2    2.83    0.21
  -9   1   2    2.70    0.20
   8  -1  -2   71.39    1.92
  -8  -1   2   69.51    1.89
   8  -1  -2   71.82    1.87
  -8  -1   2   75.03    1.91
  -8   1   2   72.11    1.92
   8   1  -2   71.73    1.90
   8   1  -2   70.34    1.91
   7  -1  -2   68.85    1.80
  -7  -1   2   65.04    1.79
  -7  -1   2   68.95    1.79
   7  -1  -2   67.78    1.79
  -7  -1   2   64.76    1.77
   7  -1  -2   67.45    1.75
  -7   1   2   66.04    1.75
   7   1  -2   71.16    1.79
   7   1  -2   65.22    1.77
  -7   1   2   67.47    1.80
  -6  -1   2  103.47    2.62
  -6  -1   2  103.18    2.62
   6  -1  -2   99.34    2.56
  -6  -1   2   97.49    2.60
   6  -1  -2   98.81    2.63
  -6   1   2   98.74    2.63
   6   1  -2  103.19    2.62
  -6   1   2   97.42    2.56
   6   1  -2   99.70    2.60
   5  -1  -2  278.77    7.06
   5  -1  -2  269.46    7.26
  -5  -1   2  285.29    7.28
  -5  -1   2  294.82    7.25
  -5  -1   2  275.14    7.24
   5  -1  -2  277.38    7.22
  -5   1   2  280.47    7.26
  -5   1   2  286.48    7.26
  -5   1   2  278.81    7.22
  -5   1   2  285.09    7.06
   5   1  -2  287.93    7.25
   5   1  -2  280.06    7.21
   5   1  -2  273.50    7.27
   4  -1  -2   82.10    2.06
  -4  -1   2   78.95    2.11
   4  -1  -2   79.38    2.11
  -4  -1   2   84.98    2.11
  -4  -1   2   79.53    2.09
   4  -1  -2   77.95    2.12
   4   1  -2   83.49    2.11
   4   1  -2   79.26    2.09
   4   1  -2   81.18    2.11
  -4   1   2   81.04    2.06
  -4   1   2   80.34    2.12
  -4   1   2   81.70    2.12
   3  -1  -2   25.26    0.69
   3  -1  -2   25.22    0.69
  -3  -1   2   26.04    0.69
  -3  -1   2   24.73    0.67
   3  -1  -2   25.54    0.67
  -3  -1   2   25.62    0.69
  -3   1   2   25.50    0.69
   3   1  -2   25.69    0.69
  -3   1   2   24.85    0.68
   3   1  -2   24.91    0.67
  -2  -1   2    8.96    0.22
   2  -1  -2    8.95    0.22
   2  -1  -2    8.83    0.22
  -2  -1   2    8.61    0.23
   2  -1  -2    9.02    0.22
  -2   1   2    8.90    0.22
   2   1  -2    8.72    0.21
  -2   1   2    9.26    0.22
   1  -1  -2  164.01    4.31
  -1  -1   2  170.21    4.31
   1  -1  -2  164.28    4.28
   1  -1  -2  167.69    4.30
   1  -1  -2  170.12    4.19
  -1  -1   2  163.75    4.30
  -1   1   2  168.60    4.29
  -1   1   2  165.53    4.30
  -1   1   2  163.01    4.30
   1   1  -2  165.11    4.33
   0  -1  -2    4.12    0.13
   0  -1   2    4.15    0.16
   0  -1  -2    4.18    0.13
   0   1  -2    3.97    0.15
   1  -1   2  225.18    5.80
  -1   1  -2  222.10    5.81
  -1   1  -2  221.03    5.77
   2  -1   2    2.76    0.16
   2  -1   2    2.92    0.13
  -2  -1  -2    3.01    0.11
  -2  -1  -2    2.94    0.11
  -2   1  -2    2.96    0.15
   2   1   2    2.92    0.10
  -2   1  -2    2.87    0.13
   2   1   2    2.80    0.10
  -2   1  -2    2.98    0.16
   3  -1   2   74.68    2.00
   3  -1   2   75.07    2.00
  -3  -1  -2   74.54    1.97
   3  -1   2   75.82    1.92
  -3  -1  -2   76.05    1.97
   3   1   2   74.82    1.97
   3   1   2   75.65    1.97
  -3   1  -2   77.86    1.99
  -3   1  -2   79.48    2.00
  -3   1  -2   76.76    1.93
  -4  -1  -2   30.91    0.83
   4  -1   2   30.62    0.86
  -4  -1  -2   31.22    0.83
   4  -1   2   31.00    0.81
  -4   1  -2   31.09    0.81
  -4   1  -2   29.83    0.86
   4   1   2   32.33    0.82
  -4   1  -2   30.22    0.85
   4   1   2   30.24    0.82
   5  -1   2  215.21    5.31
  -5  -1  -2  211.27    5.45
   5  -1   2  211.10    5.47
  -5  -1  -2  215.62    5.46
  -5   1  -2  212.08    5.31
   5   1   2  208.64    5.45
   5   1   2  206.28    5.45
  -5   1  -2  219.41    5.47
  -5   1  -2  201.56    5.47
   6  -1   2    7.31    0.29
  -6  -1  -2    7.68    0.27
  -6  -1  -2    7.16    0.27
   6  -1   2    7.56    0.27
  -6   1  -2    7.30    0.26
  -6   1  -2    7.43    0.31
   6   1   2    7.15    0.25
  -6   1  -2    7.42    0.29
  -6   1  -2    7.27    0.29
  -7  -1  -2   10.42    0.35
  -7  -1  -2   10.75    0.35
   7  -1   2    9.89    0.35
   7  -1   2   10.34    0.37
   7   1   2    9.95    0.34
  -7   1  -2   11.29    0.37
   8  -1   2    5.72    0.29
   8  -1   2    5.76    0.26
  -8  -1  -2    5.76    0.26
  -8  -1  -2    5.67    0.26
   8   1   2    5.58    0.24
  -8   1  -2    6.32    0.28
  -9  -1  -2    1.03    0.14
   9  -1   2    0.80    0.15
  -9  -1  -2    1.02    0.14
   9  -1   2    1.01    0.13
  -9   1  -2    0.71    0.14
   9   1   2    0.90    0.13
  10  -1   2    1.27    0.15
  10  -1   2    1.00    0.16
 -10  -1  -2    0.99    0.15
  10   1   2    1.17    0.14
 -10   1  -2    1.03    0.16
 -11  -1  -2    3.88    0.25
  11  -1   2    3.98    0.25
  11  -1   2    4.54    0.26
  11   1   2    3.56    0.24
  11   1   2    4.04    0.23
 -11   1  -2    4.46    0.29
  12  -1   2    1.10    0.18
 -12  -1  -2    1.68    0.19
  12  -1   2    1.47    0.17
  12   1   2    1.94    0.18
 -12   1  -2    1.43    0.19
  12   1   2    1.22    0.17
 -13  -1  -2   41.59    1.18
  13  -1   2   41.19    1.19
  13   1   2   39.57    1.16
 -13   1  -2   41.39    1.19
 -14  -1  -2    5.80    0.33
  14  -1   2    5.43    0.34
 -14   1  -2    5.92    0.34
  14   1   2    5.88    0.31
  15  -1   2   22.41    0.74
 -15  -1  -2   21.31    0.73
  15   1   2   22.73    0.72
 -15   1  -2   22.21    0.76
 -16  -1  -2    3.69    0.29
  16  -1   2    3.98    0.30
  16   1   2    4.22    0.31
 -16   1  -2    3.26    0.30
  17  -1   2   13.62    0.54
 -17  -1  -2   12.81    0.53
 -17   1  -2   12.31    0.53
  17   1   2   12.33    0.49
  18  -1   2   11.22    0.51
 -18  -1  -2   11.98    0.52
 -18   1  -2   11.72    0.54
  19  -1   2    2.86    0.30
 -19  -1  -2    2.80    0.29
 -19   1  -2    2.24    0.30
 -20  -1  -2   -0.10    0.21
 -20   1  -2    0.02    0.24
 -21  -1  -2    0.80    0.25
 -21   1  -2    0.51    0.24
 -22  -1  -2   -0.12    0.24
 -22   1  -2   -0.21    0.25
 -23  -1  -2    0.39    0.27
 -23   1  -2    0.51    0.28
 -24  -1  -2    0.01    0.28
 -24   1  -2   -0.25    0.26
 -25  -1  -2    1.61    0.34
 -25   1  -2    1.57    0.34
 -26  -1  -2   -0.03    0.28
 -26   1  -2   -0.22    0.28
 -27  -2   2    3.07    0.39
 -27   2   2    2.21    0.38
 -26  -2   2    2.76    0.36
 -26   2   2    2.14    0.36
 -25  -2   2    1.16    0.31
 -25   2   2    1.23    0.31
 -24  -2   2    0.34    0.28
 -24   2   2    0.32    0.29
 -23  -2   2    7.98    0.48
 -23   2   2    7.33    0.51
  22  -2  -2    1.42    0.29
 -22  -2   2    0.73    0.27
 -22   2   2    1.21    0.30
  21  -2  -2    6.82    0.45
 -21  -2   2    6.72    0.43
 -21   2   2    6.73    0.43
 -20  -2   2   10.52    0.49
  20  -2  -2   11.66    0.52
 -20   2   2   10.77    0.53
 -19  -2   2    0.98    0.24
  19  -2  -2    0.78    0.24
 -19   2   2    1.19    0.27
  19   2  -2    1.18    0.22
  18  -2  -2   57.65    1.64
 -18  -2   2   52.58    1.61
 -18   2   2   57.54    1.65
  18   2  -2   56.90    1.59
  17  -2  -2    5.66    0.36
 -17  -2   2    5.41    0.36
  17   2  -2    5.25    0.35
 -17   2   2    6.11    0.37
  16  -2  -2    1.84    0.25
 -16  -2   2    1.98    0.24
  16   2  -2    2.05    0.22
 -16   2   2    2.34    0.27
  15  -2  -2    5.45    0.35
 -15  -2   2    4.15    0.32
  15   2  -2    4.72    0.29
 -15   2   2    4.66    0.33
 -14  -2   2    0.46    0.18
  14  -2  -2    0.46    0.18
 -14   2   2    0.16    0.17
  14   2  -2    0.33    0.15
 -13  -2   2    6.32    0.33
  13  -2  -2    6.14    0.35
 -13   2   2    6.38    0.34
  13   2  -2    6.37    0.32
 -12  -2   2   44.13    1.26
  12  -2  -2   46.87    1.28
 -12   2   2   44.03    1.28
  12   2  -2   43.33    1.24
 -11  -2   2   39.69    1.12
  11  -2  -2   39.16    1.14
  11  -2  -2   39.75    1.10
  11   2  -2   39.53    1.11
 -11   2   2   40.22    1.15
  10  -2  -2   14.78    0.53
  10  -2  -2   15.40    0.51
 -10   2   2   15.51    0.51
 -10   2   2   15.21    0.52
   9  -2  -2   53.35    1.44
   9  -2  -2   53.25    1.49
  -9  -2   2   55.13    1.45
  -9  -2   2   55.10    1.47
   9   2  -2   53.40    1.46
  -9   2   2   54.29    1.48
  -9   2   2   53.93    1.45
   9   2  -2   53.39    1.44
  -8  -2   2   10.09    0.35
   8  -2  -2   10.25    0.36
  -8  -2   2   10.17    0.36
  -8  -2   2    9.82    0.35
   8  -2  -2    9.71    0.39
  -8   2   2    9.40    0.35
  -8   2   2    9.31    0.37
   8   2  -2    9.79    0.33
   8   2  -2    9.80    0.34
   7  -2  -2    8.23    0.32
  -7  -2   2    8.10    0.30
  -7  -2   2    7.77    0.29
  -7  -2   2    8.12    0.28
   7  -2  -2    7.94    0.32
  -7   2   2    7.85    0.32
   7   2  -2    8.19    0.28
  -7   2   2    8.07    0.32
   7   2  -2    7.44    0.29
   6  -2  -2   10.63    0.36
   6  -2  -2   10.72    0.38
  -6  -2   2   10.60    0.34
  -6  -2   2   11.50    0.36
  -6  -2   2   10.34    0.36
  -6   2   2   11.41    0.37
   6   2  -2   10.61    0.34
   6   2  -2   11.48    0.35
  -5  -2   2  147.92    3.83
   5  -2  -2  146.38    3.86
   5  -2  -2  149.32    3.77
  -5  -2   2  150.58    3.86
  -5  -2   2  146.63    3.87
   5  -2  -2  157.09    3.88
   5   2  -2  148.88    3.83
  -5   2   2  147.74    3.78
   5   2  -2  147.05    3.86
  -5   2   2  150.52    3.88
  -5   2   2  145.47    3.86
   4  -2  -2   58.75    1.50
   4  -2  -2   56.88    1.50
   4  -2  -2   56.51    1.46
  -4  -2   2   55.80    1.49
  -4  -2   2   56.86    1.49
   4  -2  -2   53.91    1.49
  -4  -2   2   55.33    1.46
  -4   2   2   57.15    1.50
   4   2  -2   54.76    1.48
  -4   2   2   55.75    1.46
   4   2  -2   58.87    1.49
  -4   2   2   54.87    1.49
   3  -2  -2  942.85   24.73
   3  -2  -2  959.82   24.59
   3  -2  -2 1000.00   24.75
  -3  -2   2  981.11   24.71
  -3  -2   2  878.34   24.72
  -3   2   2  957.15   24.76
   3   2  -2  977.23   24.72
   3   2  -2  959.06   24.71
  -3   2   2  943.32   24.65
  -3   2   2  967.45   24.13
   2  -2  -2  159.32    4.10
   2  -2  -2  157.87    4.12
   2  -2  -2  160.30    4.12
  -2  -2   2  157.56    4.12
  -2  -2   2  160.59    4.12
  -2   2   2  160.81    4.01
  -2   2   2  163.50    4.12
  -2   2   2  155.71    4.11
   2   2  -2  156.91    4.12
  -2   2   2  157.38    4.10
   2   2  -2  161.63    4.12
  -1  -2   2    5.39    0.20
  -1  -2   2    5.38    0.22
   1  -2  -2    5.43    0.19
   1  -2  -2    5.60    0.20
   1  -2  -2    5.28    0.20
   1   2  -2    5.36    0.20
  -1   2   2    5.57    0.21
  -1   2   2    5.35    0.19
  -1   2   2    5.62    0.19
  -1   2   2    5.25    0.19
   0  -2   2  207.81    5.31
   0  -2  -2  220.25    5.34
   0  -2  -2  199.59    5.28
   0  -2  -2  202.18    5.31
   0  -2   2  204.96    5.31
   0   2  -2  203.82    5.31
   0   2   2  204.01    5.31
   0   2   2  208.14    5.32
   0   2   2  201.06    5.29
  -1  -2  -2  114.42    2.91
  -1  -2  -2  111.04    2.91
   1  -2   2  111.43    2.94
   1  -2   2  115.57    2.94
   1   2   2  110.25    2.89
  -1   2  -2  115.16    2.94
  -2  -2  -2  219.29    5.74
   2  -2   2  223.78    5.77
   2  -2   2  235.23    5.76
  -2  -2  -2  222.87    5.74
  -2   2  -2  225.37    5.64
  -2   2  -2  209.43    5.76
  -2   2  -2  224.82    5.77
  -3  -2  -2   71.01    1.82
   3  -2   2   72.95    1.86
  -3  -2  -2   69.65    1.82
  -3   2  -2   66.70    1.86
  -3   2  -2   71.15    1.80
  -3   2  -2   70.53    1.86
   3   2   2   69.12    1.81
   3   2   2   71.62    1.81
  -4  -2  -2    1.35    0.09
  -4  -2  -2    1.31    0.09
   4  -2   2    1.09    0.12
   4  -2   2    1.09    0.15
   4  -2   2    0.86    0.14
   4   2   2    1.18    0.07
  -4   2  -2    1.11    0.12
   4   2   2    1.14    0.07
  -4   2  -2    1.12    0.14
   5  -2   2   44.42    1.24
   5  -2   2   46.46    1.18
  -5  -2  -2   45.64    1.20
   5  -2   2   45.05    1.24
  -5  -2  -2   45.86    1.20
  -5   2  -2   43.85    1.24
   5   2   2   45.12    1.19
  -5   2  -2   45.15    1.18
   5   2   2   45.50    1.19
  -6  -2  -2   10.12    0.32
   6  -2   2   10.01    0.33
   6  -2   2    9.56    0.37
  -6  -2  -2    9.81    0.32
  -6   2  -2    9.84    0.37
  -6   2  -2   10.40    0.33
   6   2   2    9.61    0.31
  -7  -2  -2   44.94    1.19
   7  -2   2   45.47    1.18
  -7  -2  -2   43.47    1.19
   7  -2   2   43.92    1.23
  -7   2  -2   44.73    1.18
   7   2   2   43.77    1.19
   7   2   2   44.06    1.18
  -7   2  -2   44.54    1.23
   8  -2   2   25.05    0.69
   8  -2   2   24.08    0.74
  -8  -2  -2   24.56    0.70
  -8  -2  -2   24.53    0.70
   8   2   2   24.27    0.68
  -8   2  -2   23.80    0.69
   8   2   2   24.09    0.69
  -8   2  -2   23.42    0.73
   9  -2   2   16.82    0.53
  -9  -2  -2   17.30    0.53
  -9  -2  -2   17.54    0.53
   9  -2   2   17.35    0.56
   9   2   2   16.79    0.54
  -9   2  -2   17.24    0.57
  -9   2  -2   16.82    0.52
   9   2   2   17.23    0.51
  10  -2   2   15.64    0.55
  10  -2   2   16.92    0.52
 -10  -2  -2   16.68    0.53
 -10  -2  -2   16.92    0.52
  10   2   2   16.09    0.50
 -10   2  -2   16.13    0.55
  11  -2   2    0.27    0.16
  11  -2   2    0.18    0.13
 -11  -2  -2    0.22    0.14
  11   2   2   -0.16    0.11
 -11   2  -2   -0.17    0.16
  12  -2   2    0.23    0.16
  12  -2   2    0.04    0.13
 -12  -2  -2    0.18    0.15
 -12   2  -2    0.28    0.16
  12   2   2    0.51    0.13
  13  -2   2   22.71    0.74
 -13  -2  -2   23.65    0.73
  13   2   2   23.17    0.70
 -13   2  -2   23.07    0.77
 -14  -2  -2    9.05    0.40
  14  -2   2    9.81    0.44
 -14   2  -2    9.13    0.45
  14   2   2    8.89    0.37
 -15  -2  -2    6.87    0.37
  15  -2   2    8.11    0.39
 -15   2  -2    8.19    0.43
  15   2   2    7.71    0.34
 -16  -2  -2    0.55    0.20
  16  -2   2   -0.09    0.20
 -16   2  -2    0.23    0.22
  16   2   2    0.39    0.16
  17  -2   2    0.91    0.23
 -17  -2  -2    0.36    0.21
 -17   2  -2    0.84    0.24
  18  -2   2    7.49    0.41
 -18  -2  -2    8.06    0.42
 -18   2  -2    7.35    0.42
 -19  -2  -2    2.02    0.28
  19  -2   2    2.78    0.30
 -19   2  -2    2.04    0.30
 -20  -2  -2    0.02    0.22
  20  -2   2   -0.07    0.23
 -20   2  -2    0.07    0.22
 -21  -2  -2    0.71    0.25
 -21   2  -2    0.76    0.28
 -22  -2  -2    1.71    0.29
 -22   2  -2    1.49    0.31
 -23  -2  -2    0.86    0.29
 -23   2  -2    0.83    0.30
 -24  -2  -2   -0.17    0.25
 -24   2  -2    0.72    0.28
 -25  -2  -2    1.35    0.31
 -25   2  -2    1.30    0.33
 -26  -2  -2    0.39    0.29
 -26   2  -2    0.23    0.28
 -27  -3   2    3.18    0.39
 -27   3   2    3.50    0.44
 -26  -3   2    1.29    0.33
 -26   3   2    1.37    0.35
 -25  -3   2    1.63    0.33
 -25   3   2    2.00    0.35
 -24  -3   2    0.14    0.27
 -24   3   2    0.18    0.26
 -23  -3   2   12.62    0.59
  23  -3  -2   12.30    0.62
 -23   3   2   13.21    0.62
  22  -3  -2    0.03    0.26
 -22  -3   2   -0.13    0.24
 -22   3   2    0.13    0.25
 -21  -3   2   11.30    0.54
  21  -3  -2   11.90    0.58
 -21   3   2   11.81    0.57
  20  -3  -2   22.96    0.82
 -20  -3   2   21.90    0.78
 -20   3   2   21.42    0.83
  19  -3  -2   11.29    0.52
 -19  -3   2   10.57    0.50
 -19   3   2   10.53    0.54
  18  -3  -2   22.14    0.81
 -18  -3   2   22.42    0.78
 -18   3   2   23.41    0.82
  18   3  -2   23.45    0.74
  17  -3  -2    6.51    0.41
 -17  -3   2    5.27    0.36
 -17   3   2    5.38    0.37
  17   3  -2    5.84    0.34
  16  -3  -2   67.69    1.91
 -16  -3   2   67.02    1.88
 -16   3   2   67.46    1.92
  16   3  -2   67.97    1.86
 -15  -3   2    3.62    0.27
  15  -3  -2    4.11    0.31
  15   3  -2    3.56    0.28
 -15   3   2    3.69    0.30
 -14  -3   2    2.16    0.22
  14  -3  -2    2.60    0.26
  14   3  -2    1.89    0.19
 -14   3   2    2.08    0.25
 -13  -3   2    4.58    0.29
  13  -3  -2    4.65    0.31
 -13   3   2    4.89    0.31
 -13   3   2    4.77    0.34
  13   3  -2    5.19    0.28
 -12  -3   2    1.97    0.20
  12  -3  -2    2.39    0.23
  12   3  -2    2.33    0.18
 -12   3   2    2.24    0.22
 -12   3   2    2.12    0.21
  11  -3  -2    0.13    0.17
 -11  -3   2    0.05    0.14
  11   3  -2    0.28    0.12
 -11   3   2    0.04    0.16
 -11   3   2    0.31    0.16
  10  -3  -2    4.00    0.27
  10  -3  -2    4.58    0.26
 -10   3   2    4.40    0.25
 -10   3   2    3.82    0.27
   9  -3  -2   -0.03    0.13
  -9  -3   2    0.01    0.11
  -9  -3   2    0.40    0.13
   9  -3  -2    0.14    0.14
  -9  -3   2    0.04    0.11
   9   3  -2    0.04    0.10
  -9   3   2    0.23    0.15
  -9   3   2    0.19    0.15
  -8  -3   2  319.17    8.05
   8  -3  -2  306.13    8.08
   8  -3  -2  316.60    7.85
  -8  -3   2  312.43    8.05
  -8  -3   2  313.78    7.99
  -8   3   2  302.73    8.07
  -8   3   2  312.86    7.86
   8   3  -2  311.96    7.99
   8   3  -2  306.03    8.04
  -7  -3   2    2.19    0.15
  -7  -3   2    2.50    0.18
   7  -3  -2    2.42    0.19
  -7  -3   2    2.56    0.19
   7  -3  -2    2.46    0.18
  -7   3   2    2.40    0.19
   7   3  -2    2.48    0.15
  -7   3   2    2.47    0.19
   7   3  -2    2.52    0.17
   6  -3  -2   87.97    2.31
  -6  -3   2   89.41    2.32
  -6  -3   2   90.59    2.35
  -6  -3   2   91.26    2.36
   6   3  -2   89.49    2.32
   6   3  -2   88.74    2.35
  -6   3   2   89.76    2.31
  -6   3   2   89.52    2.38
   5  -3  -2    0.49    0.12
  -5  -3   2    0.39    0.10
   5  -3  -2    0.46    0.12
  -5  -3   2    0.28    0.11
  -5  -3   2    0.40    0.08
   5  -3  -2    0.52    0.13
   5   3  -2    0.37    0.10
  -5   3   2    0.54    0.13
  -5   3   2    0.36    0.13
  -4  -3   2    1.58    0.12
   4  -3  -2    1.34    0.14
  -4  -3   2    1.57    0.13
  -4  -3   2    1.54    0.11
   4  -3  -2    1.67    0.14
   4   3  -2    1.70    0.12
  -4   3   2    1.59    0.15
   3  -3  -2    2.85    0.19
  -3  -3   2    3.10    0.18
   3  -3  -2    3.86    0.23
   3  -3  -2    3.33    0.19
   3  -3  -2    3.72    0.22
  -3  -3   2    3.50    0.20
  -3   3   2    3.44    0.21
   3   3  -2    3.11    0.17
  -3   3   2    3.47    0.19
  -3   3   2    2.93    0.20
   2  -3  -2   28.33    0.81
  -2  -3   2   29.89    0.82
   2  -3  -2   28.13    0.81
   2  -3  -2   28.52    0.82
  -2  -3   2   29.23    0.81
   2   3  -2   29.64    0.81
  -2   3   2   32.44    0.82
  -2   3   2   28.25    0.81
  -2   3   2   34.01    0.82
  -2   3   2   28.05    0.81
  -1  -3   2  218.10    5.74
   1  -3  -2  220.71    5.72
   1  -3  -2  216.16    5.69
   1  -3  -2  221.38    5.72
  -1  -3   2  221.50    5.73
   1   3  -2  215.72    5.73
  -1   3   2  223.99    5.72
  -1   3   2  225.03    5.74
  -1   3   2  226.08    5.72
   1   3  -2  229.14    5.73
   0  -3   2   90.77    2.38
   0  -3   2   90.44    2.37
   0  -3  -2   88.50    2.34
   0  -3  -2   91.57    2.36
   0  -3  -2   91.64    2.36
   0   3   2   89.72    2.35
   0   3   2   94.05    2.36
   0   3   2   87.73    2.34
   0   3  -2   91.96    2.38
  -1  -3  -2    0.00    0.06
  -1  -3  -2    0.11    0.07
  -1  -3  -2    0.02    0.05
   1  -3   2    0.14    0.12
   1  -3   2    0.09    0.10
   1   3   2    0.00    0.05
  -1   3  -2    0.03    0.11
   1   3   2    0.01    0.06
   1   3   2    0.09    0.07
  -2  -3  -2    7.75    0.24
  -2  -3  -2    7.60    0.23
   2  -3   2    7.37    0.32
   2   3   2    7.61    0.22
   2   3   2    7.75    0.22
  -2   3  -2    7.19    0.29
  -3  -3  -2   38.18    1.01
   3  -3   2   39.63    1.07
  -3  -3  -2   38.36    1.01
   3   3   2   37.32    0.99
   3   3   2   37.85    0.99
  -3   3  -2   37.97    1.02
  -3   3  -2   39.22    1.06
  -4  -3  -2   27.23    0.73
  -4  -3  -2   27.45    0.72
  -4   3  -2   27.79    0.74
   4   3   2   26.44    0.71
   4   3   2   27.24    0.71
  -4   3  -2   26.62    0.78
   5  -3   2    3.32    0.24
   5  -3   2    3.53    0.20
  -5  -3  -2    3.70    0.16
  -5  -3  -2    3.71    0.17
   5  -3   2    3.69    0.24
   5   3   2    3.74    0.14
   5   3   2    3.31    0.14
  -5   3  -2    3.56    0.21
  -5   3  -2    3.31    0.22
   5   3   2    3.62    0.16
   6  -3   2    0.99    0.16
  -6  -3  -2    0.90    0.10
   6  -3   2    0.87    0.15
  -6  -3  -2    1.00    0.10
   6  -3   2    1.09    0.13
  -6   3  -2    0.86    0.15
   6   3   2    0.99    0.08
  -6   3  -2    0.97    0.14
   6   3   2    0.94    0.09
  -7  -3  -2    0.33    0.10
   7  -3   2    0.29    0.16
  -7  -3  -2    0.34    0.09
   7  -3   2    0.42    0.12
  -7   3  -2    0.40    0.13
   7   3   2    0.23    0.09
   7   3   2    0.50    0.08
  -7   3  -2    0.22    0.14
   8  -3   2    0.23    0.12
   8  -3   2    0.02    0.14
  -8  -3  -2    0.06    0.10
  -8  -3  -2   -0.13    0.10
   8   3   2    0.00    0.08
   8   3   2   -0.05    0.10
  -8   3  -2    0.00    0.13
  -8   3  -2   -0.17    0.14
   9  -3   2   14.49    0.50
   9  -3   2   14.52    0.46
  -9  -3  -2   14.28    0.45
  -9  -3  -2   13.61    0.45
   9   3   2   13.95    0.44
   9   3   2   14.02    0.43
  -9   3  -2   14.29    0.51
  -9   3  -2   14.20    0.46
 -10  -3  -2   10.16    0.37
 -10  -3  -2   11.41    0.38
  10  -3   2   10.12    0.42
  10  -3   2   11.18    0.40
 -10   3  -2   10.21    0.38
 -10   3  -2   10.06    0.42
  10   3   2   10.44    0.35
  10   3   2   10.50    0.37
  11  -3   2   17.78    0.61
 -11  -3  -2   17.79    0.56
 -11  -3  -2   17.66    0.56
  11  -3   2   17.88    0.56
 -11   3  -2   17.45    0.56
 -11   3  -2   16.92    0.61
  11   3   2   17.51    0.53
  12  -3   2    4.25    0.33
 -12  -3  -2    4.57    0.28
  12   3   2    4.37    0.24
 -12   3  -2    5.11    0.28
 -12   3  -2    4.64    0.31
  13  -3   2    4.27    0.31
 -13  -3  -2    4.48    0.29
 -13   3  -2    4.88    0.35
  13   3   2    4.26    0.24
  14  -3   2    4.40    0.32
 -14  -3  -2    4.29    0.30
  14   3   2    4.28    0.25
 -14   3  -2    4.49    0.33
 -15  -3  -2    9.74    0.41
  15  -3   2   10.43    0.48
  15   3   2    9.75    0.38
 -15   3  -2    8.70    0.45
  16  -3   2   15.84    0.62
 -16  -3  -2   16.56    0.59
 -16   3  -2   16.35    0.64
 -17  -3  -2    0.45    0.20
  17  -3   2    0.44    0.24
 -17   3  -2    0.14    0.23
 -18  -3  -2    4.42    0.34
  18  -3   2    3.91    0.33
 -18   3  -2    4.54    0.37
 -19  -3  -2    8.86    0.44
  19  -3   2    9.44    0.50
 -19   3  -2    8.04    0.47
  20  -3   2    1.90    0.31
 -20  -3  -2    2.13    0.28
 -20   3  -2    1.75    0.31
 -21  -3  -2    1.14    0.27
 -21   3  -2    1.84    0.32
 -22  -3  -2    0.09    0.24
 -22   3  -2   -0.03    0.27
 -23  -3  -2    6.43    0.47
 -23   3  -2    6.39    0.50
 -24  -3  -2    0.17    0.26
 -24   3  -2    0.00    0.29
 -25  -3  -2    0.16    0.28
 -25   3  -2    0.51    0.31
 -26  -4   2   -0.21    0.27
 -26   4   2    0.19    0.29
 -25  -4   2    6.34    0.48
 -25   4   2    5.92    0.48
 -24  -4   2    0.35    0.26
 -24   4   2    0.48    0.28
  23  -4  -2    1.41    0.33
 -23  -4   2    1.24    0.28
 -23   4   2    1.56    0.32
  22  -4  -2    1.68    0.31
 -22  -4   2    0.98    0.27
 -22   4   2    1.46    0.30
  21  -4  -2    0.10    0.26
 -21  -4   2   -0.01    0.23
 -21   4   2    0.26    0.27
  20  -4  -2    4.77    0.39
 -20  -4   2    4.62    0.35
 -20   4   2    3.67    0.38
 -19  -4   2   11.25    0.51
  19  -4  -2   10.67    0.52
 -19   4   2   10.64    0.55
 -18  -4   2   15.37    0.60
  18  -4  -2   16.67    0.67
 -18   4   2   15.57    0.66
  17  -4  -2   14.40    0.61
 -17  -4   2   13.67    0.55
 -17   4   2   14.93    0.61
 -16  -4   2    2.09    0.25
  16  -4  -2    1.84    0.26
 -16   4   2    1.88    0.26
  16   4  -2    2.03    0.20
 -15  -4   2    7.79    0.39
  15  -4  -2    8.41    0.43
 -15   4   2    7.82    0.42
  15   4  -2    8.71    0.36
 -15   4   2    8.53    0.41
  14  -4  -2   -0.05    0.18
 -14  -4   2    0.40    0.17
  14   4  -2    0.08    0.14
 -14   4   2   -0.12    0.17
 -14   4   2    0.27    0.20
  13  -4  -2   35.29    1.07
 -13  -4   2   34.59    1.03
 -13   4   2   35.95    1.04
 -13   4   2   34.92    1.07
  13   4  -2   35.26    1.00
 -12  -4   2    3.34    0.23
  12  -4  -2    3.46    0.28
 -12   4   2    2.97    0.24
  12   4  -2    3.22    0.23
 -12   4   2    2.69    0.25
  11  -4  -2   14.64    0.53
 -11  -4   2   13.36    0.48
  11   4  -2   14.15    0.45
 -11   4   2   15.07    0.53
  11   4  -2   13.91    0.45
 -11   4   2   12.83    0.49
  10  -4  -2    0.49    0.18
 -10  -4   2    0.39    0.14
 -10   4   2    0.62    0.16
  10   4  -2    0.68    0.13
  10   4  -2    0.71    0.11
 -10   4   2    0.74    0.17
  -9  -4   2   11.78    0.43
  -9  -4   2   12.25    0.42
   9  -4  -2   13.23    0.49
   9   4  -2   12.70    0.39
  -9   4   2   13.08    0.47
  -9   4   2   13.44    0.46
   9   4  -2   12.62    0.41
  -8  -4   2    1.71    0.16
  -8  -4   2    1.47    0.12
   8  -4  -2    1.47    0.19
   8  -4  -2    1.50    0.16
  -8  -4   2    1.49    0.14
   8   4  -2    1.51    0.13
  -8   4   2    1.43    0.19
  -8   4   2    1.72    0.18
   7  -4  -2   34.23    0.96
  -7  -4   2   31.20    0.92
  -7  -4   2   32.67    0.92
  -7  -4   2   33.41    0.88
   7  -4  -2   34.17    0.93
  -7   4   2   32.31    0.95
   7   4  -2   32.83    0.91
  -7   4   2   33.36    0.93
  -6  -4   2   11.78    0.38
   6  -4  -2   10.28    0.40
  -6  -4   2   10.58    0.32
   6  -4  -2   11.22    0.41
  -6  -4   2   10.42    0.37
   6   4  -2   10.77    0.36
  -6   4   2   11.38    0.39
  -6   4   2   10.34    0.39
  -5  -4   2   48.76    1.30
   5  -4  -2   49.27    1.33
  -5  -4   2   50.64    1.34
  -5  -4   2   49.70    1.35
   5  -4  -2   50.92    1.37
   5   4  -2   49.61    1.34
  -5   4   2   49.87    1.37
  -5   4   2   51.81    1.34
  -4  -4   2   22.57    0.68
  -4  -4   2   23.05    0.67
   4  -4  -2   22.98    0.70
   4  -4  -2   23.67    0.70
   4  -4  -2   25.82    0.69
  -4   4   2   26.12    0.70
  -4   4   2   22.57    0.68
   4   4  -2   22.18    0.66
   3  -4  -2   42.51    1.17
  -3  -4   2   42.13    1.16
   3  -4  -2   42.49    1.17
   3  -4  -2   43.27    1.17
   3  -4  -2   41.99    1.16
  -3  -4   2   42.69    1.15
  -3   4   2   43.13    1.15
   3   4  -2   42.99    1.15
  -3   4   2   43.88    1.17
   2  -4  -2   12.30    0.39
  -2  -4   2   12.78    0.41
  -2  -4   2   12.51    0.40
   2  -4  -2   11.95    0.39
   2  -4  -2   13.69    0.41
  -2   4   2   11.69    0.39
   2   4  -2   12.07    0.39
   1  -4  -2   56.46    1.48
  -1  -4   2   55.79    1.49
  -1  -4   2   55.32    1.50
   1  -4  -2   57.35    1.49
   1  -4  -2   55.03    1.47
  -1   4   2   55.00    1.48
   1   4  -2   56.33    1.49
   0  -4   2   19.54    0.57
   0  -4  -2   20.23    0.56
   0  -4   2   20.02    0.59
   0  -4  -2   19.61    0.54
   0  -4  -2   19.40    0.55
   0   4  -2   18.79    0.57
   0   4   2   18.94    0.55
  -1  -4  -2   20.08    0.57
  -1  -4  -2   19.84    0.55
  -1  -4  -2   21.30    0.58
   1  -4   2   20.82    0.62
   1   4   2   20.43    0.56
   1   4   2   19.94    0.56
  -1   4  -2   21.00    0.60
  -2  -4  -2    4.01    0.17
   2  -4   2    3.92    0.23
  -2  -4  -2    3.66    0.16
   2   4   2    3.96    0.16
  -2   4  -2    3.41    0.21
   2   4   2    3.60    0.15
   3  -4   2    5.81    0.28
  -3  -4  -2    5.39    0.19
  -3  -4  -2    5.54    0.20
   3   4   2    5.21    0.17
   3   4   2    5.02    0.18
  -3   4  -2    5.10    0.26
  -3   4  -2    5.33    0.26
  -4  -4  -2   51.31    1.33
   4  -4   2   50.23    1.39
  -4  -4  -2   50.77    1.33
   4   4   2   50.60    1.31
  -4   4  -2   49.16    1.38
   4   4   2   49.77    1.31
  -4   4  -2   50.93    1.34
   5  -4   2   -0.07    0.15
  -5  -4  -2    0.05    0.08
  -5  -4  -2    0.06    0.07
   5   4   2    0.03    0.06
  -5   4  -2   -0.12    0.12
  -5   4  -2   -0.13    0.14
   5   4   2    0.12    0.05
  -6  -4  -2   10.81    0.33
  -6  -4  -2   10.05    0.32
   6  -4   2    9.48    0.41
   6  -4   2   10.20    0.39
   6   4   2   10.09    0.29
   6   4   2    9.99    0.29
  -6   4  -2   10.66    0.37
  -6   4  -2    9.36    0.38
  -7  -4  -2    3.29    0.17
   7  -4   2    3.57    0.25
   7  -4   2    3.07    0.23
  -7  -4  -2    3.07    0.18
  -7   4  -2    2.76    0.21
  -7   4  -2    3.21    0.24
   7   4   2    2.99    0.16
   7   4   2    3.29    0.14
   8  -4   2    5.71    0.28
  -8  -4  -2    5.44    0.23
  -8  -4  -2    5.41    0.23
   8  -4   2    4.89    0.30
   8   4   2    5.34    0.21
  -8   4  -2    4.87    0.27
  -8   4  -2    5.61    0.30
   8   4   2    5.25    0.20
  -9  -4  -2    0.24    0.11
  -9  -4  -2    0.16    0.12
   9  -4   2    0.22    0.17
   9  -4   2    0.07    0.13
  -9   4  -2    0.24    0.14
   9   4   2    0.10    0.08
   9   4   2    0.39    0.10
  -9   4  -2    0.14    0.15
  10  -4   2    8.93    0.39
 -10  -4  -2    9.04    0.32
 -10  -4  -2    8.32    0.33
  10  -4   2    8.62    0.35
 -10   4  -2    8.49    0.36
  10   4   2    7.83    0.29
  10   4   2    8.48    0.31
 -10   4  -2    8.60    0.39
 -11  -4  -2   -0.14    0.13
  11  -4   2   -0.11    0.17
 -11  -4  -2    0.12    0.12
  11   4   2    0.18    0.10
 -11   4  -2    0.09    0.17
  11   4   2    0.23    0.12
 -11   4  -2    0.24    0.15
 -12  -4  -2   12.35    0.44
  12  -4   2   12.53    0.51
 -12  -4  -2   12.35    0.44
 -12   4  -2   12.16    0.46
  12   4   2   12.09    0.40
 -12   4  -2   12.90    0.52
  13  -4   2    4.66    0.36
 -13  -4  -2    4.52    0.27
 -13   4  -2    4.22    0.29
 -13   4  -2    4.52    0.33
  13   4   2    4.78    0.23
 -14  -4  -2   25.26    0.78
  14  -4   2   24.22    0.85
 -14   4  -2   26.23    0.79
 -14   4  -2   25.36    0.85
  15  -4   2    1.12    0.25
 -15  -4  -2    1.56    0.20
 -15   4  -2    0.89    0.23
 -16  -4  -2   11.75    0.47
  16  -4   2   11.04    0.51
 -16   4  -2   11.49    0.52
  17  -4   2    2.56    0.31
 -17  -4  -2    3.18    0.28
 -17   4  -2    3.00    0.32
 -18  -4  -2    6.68    0.39
  18  -4   2    7.12    0.43
 -18   4  -2    5.98    0.45
 -19  -4  -2    1.41    0.25
  19  -4   2    1.57    0.30
 -19   4  -2    1.67    0.31
 -20  -4  -2    0.14    0.21
  20  -4   2   -0.03    0.25
 -20   4  -2    0.32    0.25
  21  -4   2   -0.11    0.24
 -21  -4  -2    0.20    0.24
 -21   4  -2    0.25    0.27
 -22  -4  -2    1.54    0.29
 -22   4  -2    1.21    0.30
 -23  -4  -2    3.34    0.35
 -23   4  -2    4.25    0.42
 -24  -4  -2    3.53    0.35
 -24   4  -2    2.65    0.39
 -25  -4  -2   -0.02    0.27
 -25   4  -2   -0.08    0.31
 -26  -5   2    0.70    0.29
 -26   5   2    0.22    0.30
 -25  -5   2    1.04    0.30
 -25   5   2    1.12    0.33
 -24  -5   2    0.11    0.25
  24  -5  -2    0.24    0.28
 -24   5   2    0.28    0.29
  23  -5  -2    0.10    0.28
 -23  -5   2   -0.13    0.23
 -23   5   2   -0.04    0.27
 -22  -5   2    1.40    0.28
  22  -5  -2    1.24    0.32
 -22   5   2    1.11    0.30
  21  -5  -2   26.00    0.95
 -21  -5   2   27.46    0.90
 -21   5   2   26.11    0.96
 -20  -5   2   17.80    0.65
  20  -5  -2   16.37    0.70
 -20   5   2   16.53    0.70
 -19  -5   2    5.93    0.38
  19  -5  -2    6.91    0.47
 -19   5   2    5.45    0.42
 -18  -5   2    0.07    0.20
  18  -5  -2    0.25    0.25
 -18   5   2    0.32    0.23
 -17  -5   2    3.55    0.29
  17  -5  -2    3.98    0.36
 -17   5   2    3.99    0.35
 -16  -5   2    0.08    0.18
  16  -5  -2    0.09    0.21
 -16   5   2    0.14    0.23
 -16   5   2    0.52    0.20
  15  -5  -2    5.09    0.37
 -15  -5   2    5.26    0.33
  15   5  -2    5.91    0.29
 -15   5   2    6.31    0.35
 -15   5   2    5.46    0.40
  14  -5  -2    3.26    0.31
 -14  -5   2    3.33    0.26
  14   5  -2    3.69    0.24
 -14   5   2    3.77    0.32
 -14   5   2    3.83    0.29
  13  -5  -2    1.78    0.24
 -13  -5   2    2.01    0.21
 -13   5   2    2.30    0.24
  13   5  -2    1.89    0.17
 -13   5   2    2.18    0.26
  12  -5  -2    6.45    0.38
 -12  -5   2    6.65    0.34
 -12   5   2    7.10    0.35
  12   5  -2    7.30    0.28
  12   5  -2    6.68    0.29
 -12   5   2    7.11    0.40
 -11  -5   2   -0.05    0.14
  11  -5  -2    0.04    0.17
  11   5  -2    0.10    0.12
 -11   5   2    0.10    0.16
  11   5  -2    0.03    0.10
 -11   5   2    0.17    0.17
  10  -5  -2   14.81    0.57
 -10  -5   2   15.55    0.51
  10   5  -2   15.30    0.48
 -10   5   2   15.62    0.55
 -10   5   2   15.87    0.54
  -9  -5   2    0.68    0.13
  -9  -5   2    0.59    0.14
   9  -5  -2    0.59    0.19
   9   5  -2    0.56    0.12
  -9   5   2    0.49    0.16
  -9   5   2    0.62    0.17
   8  -5  -2   18.88    0.62
  -8  -5   2   19.19    0.58
  -8  -5   2   18.18    0.52
  -8  -5   2   18.13    0.56
  -8   5   2   18.39    0.61
  -8   5   2   19.15    0.61
   8   5  -2   18.20    0.55
  -7  -5   2    8.97    0.28
  -7  -5   2    8.89    0.34
   7  -5  -2    9.85    0.39
  -7  -5   2    9.53    0.34
  -7   5   2    9.89    0.40
  -7   5   2    9.00    0.39
   7   5  -2    9.79    0.33
   6  -5  -2   60.88    1.65
  -6  -5   2   60.66    1.61
  -6  -5   2   59.04    1.55
  -6  -5   2   59.45    1.61
  -6   5   2   61.90    1.64
   6   5  -2   57.31    1.60
  -6   5   2   60.59    1.61
   5  -5  -2   54.70    1.46
   5  -5  -2   52.16    1.45
  -5  -5   2   52.65    1.43
  -5  -5   2   51.42    1.37
  -5  -5   2   53.02    1.42
  -5   5   2   53.80    1.43
  -5   5   2   52.99    1.45
   5   5  -2   51.52    1.41
  -4  -5   2    9.55    0.34
   4  -5  -2    9.62    0.35
   4  -5  -2    8.97    0.35
  -4  -5   2    9.29    0.33
   4  -5  -2    9.17    0.34
  -4   5   2    9.62    0.37
  -4   5   2    9.15    0.34
   4   5  -2    9.07    0.32
  -3  -5   2    1.73    0.16
   3  -5  -2    1.51    0.16
   3  -5  -2    1.77    0.15
  -3   5   2    1.30    0.16
   3   5  -2    1.42    0.14
  -3   5   2    1.89    0.16
   2  -5  -2  118.07    2.98
  -2  -5   2  111.47    2.98
  -2  -5   2  114.17    2.98
   2  -5  -2  111.86    2.95
   2  -5  -2  112.70    2.98
   2   5  -2  112.48    2.97
  -2   5   2  113.92    2.97
   1  -5  -2   18.76    0.55
   1  -5  -2   18.05    0.53
  -1  -5   2   18.12    0.57
   1  -5  -2   17.56    0.55
   1   5  -2   18.57    0.55
  -1   5   2   18.85    0.54
   0  -5  -2   76.64    2.00
   0  -5  -2   77.92    2.04
   0  -5  -2   77.31    2.03
   0  -5   2   75.93    2.06
   0   5   2   76.82    2.02
   0   5  -2   77.25    2.05
  -1  -5  -2    7.42    0.24
  -1  -5  -2    7.97    0.29
   1  -5   2    7.62    0.32
  -1  -5  -2    7.66    0.27
   1   5   2    7.71    0.26
  -1   5  -2    7.33    0.31
   2  -5   2    3.01    0.23
  -2  -5  -2    3.31    0.19
  -2  -5  -2    3.10    0.17
   2   5   2    3.23    0.15
  -2   5  -2    3.02    0.24
   3  -5   2   -0.08    0.13
  -3  -5  -2    0.03    0.08
  -3  -5  -2    0.03    0.09
   3   5   2   -0.01    0.07
  -3   5  -2    0.16    0.12
   4  -5   2   55.90    1.50
  -4  -5  -2   53.14    1.43
  -4  -5  -2   52.41    1.42
  -4   5  -2   54.12    1.44
   4   5   2   52.38    1.41
  -4   5  -2   55.65    1.48
  -5  -5  -2   12.20    0.37
  -5  -5  -2   11.56    0.36
   5  -5   2   11.53    0.44
  -5   5  -2   12.28    0.41
  -5   5  -2   11.31    0.44
   5   5   2   11.85    0.33
   6  -5   2    0.53    0.17
  -6  -5  -2    1.06    0.10
  -6  -5  -2    0.79    0.11
   6  -5   2    0.67    0.17
   6   5   2    0.84    0.07
  -6   5  -2    0.79    0.15
  -6   5  -2    0.65    0.17
  -7  -5  -2    0.20    0.10
   7  -5   2    0.17    0.17
   7  -5   2    0.38    0.18
  -7  -5  -2    0.19    0.09
   7   5   2    0.29    0.06
  -7   5  -2    0.10    0.13
  -7   5  -2    0.01    0.15
  -8  -5  -2    0.23    0.11
  -8  -5  -2    0.19    0.10
   8  -5   2   -0.25    0.17
   8   5   2    0.09    0.07
  -8   5  -2    0.07    0.15
  -8   5  -2   -0.10    0.16
   8   5   2    0.12    0.07
   9  -5   2    7.24    0.37
  -9  -5  -2    7.42    0.28
  -9  -5  -2    7.42    0.29
   9   5   2    7.20    0.25
  -9   5  -2    7.52    0.39
   9   5   2    6.95    0.24
  -9   5  -2    7.41    0.34
 -10  -5  -2    2.32    0.17
  10  -5   2    2.22    0.24
 -10  -5  -2    2.36    0.16
 -10   5  -2    2.05    0.20
  10   5   2    2.14    0.14
 -10   5  -2    2.03    0.23
  10   5   2    2.29    0.16
  11  -5   2    2.10    0.24
 -11  -5  -2    2.28    0.19
 -11  -5  -2    2.08    0.17
  11   5   2    2.70    0.19
 -11   5  -2    1.94    0.23
  11   5   2    2.13    0.15
 -11   5  -2    1.92    0.21
 -12  -5  -2   24.32    0.71
  12  -5   2   24.38    0.81
 -12  -5  -2   23.76    0.71
 -12   5  -2   24.10    0.74
 -12   5  -2   20.88    0.77
  12   5   2   23.63    0.68
  12   5   2   23.57    0.66
  13  -5   2    0.06    0.20
 -13  -5  -2    0.16    0.15
 -13   5  -2    0.20    0.19
 -13   5  -2   -0.08    0.17
  14  -5   2    6.19    0.39
 -14  -5  -2    6.25    0.33
 -14   5  -2    6.11    0.35
 -14   5  -2    6.05    0.42
 -15  -5  -2    1.08    0.20
  15  -5   2    1.40    0.27
 -15   5  -2    0.99    0.21
 -15   5  -2    0.61    0.25
  16  -5   2    0.15    0.24
 -16  -5  -2   -0.11    0.18
 -16   5  -2    0.11    0.22
  17  -5   2    5.32    0.40
 -17  -5  -2    4.67    0.34
 -17   5  -2    5.08    0.39
  18  -5   2    0.62    0.28
 -18  -5  -2    0.95    0.22
 -18   5  -2    0.99    0.26
 -19  -5  -2    1.27    0.24
  19  -5   2    1.55    0.29
 -19   5  -2    1.24    0.31
 -20  -5  -2    0.80    0.24
  20  -5   2    0.64    0.29
 -20   5  -2    0.85    0.28
  21  -5   2   -0.02    0.28
 -21  -5  -2    0.12    0.21
 -21   5  -2   -0.29    0.26
  22  -5   2    1.16    0.32
 -22  -5  -2    1.14    0.27
 -22   5  -2    1.02    0.32
 -23  -5  -2    1.50    0.29
 -23   5  -2    2.03    0.34
 -24  -5  -2    0.94    0.27
 -24   5  -2    1.12    0.35
 -25  -5  -2    5.46    0.42
 -25   5  -2    4.30    0.45
 -25  -6   2    8.48    0.50
 -25   6   2    7.73    0.59
 -24  -6   2    1.24    0.28
  24  -6  -2    0.94    0.34
 -24   6   2    1.13    0.34
 -23  -6   2    0.14    0.24
  23  -6  -2    0.04    0.29
 -23   6   2    0.03    0.30
 -22  -6   2    0.95    0.27
  22  -6  -2    0.85    0.30
 -22   6   2    0.96    0.32
 -21  -6   2    2.22    0.29
  21  -6  -2    1.80    0.32
 -21   6   2    2.55    0.34
  20  -6  -2    0.03    0.27
 -20  -6   2   -0.02    0.22
 -20   6   2   -0.07    0.24
 -19  -6   2   -0.05    0.21
  19  -6  -2    0.01    0.26
 -19   6   2    0.37    0.24
  18  -6  -2    1.58    0.28
 -18  -6   2    1.31    0.24
 -18   6   2    1.68    0.29
 -18   6   2    1.57    0.28
  17  -6  -2    5.98    0.42
 -17  -6   2    6.65    0.37
 -17   6   2    6.43    0.41
 -17   6   2    6.32    0.43
  16  -6  -2   12.84    0.57
 -16  -6   2   12.63    0.51
 -16   6   2   12.74    0.57
 -16   6   2   13.05    0.55
 -15  -6   2    2.09    0.23
  15  -6  -2    1.72    0.27
 -15   6   2    2.07    0.28
 -15   6   2    2.41    0.27
  14  -6  -2    0.30    0.23
 -14  -6   2   -0.04    0.17
 -14   6   2    0.08    0.19
 -14   6   2    0.06    0.21
  13  -6  -2    0.64    0.22
 -13  -6   2    1.01    0.19
 -13   6   2    0.79    0.22
  13   6  -2    0.58    0.14
 -13   6   2    0.90    0.21
 -12  -6   2    6.21    0.32
  12  -6  -2    5.66    0.37
 -12   6   2    6.27    0.37
 -12   6   2    5.86    0.34
  12   6  -2    5.56    0.27
 -11  -6   2    0.06    0.14
  11  -6  -2    0.18    0.18
  11   6  -2    0.15    0.12
 -11   6   2    0.04    0.18
 -11   6   2    0.01    0.17
  10  -6  -2   13.01    0.51
 -10  -6   2   12.95    0.46
  10   6  -2   12.65    0.42
 -10   6   2   12.62    0.50
 -10   6   2   13.00    0.50
  -9  -6   2    8.93    0.36
  -9  -6   2    8.47    0.34
   9  -6  -2    8.25    0.40
  -9   6   2    8.03    0.38
   9   6  -2    8.11    0.31
  -9   6   2    8.41    0.37
   8  -6  -2    7.44    0.37
  -8  -6   2    7.53    0.31
  -8  -6   2    7.72    0.33
  -8   6   2    8.47    0.38
  -8   6   2    7.34    0.37
   8   6  -2    7.76    0.29
  -7  -6   2    1.10    0.14
  -7  -6   2    1.18    0.16
   7  -6  -2    1.38    0.19
   7   6  -2    1.24    0.13
  -7   6   2    1.08    0.17
  -7   6   2    1.26    0.18
  -6  -6   2    3.58    0.22
   6  -6  -2    3.39    0.26
  -6  -6   2    2.99    0.22
   6  -6  -2    2.58    0.22
  -6   6   2    3.80    0.28
  -6   6   2    2.69    0.21
   6   6  -2    3.30    0.20
  -5  -6   2   18.67    0.60
   5  -6  -2   20.63    0.64
   5  -6  -2   20.05    0.64
  -5  -6   2   18.87    0.59
  -5   6   2   19.01    0.63
   5   6  -2   19.32    0.58
  -5   6   2   18.79    0.61
   4  -6  -2   89.69    2.35
   4  -6  -2   89.33    2.35
  -4  -6   2   89.58    2.33
  -4  -6   2   83.48    2.32
  -4   6   2   86.61    2.30
   4   6  -2   87.36    2.31
  -4   6   2   87.37    2.34
   3  -6  -2   68.27    1.85
   3  -6  -2   66.34    1.83
  -3  -6   2   70.09    1.85
  -3   6   2   68.78    1.84
  -3   6   2   70.26    1.83
   3   6  -2   68.13    1.83
   2  -6  -2   17.38    0.52
   2  -6  -2   16.69    0.55
  -2  -6   2   18.30    0.56
   2   6  -2   16.70    0.53
  -2   6   2   17.60    0.53
   1  -6  -2    0.19    0.13
   1  -6  -2    0.14    0.10
  -1  -6   2    0.08    0.13
   1  -6  -2    0.15    0.11
   1   6  -2    0.13    0.12
  -1   6   2    0.13    0.11
   0  -6   2    0.11    0.13
   0  -6  -2    0.26    0.09
   0   6   2    0.55    0.11
   0   6  -2    0.45    0.13
  -1  -6  -2   47.79    1.30
  -1  -6  -2   47.88    1.26
  -1  -6  -2   47.60    1.31
   1  -6   2   48.50    1.34
   1   6   2   48.65    1.29
  -1   6  -2   48.23    1.33
  -2  -6  -2    8.70    0.25
   2  -6   2    8.58    0.37
  -2  -6  -2    8.99    0.32
  -2  -6  -2    8.56    0.30
   2   6   2    8.75    0.29
  -2   6  -2    8.20    0.35
  -3  -6  -2   13.89    0.42
   3  -6   2   13.68    0.50
  -3  -6  -2   13.58    0.43
   3   6   2   13.34    0.40
  -3   6  -2   12.67    0.46
  -4  -6  -2    0.35    0.11
   4  -6   2    0.10    0.16
  -4  -6  -2    0.30    0.09
  -4   6  -2    0.17    0.14
   4   6   2    0.48    0.08
  -4   6  -2    0.30    0.14
   5  -6   2    2.11    0.22
  -5  -6  -2    2.11    0.15
  -5  -6  -2    2.15    0.16
  -5   6  -2    2.34    0.21
   5   6   2    1.97    0.12
  -5   6  -2    1.91    0.19
  -6  -6  -2    6.18    0.25
   6  -6   2    6.27    0.34
  -6  -6  -2    6.30    0.24
   6   6   2    6.16    0.20
  -6   6  -2    6.06    0.32
  -6   6  -2    5.74    0.32
   7  -6   2   23.13    0.78
   7  -6   2   25.01    0.78
  -7  -6  -2   24.39    0.70
  -7  -6  -2   24.36    0.69
  -7   6  -2   25.22    0.75
  -7   6  -2   23.48    0.77
   7   6   2   24.93    0.65
   8  -6   2   10.10    0.45
  -8  -6  -2   10.35    0.35
   8  -6   2   10.27    0.45
  -8  -6  -2   10.17    0.34
  -8   6  -2    9.49    0.43
  -8   6  -2   10.21    0.41
   8   6   2   10.22    0.30
  -9  -6  -2   -0.11    0.12
  -9  -6  -2    0.07    0.11
   9  -6   2    0.28    0.19
   9   6   2    0.12    0.07
  -9   6  -2   -0.10    0.16
  -9   6  -2   -0.04    0.16
 -10  -6  -2    8.33    0.34
  10  -6   2    8.73    0.43
 -10  -6  -2    9.43    0.34
  10   6   2    9.00    0.28
 -10   6  -2    8.49    0.42
 -10   6  -2    8.60    0.39
  10   6   2    8.92    0.27
 -11  -6  -2   11.64    0.41
 -11  -6  -2   11.39    0.41
  11  -6   2   11.91    0.51
 -11   6  -2   12.00    0.52
 -11   6  -2   11.20    0.46
  11   6   2   11.79    0.35
  12  -6   2    0.27    0.21
 -12  -6  -2    0.25    0.15
 -12   6  -2    0.19    0.19
 -12   6  -2   -0.10    0.19
  13  -6   2    8.33    0.44
 -13  -6  -2    8.43    0.37
 -13   6  -2    8.93    0.41
 -13   6  -2    8.74    0.45
 -14  -6  -2    3.59    0.26
  14  -6   2    3.41    0.32
 -14   6  -2    3.30    0.28
 -14   6  -2    3.43    0.31
 -15  -6  -2    0.10    0.16
  15  -6   2    0.09    0.22
 -15   6  -2    0.27    0.24
 -15   6  -2    0.37    0.20
 -16  -6  -2    1.84    0.22
  16  -6   2    2.11    0.30
 -16   6  -2    2.12    0.26
 -16   6  -2    2.10    0.31
  17  -6   2    0.15    0.25
 -17  -6  -2    0.13    0.18
 -17   6  -2   -0.52    0.22
 -17   6  -2    0.27    0.23
  18  -6   2    5.32    0.42
 -18  -6  -2    5.86    0.36
 -18   6  -2    5.87    0.43
 -19  -6  -2    2.92    0.28
  19  -6   2    2.73    0.36
 -19   6  -2    2.73    0.36
  20  -6   2   -0.03    0.28
 -20  -6  -2    0.18    0.21
 -20   6  -2    0.06    0.26
 -21  -6  -2    1.76    0.27
  21  -6   2    1.14    0.31
 -21   6  -2    1.01    0.32
  22  -6   2    0.25    0.29
 -22  -6  -2    0.20    0.23
 -22   6  -2   -0.44    0.26
 -23  -6  -2    1.56    0.29
 -23   6  -2    2.02    0.37
 -24  -6  -2    0.22    0.27
 -24   6  -2    0.76    0.32
  25  -7  -2    3.97    0.45
 -25  -7   2    3.10    0.36
 -25   7   2    4.14    0.45
  24  -7  -2    0.47    0.33
 -24  -7   2    0.44    0.26
 -24   7   2    1.18    0.33
 -23  -7   2    0.60    0.25
  23  -7  -2    0.29    0.29
 -23   7   2   -0.04    0.28
  22  -7  -2    2.57    0.37
 -22  -7   2    3.07    0.32
 -22   7   2    2.68    0.37
  21  -7  -2    0.16    0.30
 -21  -7   2    0.14    0.22
 -21   7   2    0.37    0.28
  20  -7  -2    4.24    0.42
 -20  -7   2    3.68    0.32
 -20   7   2    3.63    0.38
  19  -7  -2    0.95    0.30
 -19  -7   2    0.82    0.23
 -19   7   2    0.80    0.28
 -19   7   2    0.90    0.27
  18  -7  -2    8.34    0.50
 -18  -7   2    8.70    0.44
 -18   7   2    8.26    0.50
 -18   7   2    8.46    0.48
 -17  -7   2    2.21    0.26
  17  -7  -2    2.25    0.31
 -17   7   2    2.28    0.30
 -17   7   2    2.31    0.31
  16  -7  -2    0.01    0.23
 -16  -7   2    0.10    0.18
 -16   7   2    0.40    0.24
 -16   7   2    0.42    0.23
 -15  -7   2    0.37    0.18
  15  -7  -2   -0.37    0.21
 -15   7   2    0.12    0.22
 -15   7   2   -0.06    0.20
 -14  -7   2    2.15    0.23
  14  -7  -2    1.80    0.29
 -14   7   2    2.28    0.28
 -14   7   2    2.47    0.30
  13  -7  -2    2.94    0.30
 -13  -7   2    2.86    0.24
 -13   7   2    2.64    0.30
 -13   7   2    2.47    0.27
  12  -7  -2    9.59    0.47
 -12  -7   2    9.83    0.40
 -12   7   2    9.37    0.48
  12   7  -2    9.66    0.36
 -12   7   2    9.55    0.44
 -11  -7   2    8.79    0.37
  11  -7  -2    7.69    0.46
 -11   7   2    8.92    0.41
 -11   7   2    8.81    0.45
  11   7  -2    8.63    0.33
  10  -7  -2    1.30    0.24
 -10  -7   2    1.36    0.18
  10   7  -2    1.48    0.15
 -10   7   2    1.58    0.23
 -10   7   2    1.41    0.22
  -9  -7   2    8.71    0.37
   9  -7  -2    8.66    0.44
  -9   7   2    7.88    0.41
  -9   7   2    8.29    0.42
   9   7  -2    8.58    0.32
  -8  -7   2    1.06    0.17
   8  -7  -2    0.80    0.21
   8   7  -2    1.07    0.13
  -8   7   2    1.35    0.21
  -8   7   2    0.64    0.19
  -7  -7   2    0.24    0.14
   7  -7  -2    0.35    0.18
  -7   7   2    0.55    0.17
  -7   7   2    0.71    0.18
   7   7  -2    0.41    0.12
   6  -7  -2   20.00    0.67
   6  -7  -2   20.10    0.67
  -6  -7   2   19.52    0.63
   6   7  -2   20.40    0.60
  -6   7   2   19.77    0.64
  -6   7   2   20.97    0.66
   5  -7  -2   15.83    0.54
  -5  -7   2   16.44    0.53
   5  -7  -2   15.81    0.54
   5   7  -2   15.64    0.49
  -5   7   2   14.87    0.54
  -5   7   2   14.47    0.52
   4  -7  -2   -0.06    0.14
  -4  -7   2    0.00    0.13
  -4   7   2   -0.16    0.13
  -4   7   2    0.11    0.16
   4   7  -2   -0.12    0.11
  -3  -7   2    1.66    0.18
   3  -7  -2    1.49    0.19
  -3   7   2    1.97    0.17
   3   7  -2    1.93    0.16
  -3   7   2    1.32    0.19
   2  -7  -2    1.58    0.15
  -2  -7   2    1.72    0.19
   2  -7  -2    1.33    0.17
   2   7  -2    1.84    0.16
  -2   7   2    1.94    0.16
   1  -7  -2   10.28    0.35
  -1  -7   2   10.20    0.41
   1  -7  -2   10.63    0.40
   1   7  -2   10.09    0.38
  -1   7   2   10.89    0.37
   0  -7  -2    0.10    0.11
   0  -7   2    0.37    0.15
   0  -7  -2    0.05    0.09
   0  -7  -2   -0.03    0.12
   0   7   2    0.05    0.11
   0   7  -2    0.07    0.13
  -1  -7  -2    1.16    0.13
   1  -7   2    0.91    0.17
  -1  -7  -2    1.05    0.15
  -1  -7  -2    1.10    0.10
   1   7   2    0.95    0.12
  -1   7  -2    0.82    0.15
   2  -7   2   44.20    1.23
  -2  -7  -2   42.28    1.17
  -2  -7  -2   40.69    1.11
  -2  -7  -2   41.65    1.16
   2   7   2   41.77    1.15
  -2   7  -2   45.18    1.21
   3  -7   2    1.38    0.20
  -3  -7  -2    1.43    0.15
  -3  -7  -2    1.75    0.14
   3   7   2    1.58    0.12
  -3   7  -2    1.44    0.18
  -4  -7  -2    4.99    0.24
   4  -7   2    5.84    0.35
  -4  -7  -2    5.35    0.26
  -4   7  -2    5.65    0.30
   4   7   2    5.40    0.21
  -4   7  -2    5.56    0.32
   5  -7   2   18.93    0.62
  -5  -7  -2   17.65    0.54
  -5  -7  -2   17.60    0.53
   5   7   2   17.70    0.50
  -5   7  -2   17.80    0.60
  -5   7  -2   16.54    0.60
   6  -7   2    0.20    0.18
  -6  -7  -2    0.43    0.12
  -6  -7  -2    0.35    0.10
  -6   7  -2    0.35    0.17
  -6   7  -2    0.32    0.17
   6   7   2    0.33    0.08
  -7  -7  -2    0.02    0.12
   7  -7   2    0.08    0.19
   7  -7   2    0.20    0.19
  -7  -7  -2    0.01    0.10
  -7   7  -2   -0.07    0.16
   7   7   2    0.09    0.06
  -7   7  -2   -0.03    0.16
   8  -7   2   -0.15    0.19
  -8  -7  -2    0.02    0.10
   8  -7   2   -0.16    0.18
  -8  -7  -2    0.08    0.12
  -8   7  -2   -0.09    0.18
  -8   7  -2    0.01    0.17
  -9  -7  -2    0.31    0.12
  -9  -7  -2    0.58    0.14
   9  -7   2    0.65    0.22
  -9   7  -2    0.46    0.18
  -9   7  -2    0.49    0.19
 -10  -7  -2    9.50    0.36
 -10  -7  -2    9.27    0.36
  10  -7   2   10.18    0.47
 -10   7  -2    9.46    0.43
 -10   7  -2    9.52    0.45
 -11  -7  -2    0.29    0.15
  11  -7   2    0.24    0.21
 -11   7  -2    0.01    0.20
 -11   7  -2    0.35    0.20
  12  -7   2    4.30    0.34
 -12  -7  -2    4.46    0.28
 -12   7  -2    4.53    0.33
 -12   7  -2    5.02    0.36
  13  -7   2    7.94    0.44
 -13  -7  -2    7.13    0.33
 -13   7  -2    7.55    0.43
 -13   7  -2    6.89    0.40
 -14  -7  -2    8.93    0.39
  14  -7   2   10.13    0.50
 -14   7  -2    9.58    0.49
 -14   7  -2    8.83    0.44
  15  -7   2    2.91    0.34
 -15  -7  -2    2.99    0.24
 -15   7  -2    3.15    0.34
 -15   7  -2    3.06    0.29
 -16  -7  -2    4.01    0.31
  16  -7   2    4.22    0.37
 -16   7  -2    4.30    0.37
 -16   7  -2    4.01    0.33
 -17  -7  -2    0.61    0.19
  17  -7   2    0.42    0.26
 -17   7  -2    0.70    0.25
 -17   7  -2    0.96    0.27
 -18  -7  -2    1.95    0.25
  18  -7   2    1.58    0.31
 -18   7  -2    1.78    0.33
 -18   7  -2    1.88    0.28
 -19  -7  -2    0.47    0.22
  19  -7   2    0.32    0.29
 -19   7  -2    0.61    0.28
  20  -7   2    2.46    0.35
 -20  -7  -2    2.21    0.28
 -20   7  -2    2.22    0.37
 -21  -7  -2    2.42    0.29
  21  -7   2    1.95    0.34
 -21   7  -2    1.77    0.34
  22  -7   2    0.36    0.33
 -22  -7  -2    0.51    0.24
 -22   7  -2    0.76    0.33
 -23  -7  -2   -0.02    0.24
 -23   7  -2    0.03    0.29
 -24  -8   2    0.31    0.26
  24  -8  -2    0.10    0.33
 -24   8   2    0.05    0.34
  23  -8  -2    7.55    0.57
 -23  -8   2    6.85    0.46
 -23   8   2    7.49    0.56
 -22  -8   2    0.00    0.24
  22  -8  -2    0.51    0.30
 -22   8   2   -0.05    0.30
  21  -8  -2    0.10    0.28
 -21  -8   2    0.39    0.24
 -21   8   2    0.40    0.31
 -20  -8   2    0.29    0.23
  20  -8  -2   -0.23    0.28
 -20   8   2    0.12    0.27
 -20   8   2   -0.17    0.25
 -19  -8   2    0.31    0.22
  19  -8  -2    0.16    0.29
 -19   8   2    0.17    0.26
 -19   8   2   -0.40    0.25
  18  -8  -2    0.15    0.28
 -18  -8   2    0.10    0.21
 -18   8   2   -0.03    0.25
 -18   8   2   -0.39    0.24
  17  -8  -2    6.76    0.46
 -17  -8   2    7.13    0.40
 -17   8   2    6.47    0.44
 -17   8   2    6.89    0.46
 -16  -8   2    3.02    0.28
  16  -8  -2    4.30    0.37
 -16   8   2    3.67    0.34
 -16   8   2    3.57    0.35
  15  -8  -2    0.67    0.26
 -15  -8   2    1.40    0.22
 -15   8   2    0.87    0.28
 -15   8   2    1.27    0.27
 -14  -8   2    0.38    0.19
  14  -8  -2    0.03    0.25
 -14   8   2    0.62    0.22
 -14   8   2    0.24    0.24
  13  -8  -2    0.20    0.24
 -13  -8   2    0.58    0.19
 -13   8   2    0.49    0.24
 -13   8   2    0.10    0.22
 -12  -8   2    7.21    0.37
  12  -8  -2    7.34    0.43
 -12   8   2    6.64    0.41
 -12   8   2    7.03    0.40
 -11  -8   2    1.19    0.20
  11  -8  -2    0.98    0.25
 -11   8   2    1.26    0.24
 -11   8   2    1.35    0.24
  10  -8  -2    0.18    0.21
 -10  -8   2    0.72    0.18
 -10   8   2    0.56    0.20
  10   8  -2    0.61    0.13
 -10   8   2    0.38    0.20
  -9  -8   2    0.58    0.16
   9  -8  -2    0.60    0.21
  -9   8   2   -0.03    0.18
   9   8  -2    0.38    0.12
  -9   8   2    0.27    0.19
   8  -8  -2   13.05    0.52
  -8  -8   2   13.24    0.47
  -8   8   2   12.56    0.51
   8   8  -2   12.67    0.43
  -8   8   2   12.55    0.51
   7  -8  -2    6.20    0.36
   7  -8  -2    5.93    0.36
  -7  -8   2    6.34    0.33
  -7   8   2    6.29    0.36
  -7   8   2    6.51    0.36
   7   8  -2    6.20    0.29
  -6  -8   2    2.01    0.20
   6  -8  -2    1.97    0.24
   6  -8  -2    1.90    0.24
   6   8  -2    1.55    0.16
  -6   8   2    2.00    0.22
  -6   8   2    2.00    0.23
   5  -8  -2    3.74    0.27
  -5  -8   2    3.26    0.15
  -5  -8   2    3.86    0.27
   5  -8  -2    3.07    0.25
  -5   8   2    3.93    0.28
  -5   8   2    4.76    0.33
   5   8  -2    3.47    0.21
  -4  -8   2   22.03    0.70
   4  -8  -2   21.45    0.72
  -4   8   2   22.26    0.72
  -4   8   2   22.06    0.70
   4   8  -2   22.65    0.67
   3  -8  -2    2.45    0.22
  -3  -8   2    2.99    0.23
  -3   8   2    2.89    0.21
   3   8  -2    2.85    0.21
  -3   8   2    2.76    0.25
  -2  -8   2   14.18    0.51
   2  -8  -2   14.59    0.51
  -2   8   2   13.63    0.48
   2   8  -2   12.94    0.47
   1  -8  -2   23.88    0.71
  -1  -8   2   25.12    0.77
   1  -8  -2   25.75    0.76
   1   8  -2   24.22    0.74
  -1   8   2   24.24    0.73
   0  -8  -2   22.51    0.66
   0  -8   2   23.03    0.74
   0  -8  -2   23.58    0.71
   0   8  -2   22.55    0.70
   0   8   2   22.57    0.68
  -1  -8  -2   51.91    1.37
   1  -8   2   52.27    1.47
  -1  -8  -2   53.57    1.44
  -1   8  -2   49.65    1.44
   1   8   2   51.88    1.41
   2  -8   2    0.08    0.17
  -2  -8  -2    0.01    0.07
  -2  -8  -2    0.16    0.13
  -2  -8  -2   -0.03    0.11
  -2   8  -2   -0.10    0.13
   2   8   2    0.09    0.11
  -3  -8  -2   10.02    0.39
  -3  -8  -2   11.15    0.38
   3  -8   2   10.66    0.45
  -3   8  -2   10.02    0.44
   3   8   2   10.48    0.35
  -4  -8  -2    0.07    0.13
  -4  -8  -2    0.15    0.11
   4  -8   2    0.00    0.16
  -4   8  -2    0.22    0.17
  -4   8  -2    0.15    0.15
   4   8   2    0.02    0.09
   5  -8   2   97.72    2.59
  -5  -8  -2   95.87    2.51
  -5  -8  -2   95.44    2.50
  -5   8  -2   93.01    2.51
  -5   8  -2   90.86    2.56
   5   8   2   94.19    2.47
  -6  -8  -2   27.76    0.80
  -6  -8  -2   27.71    0.81
   6  -8   2   29.83    0.91
   6   8   2   27.36    0.76
  -6   8  -2   26.99    0.86
  -6   8  -2   27.97    0.88
  -7  -8  -2   -0.05    0.13
  -7  -8  -2    0.24    0.11
   7  -8   2   -0.10    0.20
   7  -8   2    0.22    0.21
  -7   8  -2   -0.09    0.18
  -7   8  -2    0.27    0.19
   7   8   2    0.01    0.07
  -8  -8  -2    2.10    0.18
   8  -8   2    1.79    0.27
  -8  -8  -2    1.73    0.16
  -8   8  -2    1.80    0.24
  -9  -8  -2    0.71    0.15
   9  -8   2    0.61    0.23
   9  -8   2    0.95    0.24
  -9   8  -2    0.64    0.23
  -9   8  -2    0.26    0.20
  10  -8   2    2.77    0.31
 -10  -8  -2    2.53    0.20
 -10   8  -2    2.85    0.30
 -10   8  -2    2.88    0.28
 -11  -8  -2    2.97    0.22
  11  -8   2    3.02    0.32
 -11   8  -2    2.69    0.29
 -11   8  -2    3.05    0.28
  12  -8   2   17.87    0.72
 -12  -8  -2   18.48    0.61
 -12   8  -2   19.50    0.71
 -12   8  -2   19.72    0.68
  13  -8   2    0.32    0.26
 -13  -8  -2    0.41    0.17
 -13   8  -2    0.95    0.24
 -13   8  -2    0.92    0.25
 -14  -8  -2    3.25    0.25
  14  -8   2    3.95    0.35
 -14   8  -2    3.26    0.31
 -14   8  -2    3.83    0.36
  15  -8   2    2.86    0.34
 -15  -8  -2    3.45    0.26
 -15   8  -2    3.80    0.33
 -15   8  -2    3.28    0.35
  16  -8   2    1.25    0.31
 -16  -8  -2    1.30    0.21
 -16   8  -2    1.94    0.28
 -16   8  -2    1.25    0.31
  17  -8   2    0.10    0.26
 -17  -8  -2    0.11    0.18
 -17   8  -2    0.06    0.23
 -17   8  -2    0.18    0.26
 -18  -8  -2    0.04    0.19
  18  -8   2    0.67    0.30
 -18   8  -2    0.56    0.25
 -18   8  -2    0.12    0.28
 -19  -8  -2    1.01    0.23
  19  -8   2    1.74    0.35
 -19   8  -2    1.56    0.30
 -19   8  -2    0.76    0.30
 -20  -8  -2   -0.33    0.20
  20  -8   2    0.27    0.28
 -20   8  -2   -0.20    0.28
 -21  -8  -2    0.93    0.24
  21  -8   2    1.03    0.32
 -21   8  -2    0.92    0.32
  22  -8   2    1.52    0.37
 -22  -8  -2    1.93    0.27
 -22   8  -2    1.70    0.38
  23  -8   2   -0.06    0.32
 -23  -8  -2    0.31    0.24
 -23   8  -2   -0.31    0.29
 -23  -9   2    0.67    0.27
  23  -9  -2   -0.26    0.30
 -23   9   2    0.36    0.32
 -22  -9   2    0.89    0.27
  22  -9  -2    1.62    0.37
 -22   9   2    1.34    0.34
  21  -9  -2    0.14    0.32
 -21  -9   2   -0.16    0.23
 -21   9   2    0.62    0.31
 -21   9   2   -0.22    0.28
 -20  -9   2    0.15    0.23
  20  -9  -2    0.08    0.28
 -20   9   2    0.09    0.28
 -20   9   2   -0.10    0.27
  19  -9  -2    1.49    0.32
 -19  -9   2    1.38    0.26
 -19   9   2    1.53    0.32
 -19   9   2    1.08    0.30
 -18  -9   2    0.50    0.22
  18  -9  -2    0.31    0.27
 -18   9   2    0.16    0.29
 -18   9   2    0.40    0.27
 -17  -9   2    0.20    0.21
  17  -9  -2    0.14    0.28
 -17   9   2    0.33    0.28
 -17   9   2    0.01    0.25
 -16  -9   2    0.72    0.21
  16  -9  -2    0.62    0.30
 -16   9   2    0.52    0.26
 -16   9   2    0.58    0.26
  15  -9  -2    0.87    0.29
 -15  -9   2    1.68    0.23
 -15   9   2    1.33    0.28
 -15   9   2    0.91    0.27
  14  -9  -2    4.20    0.39
 -14  -9   2    3.86    0.29
 -14   9   2    3.83    0.35
 -14   9   2    4.67    0.37
  13  -9  -2    5.75    0.44
 -13  -9   2    5.60    0.35
 -13   9   2    6.13    0.39
 -13   9   2    5.58    0.43
  12  -9  -2    0.26    0.23
 -12  -9   2    0.36    0.19
 -12   9   2    0.06    0.21
 -12   9   2    0.26    0.22
 -11  -9   2    0.17    0.18
  11  -9  -2   -0.06    0.21
 -11   9   2   -0.43    0.20
 -11   9   2   -0.04    0.21
  10  -9  -2   -0.33    0.22
 -10  -9   2    0.18    0.17
 -10   9   2   -0.06    0.21
 -10   9   2    0.14    0.20
  -9  -9   2   13.57    0.51
   9  -9  -2   14.09    0.57
  -9   9   2   13.44    0.56
  -9   9   2   14.47    0.57
   8  -9  -2    7.38    0.41
  -8  -9   2    7.13    0.37
  -8   9   2    7.85    0.43
   8   9  -2    7.65    0.32
  -8   9   2    6.91    0.38
   7  -9  -2    3.14    0.29
  -7  -9   2    4.06    0.28
   7  -9  -2    3.22    0.29
   7   9  -2    3.67    0.24
  -7   9   2    3.27    0.29
  -7   9   2    3.26    0.28
   6  -9  -2   -0.27    0.18
   6  -9  -2   -0.17    0.18
  -6  -9   2    0.02    0.16
   6   9  -2   -0.03    0.12
  -6   9   2   -0.03    0.18
  -6   9   2    0.04    0.18
  -5  -9   2   49.17    1.29
  -5  -9   2   48.38    1.40
   5  -9  -2   52.09    1.44
   5  -9  -2   50.65    1.44
  -5   9   2   48.81    1.41
  -5   9   2   48.22    1.41
   5   9  -2   50.06    1.37
  -4  -9   2    5.20    0.32
   4  -9  -2    4.62    0.31
  -4  -9   2    4.80    0.22
  -4   9   2    4.62    0.33
   4   9  -2    5.52    0.27
  -4   9   2    5.00    0.31
  -3  -9   2    6.54    0.34
  -3  -9   2    5.40    0.25
   3  -9  -2    5.67    0.33
  -3   9   2    6.18    0.37
  -3   9   2    5.71    0.31
   3   9  -2    5.85    0.30
  -2  -9   2    4.36    0.25
   2  -9  -2    4.02    0.31
  -2  -9   2    4.58    0.31
  -2   9   2    4.26    0.27
   2   9  -2    4.70    0.27
   1  -9  -2    1.85    0.21
  -1  -9   2    1.61    0.21
   1   9  -2    1.80    0.19
  -1   9   2    2.07    0.19
   0  -9  -2    3.56    0.28
   0  -9  -2    3.93    0.22
   0  -9   2    3.80    0.28
   0   9   2    3.42    0.24
   0   9  -2    3.64    0.27
  -1  -9  -2    0.89    0.17
   1  -9   2    0.93    0.21
  -1  -9  -2    0.95    0.12
  -1   9  -2    0.81    0.17
   1   9   2    1.20    0.15
   2  -9   2    1.08    0.22
  -2  -9  -2    1.25    0.10
  -2  -9  -2    1.04    0.18
   2   9   2    1.00    0.14
  -2   9  -2    0.97    0.19
  -3  -9  -2    4.86    0.27
  -3  -9  -2    4.14    0.28
   3  -9   2    3.89    0.31
   3   9   2    4.80    0.24
  -3   9  -2    3.72    0.29
  -4  -9  -2   16.38    0.52
  -4  -9  -2   16.00    0.53
   4  -9   2   15.17    0.59
  -4   9  -2   15.15    0.58
   4   9   2   15.72    0.48
  -4   9  -2   15.76    0.60
   5  -9   2    8.37    0.42
  -5  -9  -2    7.87    0.34
  -5   9  -2    7.83    0.40
  -5   9  -2    7.23    0.40
   5   9   2    8.00    0.29
  -6  -9  -2    3.79    0.26
   6  -9   2    3.83    0.31
  -6   9  -2    3.98    0.30
  -6   9  -2    3.45    0.30
   7  -9   2    7.72    0.46
  -7  -9  -2    8.40    0.35
   7  -9   2    8.19    0.46
  -7   9  -2    7.55    0.40
  -7   9  -2    6.70    0.42
  -8  -9  -2    0.81    0.16
   8  -9   2    0.51    0.23
   8  -9   2    0.22    0.22
  -8   9  -2    0.46    0.21
  -8   9  -2    0.20    0.21
   9  -9   2    0.72    0.24
  -9  -9  -2    0.78    0.17
   9  -9   2    1.09    0.28
  -9   9  -2    0.95    0.23
  -9   9  -2    0.84    0.23
 -10  -9  -2    0.42    0.16
  10  -9   2    0.17    0.25
 -10   9  -2    0.24    0.21
 -10   9  -2    0.35    0.24
  11  -9   2    0.11    0.25
 -11  -9  -2    0.16    0.16
 -11   9  -2   -0.30    0.21
 -11   9  -2    0.12    0.21
  12  -9   2    0.84    0.26
 -12  -9  -2    0.64    0.18
 -12   9  -2    0.42    0.23
 -12   9  -2    0.82    0.24
 -13  -9  -2    1.61    0.20
  13  -9   2    1.18    0.29
 -13   9  -2    1.57    0.28
 -13   9  -2    2.29    0.29
 -14  -9  -2    0.20    0.17
  14  -9   2    0.28    0.28
 -14   9  -2    0.08    0.23
 -14   9  -2    0.16    0.24
  15  -9   2    0.38    0.27
 -15  -9  -2   -0.34    0.16
 -15   9  -2    0.39    0.26
 -15   9  -2    0.06    0.23
 -16  -9  -2    0.41    0.19
  16  -9   2    0.98    0.31
 -16   9  -2    0.64    0.29
 -16   9  -2    0.55    0.25
  17  -9   2    2.99    0.38
 -17  -9  -2    4.41    0.32
 -17   9  -2    4.60    0.37
 -17   9  -2    4.05    0.40
  18  -9   2    0.01    0.27
 -18  -9  -2    0.02    0.20
 -18   9  -2    0.24    0.29
 -18   9  -2    0.38    0.26
 -19  -9  -2   17.89    0.65
  19  -9   2   17.72    0.80
 -19   9  -2   17.24    0.77
 -19   9  -2   17.50    0.71
  20  -9   2    0.89    0.34
 -20  -9  -2    0.61    0.23
 -20   9  -2    0.37    0.30
  21  -9   2   -0.29    0.31
 -21   9  -2    0.52    0.34
  22  -9   2    0.05    0.31
 -22   9  -2    0.56    0.33
 -22 -10   2    5.07    0.39
  22 -10  -2    5.78    0.52
 -22  10   2    5.79    0.49
 -22  10   2    6.32    0.53
  21 -10  -2    0.47    0.33
 -21 -10   2    0.60    0.24
 -21  10   2   -0.23    0.29
 -21  10   2    0.02    0.29
 -20 -10   2    5.24    0.38
  20 -10  -2    5.06    0.47
 -20  10   2    4.91    0.46
 -20  10   2    5.21    0.45
 -19 -10   2    0.35    0.23
  19 -10  -2    0.43    0.30
 -19  10   2    0.58    0.30
 -19  10   2    0.34    0.29
  18 -10  -2    0.58    0.32
 -18 -10   2    0.49    0.24
 -18  10   2    0.73    0.30
 -18  10   2    0.85    0.32
  17 -10  -2    0.12    0.26
 -17 -10   2    0.19    0.22
 -17  10   2    0.08    0.28
 -17  10   2    0.68    0.28
 -16 -10   2    0.26    0.22
  16 -10  -2    0.12    0.27
 -16  10   2    0.69    0.28
 -16  10   2    0.88    0.28
 -15 -10   2    0.46    0.21
  15 -10  -2    0.13    0.26
 -15  10   2    0.16    0.24
 -15  10   2    0.52    0.28
 -14 -10   2   16.38    0.60
  14 -10  -2   15.00    0.68
 -14  10   2   16.41    0.66
 -14  10   2   15.53    0.68
  13 -10  -2    1.81    0.30
 -13 -10   2    1.99    0.24
 -13  10   2    1.84    0.29
 -13  10   2    1.65    0.29
 -12 -10   2    0.31    0.20
  12 -10  -2    0.39    0.25
 -12  10   2    0.81    0.24
 -12  10   2    0.35    0.25
  11 -10  -2   -0.05    0.22
 -11 -10   2   -0.27    0.17
 -11  10   2    0.01    0.23
 -11  10   2    0.00    0.21
 -10 -10   2   15.93    0.57
  10 -10  -2   15.90    0.67
 -10  10   2   16.27    0.64
 -10  10   2   15.40    0.64
  -9 -10   2   11.29    0.47
   9 -10  -2   11.25    0.52
  -9  10   2   11.04    0.53
  -9  10   2   10.96    0.51
   8 -10  -2    0.56    0.25
  -8 -10   2    1.03    0.20
  -8  10   2    1.18    0.24
  -8  10   2    0.93    0.23
   7 -10  -2    7.86    0.43
   7 -10  -2    7.09    0.42
  -7 -10   2    8.50    0.40
  -7  10   2    8.09    0.42
  -7  10   2    8.05    0.43
  -6 -10   2   16.90    0.59
   6 -10  -2   16.01    0.63
   6 -10  -2   16.14    0.64
   6  10  -2   15.51    0.53
  -6  10   2   15.87    0.62
  -6  10   2   15.93    0.59
   5 -10  -2    1.17    0.24
  -5 -10   2    0.98    0.21
   5 -10  -2    1.36    0.24
  -5  10   2    0.99    0.21
  -5  10   2    0.71    0.22
   5  10  -2    0.80    0.16
   4 -10  -2    8.79    0.45
  -4 -10   2    9.13    0.42
  -4  10   2    8.98    0.41
   4  10  -2    9.36    0.39
  -4  10   2    9.23    0.45
   3 -10  -2   13.81    0.54
  -3 -10   2   12.94    0.52
   3  10  -2   14.01    0.48
  -3  10   2   13.15    0.50
  -3  10   2   13.44    0.55
   2 -10  -2   10.58    0.46
  -2 -10   2   10.78    0.44
   2  10  -2   10.96    0.43
  -2  10   2    9.88    0.41
  -2  10   2    9.13    0.46
   1 -10  -2    0.37    0.19
  -1 -10   2    0.56    0.20
   1  10  -2    0.48    0.17
  -1  10   2    0.32    0.15
   0 -10  -2    1.06    0.21
   0 -10   2    0.97    0.22
   0  10  -2    0.83    0.19
   0  10   2    1.13    0.17
  -1 -10  -2   10.46    0.43
   1 -10   2    9.95    0.48
   1  10   2    9.83    0.39
  -1  10  -2   10.30    0.44
  -2 -10  -2    1.59    0.21
   2 -10   2    1.50    0.24
  -2  10  -2    1.58    0.21
   2  10   2    1.86    0.17
   3 -10   2    2.58    0.27
  -3 -10  -2    2.53    0.23
  -3  10  -2    2.44    0.27
  -3  10  -2    2.43    0.26
   4 -10   2   12.76    0.53
  -4 -10  -2   12.58    0.47
  -4  10  -2   11.99    0.52
  -4  10  -2   12.20    0.51
  -5 -10  -2    5.59    0.32
   5 -10   2    5.86    0.42
  -5  10  -2    5.97    0.40
  -5  10  -2    5.76    0.38
   6 -10   2   11.61    0.53
  -6 -10  -2   11.44    0.44
  -6  10  -2   11.93    0.52
  -6  10  -2   11.41    0.50
  -7 -10  -2    0.77    0.18
   7 -10   2    1.11    0.26
   7 -10   2    0.70    0.23
  -7  10  -2    0.77    0.22
  -7  10  -2    0.92    0.23
   8 -10   2    9.62    0.52
  -8 -10  -2    9.06    0.38
   8 -10   2    8.49    0.50
  -8  10  -2    8.52    0.48
  -8  10  -2    8.80    0.45
   9 -10   2    4.81    0.39
  -9 -10  -2    4.12    0.28
   9 -10   2    4.25    0.37
  -9  10  -2    4.70    0.35
  -9  10  -2    3.40    0.32
  10 -10   2    6.71    0.44
 -10 -10  -2    6.24    0.33
 -10  10  -2    6.42    0.43
 -10  10  -2    6.24    0.42
  11 -10   2    7.27    0.46
 -11 -10  -2    6.72    0.34
 -11  10  -2    6.19    0.43
 -11  10  -2    7.08    0.46
  12 -10   2    1.41    0.31
 -12 -10  -2    1.25    0.20
 -12  10  -2    1.26    0.26
 -12  10  -2    1.11    0.27
  13 -10   2    0.79    0.28
 -13 -10  -2    0.67    0.19
 -13  10  -2    0.86    0.27
 -13  10  -2    0.40    0.24
  14 -10   2    6.16    0.47
 -14 -10  -2    5.98    0.34
 -14  10  -2    6.25    0.48
 -14  10  -2    6.02    0.43
  15 -10   2    0.28    0.27
 -15 -10  -2   -0.26    0.17
 -15  10  -2    0.15    0.25
 -15  10  -2    0.20    0.26
 -16 -10  -2    0.10    0.19
  16 -10   2    0.01    0.27
 -16  10  -2   -0.37    0.25
 -16  10  -2   -0.27    0.24
 -17 -10  -2    0.24    0.20
  17 -10   2    0.15    0.30
 -17  10  -2    0.04    0.26
 -17  10  -2    0.48    0.31
  18 -10   2   -0.03    0.31
 -18 -10  -2    0.40    0.21
 -18  10  -2    0.70    0.28
 -18  10  -2    0.87    0.32
  19 -10   2   -0.13    0.28
 -19  10  -2   -0.35    0.28
  20 -10   2    1.17    0.35
 -20  10  -2    1.49    0.35
  21 -10   2    2.62    0.41
 -21  10  -2    3.21    0.45
 -21 -11   2    3.98    0.35
  21 -11  -2    2.99    0.44
 -21  11   2    2.83    0.41
  20 -11  -2    4.85    0.49
 -20 -11   2    4.68    0.37
 -20  11   2    4.23    0.44
 -20  11   2    3.88    0.45
  19 -11  -2    0.35    0.32
 -19 -11   2    0.14    0.24
 -19  11   2    0.78    0.31
 -19  11   2    0.65    0.33
  18 -11  -2   13.25    0.70
 -18 -11   2   13.45    0.56
 -18  11   2   11.71    0.64
 -18  11   2   13.69    0.67
  17 -11  -2    0.69    0.32
 -17 -11   2    0.46    0.23
 -17  11   2    0.87    0.31
 -17  11   2    0.50    0.31
  16 -11  -2   12.08    0.64
 -16 -11   2   13.44    0.55
 -16  11   2   13.93    0.67
 -16  11   2   14.00    0.65
 -15 -11   2    5.77    0.38
  15 -11  -2    5.46    0.45
 -15  11   2    6.21    0.44
 -15  11   2    5.09    0.43
 -14 -11   2    5.31    0.36
  14 -11  -2    4.34    0.42
 -14  11   2    4.57    0.41
 -14  11   2    5.90    0.44
 -13 -11   2    0.13    0.20
  13 -11  -2    0.28    0.28
 -13  11   2    0.39    0.25
 -13  11   2    0.14    0.26
 -12 -11   2    5.18    0.35
  12 -11  -2    5.27    0.43
 -12  11   2    5.14    0.39
 -12  11   2    5.84    0.45
  11 -11  -2    1.08    0.29
 -11 -11   2    1.06    0.22
 -11  11   2    1.02    0.26
 -11  11   2    0.74    0.25
  10 -11  -2    0.03    0.24
 -10 -11   2    0.16    0.19
 -10  11   2    0.27    0.24
 -10  11   2   -0.01    0.23
   9 -11  -2    0.20    0.24
  -9 -11   2    0.05    0.19
  -9  11   2   -0.01    0.22
  -9  11   2    0.54    0.24
  -8 -11   2    8.07    0.41
   8 -11  -2    6.99    0.43
  -8  11   2    8.05    0.47
  -8  11   2    8.04    0.44
  -7 -11   2    7.42    0.39
   7 -11  -2    6.31    0.42
   7 -11  -2    6.58    0.44
  -7  11   2    7.06    0.43
  -7  11   2    7.52    0.39
   6 -11  -2    2.21    0.29
   6 -11  -2    2.80    0.31
  -6 -11   2    2.70    0.27
  -6  11   2    2.72    0.27
  -6  11   2    2.94    0.31
   5 -11  -2    2.01    0.27
  -5 -11   2    2.02    0.25
   5 -11  -2    2.28    0.28
  -5  11   2    2.70    0.31
  -5  11   2    2.21    0.25
  -4 -11   2    2.71    0.26
   4 -11  -2    2.47    0.27
   4 -11  -2    2.22    0.26
  -4  11   2    2.09    0.28
  -4  11   2    2.50    0.25
   3 -11  -2    1.19    0.24
  -3 -11   2    0.99    0.22
   3  11  -2    1.63    0.20
  -3  11   2    1.39    0.22
  -3  11   2    1.18    0.26
   2 -11  -2    0.89    0.22
  -2 -11   2    0.88    0.22
  -2  11   2    0.99    0.24
   2  11  -2    1.17    0.19
  -2  11   2    1.34    0.20
  -1 -11   2    0.15    0.20
   1 -11  -2    0.15    0.19
   1  11  -2    0.27    0.18
  -1  11   2    0.19    0.17
   0 -11  -2    1.58    0.23
   0 -11   2    1.31    0.25
   0  11  -2    1.73    0.23
   1 -11   2   -0.05    0.19
  -1 -11  -2   -0.14    0.17
  -1  11  -2   -0.07    0.18
   2 -11   2   12.96    0.58
  -2 -11  -2   13.15    0.53
  -2  11  -2   14.76    0.55
   3 -11   2   -0.27    0.20
  -3 -11  -2   -0.38    0.17
  -3  11  -2    0.02    0.18
  -3  11  -2    0.08    0.22
   4 -11   2    1.17    0.26
  -4 -11  -2    0.60    0.19
  -4  11  -2    0.73    0.20
  -4  11  -2    1.15    0.25
  -5 -11  -2   -0.36    0.16
   5 -11   2   -0.35    0.22
  -5  11  -2   -0.09    0.23
  -5  11  -2    0.27    0.21
   6 -11   2    1.92    0.29
  -6 -11  -2    1.75    0.21
  -6  11  -2    1.94    0.27
  -6  11  -2    1.74    0.26
   7 -11   2   -0.14    0.24
  -7 -11  -2   -0.14    0.17
   7 -11   2   -0.21    0.23
  -7  11  -2    0.00    0.22
  -7  11  -2    0.09    0.22
  -8 -11  -2    6.74    0.35
   8 -11   2    7.33    0.49
   8 -11   2    6.10    0.43
  -8  11  -2    5.54    0.41
  -8  11  -2    7.49    0.42
   9 -11   2    7.68    0.48
   9 -11   2    8.29    0.49
  -9 -11  -2    8.57    0.38
  -9  11  -2    8.34    0.46
  -9  11  -2    8.38    0.46
 -10 -11  -2    0.28    0.18
  10 -11   2    0.57    0.29
 -10  11  -2    0.36    0.23
 -10  11  -2    0.17    0.23
 -11 -11  -2    2.80    0.24
  11 -11   2    1.97    0.32
 -11  11  -2    2.90    0.33
 -11  11  -2    3.12    0.35
 -12 -11  -2    0.07    0.17
  12 -11   2   -0.22    0.27
 -12  11  -2   -0.28    0.25
 -12  11  -2   -0.21    0.22
 -13 -11  -2    3.46    0.26
  13 -11   2    2.68    0.36
 -13  11  -2    3.66    0.36
 -13  11  -2    3.10    0.37
 -14 -11  -2    0.19    0.18
  14 -11   2    0.10    0.27
 -14  11  -2   -0.22    0.25
 -14  11  -2   -0.08    0.25
 -15 -11  -2    1.81    0.23
  15 -11   2    1.46    0.34
 -15  11  -2    1.67    0.31
 -15  11  -2    1.64    0.33
  16 -11   2    1.19    0.35
 -16 -11  -2    1.96    0.24
 -16  11  -2    1.26    0.31
 -16  11  -2    1.51    0.32
  17 -11   2    2.68    0.40
 -17  11  -2    2.42    0.36
 -17  11  -2    2.42    0.39
  18 -11   2    0.14    0.32
 -18  11  -2    0.30    0.28
 -18  11  -2   -0.07    0.32
  19 -11   2    0.33    0.34
 -19  11  -2    0.24    0.34
  20 -11   2    0.52    0.36
 -20  11  -2    0.45    0.32
  19 -12  -2    1.37    0.38
 -19 -12   2    1.64    0.28
 -19  12   2    2.29    0.40
 -18 -12   2    0.56    0.25
  18 -12  -2    0.26    0.32
 -18  12   2    0.35    0.32
 -18  12   2    0.31    0.30
 -17 -12   2    0.14    0.23
  17 -12  -2   -0.10    0.29
 -17  12   2    0.19    0.28
 -17  12   2    0.65    0.32
  16 -12  -2    0.83    0.33
 -16 -12   2    1.13    0.25
 -16  12   2    1.88    0.35
 -16  12   2    0.76    0.30
 -15 -12   2    4.36    0.34
  15 -12  -2    4.86    0.44
 -15  12   2    4.10    0.42
 -15  12   2    4.02    0.40
 -14 -12   2   17.03    0.64
  14 -12  -2   16.28    0.73
 -14  12   2   16.66    0.73
 -14  12   2   16.54    0.72
  13 -12  -2    1.24    0.32
 -13 -12   2    1.74    0.25
 -13  12   2    1.42    0.31
 -13  12   2    1.12    0.30
  12 -12  -2    4.60    0.42
 -12 -12   2    5.26    0.36
 -12  12   2    5.47    0.45
 -12  12   2    5.69    0.43
  11 -12  -2    0.04    0.24
 -11 -12   2   -0.21    0.20
 -11  12   2   -0.12    0.24
 -11  12   2    0.29    0.24
  10 -12  -2    0.17    0.24
 -10 -12   2    0.46    0.21
 -10  12   2    0.13    0.27
 -10  12   2    0.28    0.25
  -9 -12   2    1.81    0.25
   9 -12  -2    1.63    0.29
  -9  12   2    1.89    0.30
  -9  12   2    1.88    0.29
  -8 -12   2    0.67    0.23
   8 -12  -2    1.12    0.27
  -8  12   2    1.50    0.30
  -8  12   2    0.79    0.25
  -7 -12   2    4.56    0.34
   7 -12  -2    4.16    0.36
  -7  12   2    5.35    0.38
  -7  12   2    5.20    0.39
  -6 -12   2   -0.04    0.21
   6 -12  -2    0.67    0.23
   6 -12  -2    0.51    0.24
  -6  12   2    0.51    0.24
  -6  12   2    0.17    0.22
  -5 -12   2    0.13    0.20
   5 -12  -2   -0.04    0.22
   5 -12  -2   -0.13    0.22
  -5  12   2    0.04    0.20
  -5  12   2   -0.18    0.23
   4 -12  -2    3.21    0.31
   4 -12  -2    3.52    0.32
  -4 -12   2    2.96    0.29
  -4  12   2    3.12    0.28
  -4  12   2    3.41    0.35
  -3 -12   2    0.24    0.21
   3 -12  -2    0.37    0.22
  -3  12   2    0.22    0.25
  -2 -12   2    4.76    0.37
   2 -12  -2    4.85    0.35
  -2  12   2    5.28    0.39
   1 -12  -2    0.73    0.22
  -1 -12   2    1.23    0.24
  -1  12   2    0.77    0.25
   0 -12   2    1.01    0.23
   0 -12  -2    0.96    0.22
   0  12  -2    1.20    0.22
  -1 -12  -2    0.73    0.22
   1 -12   2    0.85    0.25
  -1  12  -2    0.86    0.22
   2 -12   2    1.13    0.26
  -2 -12  -2    1.10    0.23
  -2  12  -2    1.64    0.24
   3 -12   2    0.15    0.23
  -3 -12  -2    0.10    0.18
  -3  12  -2    0.19    0.21
  -3  12  -2   -0.15    0.22
  -4 -12  -2    2.92    0.27
   4 -12   2    2.44    0.30
  -4  12  -2    3.35    0.34
  -4  12  -2    3.04    0.30
  -5 -12  -2    1.99    0.23
   5 -12   2    1.73    0.28
  -5  12  -2    1.91    0.30
  -5  12  -2    2.19    0.28
   6 -12   2    0.61    0.26
   6 -12   2    0.65    0.27
  -6 -12  -2    0.23    0.19
  -6  12  -2    0.40    0.22
  -6  12  -2    0.64    0.25
   7 -12   2    1.90    0.29
   7 -12   2    2.04    0.30
  -7 -12  -2    1.92    0.22
  -7  12  -2    1.63    0.27
  -7  12  -2    1.50    0.30
   8 -12   2    1.05    0.29
  -8 -12  -2    0.96    0.21
   8 -12   2    1.40    0.30
  -8  12  -2    0.71    0.24
  -8  12  -2    1.33    0.29
   9 -12   2    2.42    0.33
  -9 -12  -2    2.37    0.24
   9 -12   2    2.60    0.33
  -9  12  -2    3.01    0.34
  -9  12  -2    2.18    0.33
  10 -12   2    3.26    0.39
 -10 -12  -2    4.24    0.31
 -10  12  -2    4.59    0.40
 -10  12  -2    4.49    0.39
 -11 -12  -2    0.44    0.19
  11 -12   2    0.62    0.30
 -11  12  -2    0.71    0.29
 -11  12  -2    0.54    0.28
  12 -12   2   -0.02    0.26
 -12 -12  -2    0.20    0.19
 -12  12  -2    0.26    0.28
 -12  12  -2   -0.08    0.25
 -13 -12  -2    2.51    0.24
  13 -12   2    2.24    0.36
 -13  12  -2    2.48    0.36
 -13  12  -2    2.28    0.34
 -14 -12  -2    0.05    0.19
  14 -12   2    0.33    0.29
 -14  12  -2    0.09    0.26
 -14  12  -2    0.19    0.30
  15 -12   2    5.69    0.48
 -15  12  -2    6.48    0.46
 -15  12  -2    5.46    0.48
  16 -12   2    0.36    0.31
 -16  12  -2   -0.02    0.28
 -16  12  -2    0.66    0.33
  17 -12   2    0.09    0.30
 -17  12  -2   -0.12    0.31
 -17  12  -2    0.14    0.29
  18 -12   2    8.70    0.60
 -18  12  -2   10.05    0.65
  18 -13  -2    2.57    0.42
 -18  13   2    2.87    0.42
 -17 -13   2    2.68    0.30
  17 -13  -2    2.48    0.39
 -17  13   2    2.69    0.39
 -16 -13   2    0.35    0.23
  16 -13  -2    0.02    0.31
 -16  13   2    0.42    0.30
 -16  13   2    0.35    0.31
 -15 -13   2    2.34    0.28
  15 -13  -2    1.73    0.35
 -15  13   2    1.86    0.34
 -15  13   2    2.38    0.38
 -14 -13   2    1.43    0.26
  14 -13  -2    1.12    0.34
 -14  13   2    1.51    0.34
 -14  13   2    0.98    0.30
  13 -13  -2    0.69    0.29
 -13 -13   2    0.30    0.22
 -13  13   2    0.62    0.31
 -13  13   2    0.22    0.28
  12 -13  -2    0.26    0.29
 -12 -13   2    0.13    0.22
 -12  13   2    0.33    0.28
 -12  13   2    0.28    0.27
  11 -13  -2    0.25    0.28
 -11 -13   2    0.22    0.22
 -11  13   2    0.61    0.29
 -11  13   2    1.05    0.31
 -10 -13   2    4.06    0.33
  10 -13  -2    4.06    0.38
 -10  13   2    4.25    0.38
 -10  13   2    3.03    0.38
   9 -13  -2    0.51    0.28
  -9 -13   2    0.63    0.22
  -9  13   2    0.68    0.28
  -8 -13   2    2.77    0.29
   8 -13  -2    3.24    0.36
  -8  13   2    2.58    0.34
  -7 -13   2    0.28    0.22
   7 -13  -2   -0.22    0.24
  -7  13   2    0.20    0.25
  -6 -13   2    1.55    0.25
   6 -13  -2    1.62    0.28
   6 -13  -2    1.64    0.29
  -6  13   2    1.53    0.30
  -5 -13   2    0.06    0.22
   5 -13  -2   -0.15    0.21
   5 -13  -2    0.20    0.24
  -5  13   2   -0.18    0.23
   4 -13  -2    1.03    0.25
   4 -13  -2    0.92    0.26
  -4 -13   2    0.85    0.25
  -4  13   2    1.24    0.30
  -3 -13   2    4.41    0.35
   3 -13  -2    4.62    0.36
   3 -13  -2    5.18    0.39
  -3  13   2    4.61    0.39
   2 -13  -2    0.29    0.22
  -2 -13   2    0.07    0.22
  -2  13   2    0.06    0.23
  -1 -13   2   -0.31    0.21
   1 -13  -2   -0.21    0.20
  -1  13   2    0.00    0.23
   0 -13   2    0.39    0.24
   0 -13  -2    0.10    0.21
   1 -13   2    3.77    0.35
  -1 -13  -2    3.88    0.32
   2 -13   2   12.16    0.58
  -2 -13  -2   12.95    0.52
  -2  13  -2   11.63    0.59
   3 -13   2    1.76    0.30
  -3 -13  -2    2.03    0.26
  -3  13  -2    1.96    0.32
   4 -13   2    0.25    0.25
  -4 -13  -2    0.15    0.20
  -4  13  -2   -0.01    0.22
  -4  13  -2    0.22    0.26
   5 -13   2    9.40    0.53
  -5 -13  -2    9.11    0.45
  -5  13  -2    9.70    0.52
  -5  13  -2    9.82    0.50
  -6 -13  -2    6.49    0.38
   6 -13   2    5.71    0.43
   6 -13   2    6.23    0.43
  -6  13  -2    5.73    0.43
  -6  13  -2    5.69    0.43
   7 -13   2    7.84    0.49
  -7 -13  -2    8.22    0.41
   7 -13   2    7.89    0.52
  -7  13  -2    8.52    0.50
  -7  13  -2    8.73    0.53
   8 -13   2    0.32    0.28
  -8 -13  -2    0.17    0.20
   8 -13   2   -0.08    0.27
  -8  13  -2    0.12    0.25
  -8  13  -2   -0.27    0.22
  -9 -13  -2    0.06    0.19
   9 -13   2    0.21    0.28
  -9  13  -2    0.10    0.25
  -9  13  -2    0.12    0.26
 -10 -13  -2    0.57    0.20
  10 -13   2    0.26    0.29
 -10  13  -2    0.08    0.27
 -10  13  -2    0.51    0.30
 -11 -13  -2    6.95    0.38
  11 -13   2    5.98    0.48
 -11  13  -2    7.02    0.51
 -11  13  -2    7.29    0.51
 -12 -13  -2    0.50    0.20
  12 -13   2    0.28    0.28
 -12  13  -2    0.31    0.28
 -12  13  -2    0.17    0.27
  13 -13   2    0.72    0.30
 -13  13  -2    0.41    0.30
 -13  13  -2    0.69    0.30
  14 -13   2    3.20    0.42
 -14  13  -2    2.85    0.38
 -14  13  -2    3.32    0.41
  15 -13   2    0.06    0.32
 -15  13  -2   -0.03    0.30
 -15  13  -2   -0.14    0.30
  16 -13   2    2.25    0.42
 -16  13  -2    3.16    0.40
 -16  13  -2    2.96    0.42
  17 -13   2   -0.38    0.32
 -17  13  -2    0.00    0.33
  16 -14  -2    2.44    0.39
  15 -14  -2    0.20    0.32
 -15 -14   2    0.11    0.24
  14 -14  -2    1.74    0.37
 -14 -14   2    2.13    0.29
 -13 -14   2    2.34    0.30
  13 -14  -2    1.87    0.35
 -13  14   2    2.41    0.37
  12 -14  -2    0.92    0.32
 -12 -14   2   -0.09    0.22
 -12  14   2    0.25    0.29
  11 -14  -2    2.53    0.36
 -11 -14   2    2.89    0.30
 -11  14   2    3.11    0.38
 -10 -14   2    0.91    0.25
  10 -14  -2    1.26    0.32
 -10  14   2    1.02    0.31
  -9 -14   2    0.70    0.25
   9 -14  -2    0.73    0.28
  -9  14   2    0.56    0.30
   8 -14  -2    0.61    0.29
  -8 -14   2    0.64    0.24
  -8  14   2    0.59    0.29
   7 -14  -2    0.51    0.28
  -7 -14   2    0.50    0.24
  -7  14   2    0.04    0.28
  -6 -14   2    0.40    0.23
   6 -14  -2   -0.04    0.25
  -6  14   2    0.48    0.27
   5 -14  -2    0.45    0.26
  -5 -14   2    0.03    0.22
   5 -14  -2    0.20    0.26
  -5  14   2   -0.44    0.25
   4 -14  -2    0.40    0.25
   4 -14  -2   -0.20    0.23
  -4 -14   2   -0.15    0.23
  -4  14   2    0.27    0.28
  -3 -14   2    1.21    0.26
   3 -14  -2    0.88    0.26
   3 -14  -2    0.68    0.26
  -3  14   2    0.97    0.28
   2 -14  -2    0.50    0.24
  -2 -14   2   -0.33    0.23
   2 -14  -2   -0.50    0.22
  -2  14   2   -0.38    0.24
  -1 -14   2    2.79    0.32
   1 -14  -2    1.76    0.28
  -1  14   2    2.36    0.33
   0 -14  -2    3.41    0.33
   0 -14   2    3.38    0.34
   0  14   2    3.31    0.36
  -1 -14  -2    4.73    0.36
   1 -14   2    3.57    0.36
  -1  14  -2    4.47    0.41
   2 -14   2    0.64    0.27
  -2 -14  -2    0.63    0.22
  -2  14  -2    0.64    0.27
  -3 -14  -2    1.02    0.23
   3 -14   2    1.32    0.29
  -3  14  -2    0.76    0.30
   4 -14   2    2.06    0.33
  -4 -14  -2    2.14    0.27
  -4  14  -2    2.04    0.32
  -5 -14  -2    0.78    0.22
   5 -14   2    0.91    0.29
   5 -14   2    0.75    0.29
  -5  14  -2    0.34    0.28
   6 -14   2    1.02    0.30
   6 -14   2    0.46    0.28
  -6 -14  -2    0.21    0.21
  -6  14  -2    0.10    0.27
   7 -14   2    0.05    0.28
   7 -14   2    0.09    0.28
  -7 -14  -2    0.25    0.21
  -7  14  -2    0.05    0.27
   8 -14   2    0.55    0.30
   8 -14   2    0.11    0.29
  -8 -14  -2    0.55    0.22
  -8  14  -2    0.65    0.31
   9 -14   2    6.78    0.53
  -9 -14  -2    6.78    0.40
  -9  14  -2    8.41    0.55
  10 -14   2    3.37    0.41
 -10 -14  -2    3.70    0.30
 -10  14  -2    2.80    0.38
 -10  14  -2    3.17    0.38
  11 -14   2    2.12    0.37
 -11 -14  -2    2.89    0.28
 -11  14  -2    2.81    0.39
 -11  14  -2    2.63    0.38
  12 -14   2    0.48    0.31
 -12  14  -2   -0.06    0.28
 -12  14  -2   -0.06    0.27
  13 -14   2    0.74    0.32
 -13  14  -2    0.60    0.33
 -13  14  -2    0.66    0.33
  14 -14   2   -0.48    0.30
 -14  14  -2    0.65    0.32
  15 -14   2    0.47    0.35
 -15  14  -2    0.33    0.31
  13 -15  -2    0.24    0.31
 -13 -15   2   -0.23    0.22
  12 -15  -2    2.31    0.37
 -12 -15   2    2.56    0.30
  11 -15  -2    2.97    0.40
 -11 -15   2    2.39    0.30
 -10 -15   2    0.33    0.24
  10 -15  -2    0.12    0.29
  -9 -15   2    0.43    0.24
   9 -15  -2   -0.22    0.25
  -8 -15   2    0.38    0.24
   8 -15  -2    0.48    0.29
  -8  15   2    0.38    0.32
   7 -15  -2    0.23    0.28
  -7 -15   2    0.47    0.25
  -7  15   2    0.38    0.30
  -6 -15   2    0.60    0.26
   6 -15  -2    0.01    0.25
  -6  15   2   -0.22    0.29
   5 -15  -2    7.13    0.49
  -5 -15   2    7.34    0.48
  -5  15   2    7.17    0.54
  -4 -15   2    2.07    0.30
   4 -15  -2    1.65    0.31
   4 -15  -2    1.97    0.32
  -4  15   2    1.65    0.34
  -3 -15   2    5.33    0.40
   3 -15  -2    4.86    0.40
   3 -15  -2    5.07    0.42
  -3  15   2    5.56    0.45
   2 -15  -2    2.09    0.31
   2 -15  -2    2.63    0.32
  -2 -15   2    3.09    0.34
  -2  15   2    2.26    0.34
  -1 -15   2    0.89    0.27
   1 -15  -2    0.98    0.27
   1 -15  -2    1.04    0.27
  -1  15   2    0.82    0.28
   0 -15  -2   -0.02    0.25
   0 -15   2    0.73    0.28
   0  15   2    0.26    0.29
   0  15  -2   -0.14    0.27
   1 -15   2    1.65    0.31
  -1 -15  -2    1.99    0.28
  -1  15  -2    1.60    0.33
   1  15   2    1.38    0.32
   2 -15   2    0.51    0.28
  -2 -15  -2    0.04    0.23
  -2  15  -2    0.31    0.28
   3 -15   2    0.30    0.27
  -3 -15  -2   -0.06    0.22
  -3  15  -2    0.28    0.30
   4 -15   2    0.23    0.28
  -4 -15  -2   -0.34    0.21
   4 -15   2    0.13    0.28
  -4  15  -2    0.27    0.29
   5 -15   2    1.00    0.30
   5 -15   2    0.75    0.28
  -5 -15  -2    1.10    0.25
  -5  15  -2    1.36    0.35
   6 -15   2    0.63    0.30
  -6 -15  -2    0.84    0.24
   6 -15   2    0.24    0.30
  -6  15  -2    0.96    0.31
   7 -15   2    1.29    0.34
   7 -15   2    1.47    0.34
  -7 -15  -2    1.02    0.25
  -7  15  -2    1.27    0.33
   8 -15   2    0.12    0.28
  -8 -15  -2    0.01    0.21
  -8  15  -2    0.02    0.29
   9 -15   2    7.06    0.55
  -9 -15  -2    7.97    0.43
  10 -15   2   -0.29    0.30
  11 -15   2    1.13    0.33
  12 -15   2    0.01    0.32
 -10 -16   2   -0.25    0.23
  10 -16  -2   -0.26    0.29
  -9 -16   2    6.22    0.44
   9 -16  -2    5.37    0.48
  -8 -16   2    0.12    0.26
   8 -16  -2    0.46    0.31
   7 -16  -2    1.32    0.33
  -7 -16   2    0.35    0.27
  -6 -16   2    8.91    0.53
   6 -16  -2   10.14    0.58
   5 -16  -2   -0.19    0.29
  -5 -16   2    0.66    0.28
  -4 -16   2    9.48    0.54
   4 -16  -2    9.89    0.56
   3 -16  -2    1.12    0.31
   3 -16  -2    0.67    0.29
  -3 -16   2    0.21    0.27
  -2 -16   2    0.25    0.27
   2 -16  -2    0.54    0.29
   2 -16  -2    0.45    0.27
   1 -16  -2    0.34    0.28
  -1 -16   2    0.53    0.28
   1 -16  -2    0.45    0.28
   0 -16  -2    4.54    0.39
   0 -16  -2    4.12    0.38
   0 -16   2    4.16    0.40
   1 -16   2    0.22    0.28
  -1 -16  -2    0.12    0.26
  -1 -16  -2    0.76    0.28
   2 -16   2    0.30    0.28
  -2 -16  -2    0.13    0.25
   3 -16   2    1.00    0.32
   3 -16   2    0.35    0.30
  -3 -16  -2    0.65    0.26
   4 -16   2    0.34    0.30
   4 -16   2    0.16    0.27
  -4 -16  -2    0.03    0.23
   5 -16   2    9.17    0.60
   5 -16   2   11.00    0.61
  -5 -16  -2    8.87    0.51
  -6 -16  -2    0.04    0.22
   6 -16   2   -0.14    0.27
   6 -16   2    0.15    0.29
   7 -16   2    0.49    0.33
  -7 -16  -2    0.81    0.25
  -8 -16  -2    4.02    0.34
   8 -16   2    4.01    0.44
   9 -16   2    1.45    0.37
  -5 -17   2   -0.09    0.26
   5 -17  -2   -0.28    0.28
  -4 -17   2    6.51    0.50
   4 -17  -2    5.42    0.46
  -3 -17   2    0.48    0.29
   3 -17  -2    0.28    0.30
   2 -17  -2    2.26    0.34
   2 -17  -2    1.37    0.32
  -2 -17   2    1.58    0.33
   1 -17  -2    2.02    0.33
   1 -17  -2    2.38    0.35
  -1 -17   2    2.34    0.35
   0 -17  -2    3.56    0.38
   0 -17  -2    3.43    0.38
   0 -17   2    3.02    0.39
  -1 -17  -2   -0.08    0.27
  -1 -17  -2    0.07    0.26
   1 -17   2    0.07    0.30
   1 -17   2   -0.11    0.28
  -2 -17  -2    0.05    0.25
   2 -17   2    0.48    0.30
  -2 -17  -2    0.15    0.26
   2 -17   2   -0.29    0.28
  -3 -17  -2    0.47    0.26
   3 -17   2    0.21    0.30
   3 -17   2   -0.56    0.27
  -3 -17  -2    0.20    0.26
   4 -17   2   -0.25    0.29
  -4 -17  -2    0.44    0.26
   4 -17   2    0.04    0.30
 -27   0   3   -0.15    0.26
 -26   0   3   -0.04    0.29
 -25   0   3    0.08    0.25
 -24   0   3    0.16    0.27
 -23   0   3    0.26    0.27
 -22   0   3    0.06    0.23
  21   0  -3   -0.12    0.20
 -21   0   3    0.09    0.24
  20   0  -3   -0.07    0.21
 -20   0   3    0.22    0.23
  19   0  -3    0.07    0.19
 -19   0   3    0.28    0.23
 -18   0   3   -0.38    0.19
  18   0  -3    0.18    0.20
  17   0  -3   -0.06    0.18
 -17   0   3   -0.09    0.19
  16   0  -3    0.05    0.18
 -16   0   3   -0.26    0.19
 -15   0   3    0.01    0.16
  15   0  -3    0.24    0.18
  14   0  -3   -0.12    0.16
 -14   0   3    0.12    0.17
 -13   0   3   -0.08    0.16
  13   0  -3   -0.22    0.15
  12   0  -3   -0.17    0.12
 -12   0   3   -0.02    0.15
 -11   0   3   -0.16    0.14
  11   0  -3   -0.09    0.13
  11   0  -3    0.11    0.14
  10   0  -3   -0.07    0.13
 -10   0   3   -0.02    0.13
  10   0  -3    0.04    0.13
 -10   0   3   -0.24    0.13
  -9   0   3    0.08    0.13
   9   0  -3    0.05    0.13
  -9   0   3   -0.04    0.12
   9   0  -3    0.03    0.13
   8   0  -3    0.06    0.13
  -8   0   3    0.29    0.11
  -7   0   3   -0.04    0.11
  -7   0   3    0.29    0.13
   7   0  -3   -0.15    0.11
   7   0  -3    0.08    0.11
   7   0  -3   -0.13    0.11
  -6   0   3   -0.12    0.11
   6   0  -3   -0.17    0.11
  -6   0   3   -0.18    0.11
   6   0  -3    0.10    0.12
  -6   0   3    0.37    0.12
  -5   0   3   -0.27    0.11
   5   0  -3   -0.26    0.10
  -5   0   3   -0.25    0.10
   5   0  -3   -0.09    0.11
  -5   0   3   -0.12    0.11
   4   0  -3   -0.05    0.09
   4   0  -3    0.01    0.09
  -4   0   3   -0.04    0.09
  -4   0   3    0.03    0.09
  -4   0   3   -0.07    0.09
   3   0  -3   -0.39    0.08
  -3   0   3   -0.38    0.07
   3   0  -3   -0.20    0.08
  -3   0   3   -0.43    0.08
   2   0  -3   -0.37    0.07
   2   0  -3   -0.50    0.06
  -2   0   3   -0.68    0.02
  -2   0   3   -0.54    0.07
   1   0  -3   -0.38    0.06
  -1   0   3   -0.37    0.05
   1   0  -3   -0.40    0.06
  -1   0   3   -0.37    0.06
   1   0  -3   -0.47    0.05
   0   0  -3    0.02    0.05
   0   0  -3    0.08    0.05
   0   0   3    0.00    0.05
   0   0  -3    0.04    0.04
   0   0   3    0.04    0.05
  -1   0  -3    0.00    0.06
   1   0   3   -0.05    0.06
   1   0   3   -0.05    0.05
  -1   0  -3   -0.07    0.06
   2   0   3   -0.04    0.04
  -2   0  -3   -0.02    0.07
   2   0   3   -0.09    0.07
   2   0   3   -0.07    0.06
  -2   0  -3    0.00    0.07
   3   0   3   -0.09    0.09
   3   0   3   -0.08    0.07
  -3   0  -3   -0.10    0.08
  -3   0  -3   -0.08    0.09
   3   0   3    0.04    0.06
   4   0   3   -0.04    0.07
   4   0   3   -0.07    0.09
  -4   0  -3   -0.01    0.09
   4   0   3   -0.10    0.08
  -4   0  -3    0.15    0.09
  -5   0  -3    0.05    0.10
  -5   0  -3   -0.04    0.10
   5   0   3   -0.08    0.08
  -5   0  -3    0.12    0.10
   5   0   3   -0.10    0.10
  -6   0  -3   -0.09    0.11
  -6   0  -3    0.10    0.11
   6   0   3    0.04    0.09
   6   0   3    0.11    0.11
  -6   0  -3    0.13    0.11
  -7   0  -3   -0.03    0.11
   7   0   3   -0.20    0.11
  -7   0  -3   -0.10    0.11
  -7   0  -3   -0.18    0.11
   7   0   3    0.02    0.10
  -8   0  -3   -0.16    0.12
   8   0   3    0.05    0.10
   8   0   3   -0.11    0.12
   9   0   3   -0.03    0.11
  -9   0  -3    0.00    0.12
   9   0   3    0.06    0.12
  10   0   3   -0.01    0.12
 -10   0  -3   -0.17    0.12
  10   0   3    0.19    0.12
 -11   0  -3   -0.18    0.14
  11   0   3    0.06    0.13
  11   0   3    0.14    0.13
  12   0   3   -0.12    0.13
  12   0   3   -0.16    0.13
 -12   0  -3   -0.07    0.15
  13   0   3    0.05    0.15
 -13   0  -3    0.24    0.17
  13   0   3    0.04    0.15
  14   0   3   -0.10    0.15
 -14   0  -3    0.13    0.19
 -15   0  -3   -0.12    0.19
  15   0   3   -0.06    0.18
  16   0   3    0.11    0.18
 -16   0  -3    0.26    0.20
 -17   0  -3   -0.18    0.19
  17   0   3   -0.07    0.18
 -18   0  -3   -0.18    0.21
 -19   0  -3   -0.55    0.20
 -20   0  -3    0.41    0.24
 -21   0  -3   -0.26    0.23
 -22   0  -3   -0.35    0.24
 -23   0  -3    0.05    0.25
 -24   0  -3    0.01    0.26
 -25   0  -3    0.25    0.28
 -27  -1   3    2.06    0.36
 -27   1   3    2.13    0.38
 -26  -1   3    6.58    0.49
 -26   1   3    5.41    0.46
 -25  -1   3   -0.27    0.27
 -25   1   3   -0.24    0.27
 -24  -1   3    1.53    0.31
 -24   1   3    1.25    0.31
 -23  -1   3    1.96    0.32
 -23   1   3    2.69    0.35
  22  -1  -3   11.79    0.57
 -22  -1   3   11.80    0.57
 -22   1   3   11.95    0.59
 -21  -1   3    1.21    0.27
  21  -1  -3    1.21    0.27
 -21   1   3    0.64    0.27
  20  -1  -3    1.36    0.27
 -20  -1   3    1.16    0.27
  20   1  -3    1.05    0.24
 -20   1   3    1.43    0.26
 -19  -1   3    4.54    0.36
  19  -1  -3    5.35    0.39
  19   1  -3    6.17    0.37
 -19   1   3    4.76    0.37
  18  -1  -3    0.58    0.21
 -18  -1   3    0.74    0.23
 -18   1   3    0.65    0.23
  18   1  -3    0.36    0.20
 -17  -1   3    1.51    0.24
  17  -1  -3    1.78    0.24
  17   1  -3    1.47    0.22
 -17   1   3    1.41    0.25
 -16  -1   3   29.60    0.93
  16  -1  -3   28.90    0.92
  16   1  -3   28.90    0.91
 -16   1   3   30.08    0.94
  15  -1  -3   10.20    0.43
 -15  -1   3   10.17    0.45
  15   1  -3   10.16    0.41
 -15   1   3   10.32    0.47
  14  -1  -3    6.45    0.37
 -14  -1   3    6.31    0.34
  14   1  -3    7.00    0.32
 -14   1   3    7.32    0.38
 -13  -1   3    6.71    0.34
  13  -1  -3    6.36    0.32
  13   1  -3    5.76    0.31
 -13   1   3    6.27    0.33
 -12  -1   3    0.94    0.18
  12  -1  -3    0.85    0.17
 -12   1   3    0.76    0.18
  12   1  -3    0.66    0.15
  11  -1  -3    0.59    0.15
 -11  -1   3    0.45    0.15
  11  -1  -3    0.63    0.16
 -11  -1   3    0.57    0.15
 -11   1   3    0.66    0.16
  11   1  -3    0.68    0.14
  10  -1  -3   52.58    1.44
  10  -1  -3   50.86    1.47
 -10  -1   3   57.95    1.47
 -10  -1   3   55.43    1.46
 -10   1   3   52.11    1.47
  10   1  -3   52.15    1.46
  -9  -1   3   27.10    0.77
   9  -1  -3   27.33    0.78
   9  -1  -3   27.67    0.76
  -9   1   3   25.40    0.78
   9   1  -3   25.35    0.76
   9   1  -3   26.33    0.77
  -9   1   3   26.97    0.78
  -8  -1   3    1.71    0.14
   8  -1  -3    1.94    0.17
   8  -1  -3    1.88    0.16
  -8   1   3    1.88    0.17
   8   1  -3    1.83    0.14
  -7  -1   3    6.97    0.28
   7  -1  -3    6.07    0.28
   7  -1  -3    6.72    0.29
  -7  -1   3    6.10    0.27
   7  -1  -3    7.57    0.29
  -7  -1   3    6.26    0.27
   7   1  -3    7.21    0.28
  -7   1   3    7.63    0.29
   7   1  -3    5.95    0.27
  -7   1   3    6.98    0.28
   6  -1  -3    0.49    0.12
  -6  -1   3    0.36    0.12
  -6  -1   3    0.54    0.13
  -6  -1   3    0.29    0.11
   6  -1  -3    0.45    0.13
   6   1  -3    0.30    0.11
  -6   1   3    0.32    0.12
   6   1  -3    0.34    0.11
   5  -1  -3   27.98    0.76
   5  -1  -3   28.04    0.79
  -5  -1   3   26.52    0.78
  -5  -1   3   27.96    0.78
   5  -1  -3   28.39    0.79
  -5  -1   3   28.04    0.77
   5   1  -3   27.58    0.77
  -5   1   3   29.04    0.79
   5   1  -3   28.70    0.77
  -5   1   3   28.23    0.77
   4  -1  -3  121.26    3.18
  -4  -1   3  130.76    3.18
   4  -1  -3  122.62    3.18
   4  -1  -3  120.53    3.16
  -4  -1   3  119.83    3.15
  -4  -1   3  124.00    3.18
   4   1  -3  121.07    3.15
  -4   1   3  122.96    3.18
   4   1  -3  119.35    3.17
  -4   1   3  120.64    3.10
   3  -1  -3   20.50    0.57
   3  -1  -3   20.44    0.57
   3  -1  -3   19.48    0.57
  -3  -1   3   20.81    0.56
  -3  -1   3   19.64    0.56
  -3  -1   3   20.71    0.57
  -3   1   3   20.59    0.57
  -3   1   3   20.67    0.56
  -3   1   3   21.06    0.57
   3   1  -3   19.73    0.57
   2  -1  -3   20.31    0.57
   2  -1  -3   21.46    0.57
  -2  -1   3   22.28    0.59
  -2  -1   3   21.22    0.58
   2  -1  -3   21.34    0.58
   2  -1  -3   21.13    0.58
  -2   1   3   21.00    0.58
  -2   1   3   21.80    0.58
  -2   1   3   19.91    0.58
  -2   1   3   21.23    0.57
   1  -1  -3    0.44    0.06
   1  -1  -3    0.41    0.06
   1  -1  -3    0.42    0.07
  -1  -1   3    0.41    0.08
  -1   1   3    0.43    0.06
  -1   1   3    0.37    0.06
   1   1  -3    0.43    0.07
  -1   1   3    0.42    0.07
  -1   1   3    0.38    0.07
   0  -1  -3   13.24    0.35
   0  -1  -3   12.60    0.35
   0   1   3   12.36    0.34
   0   1   3   12.78    0.34
   0   1   3   12.51    0.35
   0   1  -3   13.14    0.37
  -1  -1  -3    8.86    0.24
   1  -1   3    8.52    0.28
  -1  -1  -3    8.69    0.24
  -1   1  -3    9.15    0.29
  -1   1  -3    9.03    0.29
  -2  -1  -3  523.73   13.40
   2  -1   3  494.89   13.46
  -2  -1  -3  513.12   13.40
  -2  -1  -3  528.92   13.40
  -2   1  -3  511.43   13.06
   2   1   3  502.78   13.38
   2   1   3  514.45   13.38
  -2   1  -3  570.67   13.52
  -2   1  -3  518.66   13.49
   3  -1   3  140.39    3.58
   3  -1   3  134.87    3.46
  -3  -1  -3  136.62    3.56
  -3  -1  -3  135.88    3.56
   3  -1   3  145.80    3.58
  -3   1  -3  137.25    3.58
   3   1   3  135.68    3.55
  -3   1  -3  136.21    3.58
   3   1   3  131.76    3.55
  -3   1  -3  141.82    3.46
  -4  -1  -3  126.23    3.26
   4  -1   3  128.50    3.29
  -4  -1  -3  127.48    3.26
   4  -1   3  122.50    3.17
   4  -1   3  130.49    3.29
   4   1   3  120.61    3.26
  -4   1  -3  126.48    3.17
   4   1   3  126.11    3.26
  -4   1  -3  125.10    3.29
  -4   1  -3  126.22    3.28
   5  -1   3   98.35    2.55
  -5  -1  -3   98.89    2.53
   5  -1   3   98.65    2.46
  -5  -1  -3   97.79    2.53
  -5   1  -3   92.99    2.54
  -5   1  -3   98.04    2.46
  -5   1  -3   94.06    2.55
   5   1   3   96.25    2.52
   6  -1   3    5.69    0.27
  -6  -1  -3    5.66    0.24
   6  -1   3    5.96    0.23
  -6  -1  -3    6.09    0.24
   6   1   3    5.91    0.23
  -6   1  -3    5.60    0.27
   7  -1   3    0.13    0.10
  -7  -1  -3    0.40    0.11
   7  -1   3   -0.09    0.11
  -7  -1  -3    0.10    0.11
   7   1   3    0.01    0.10
  -7   1  -3    0.05    0.11
  -8  -1  -3   23.09    0.67
   8  -1   3   22.42    0.69
   8  -1   3   22.78    0.64
  -8  -1  -3   22.75    0.66
   8   1   3   22.79    0.66
  -8   1  -3   23.00    0.68
  -9  -1  -3    0.57    0.12
   9  -1   3    0.73    0.12
   9  -1   3    0.53    0.14
  -9  -1  -3    0.77    0.13
  -9   1  -3    0.49    0.15
   9   1   3    0.64    0.12
  10  -1   3   21.56    0.68
  10  -1   3   22.31    0.64
 -10  -1  -3   21.80    0.67
 -10   1  -3   22.45    0.68
  10   1   3   22.06    0.66
 -11  -1  -3    1.03    0.16
  11  -1   3    1.26    0.18
  11  -1   3    1.05    0.15
 -11   1  -3    1.25    0.18
  11   1   3    1.22    0.15
  11   1   3    1.23    0.15
  12  -1   3   28.50    0.88
  12  -1   3   28.92    0.83
 -12  -1  -3   27.82    0.87
  12   1   3   29.82    0.84
  12   1   3   29.87    0.86
 -12   1  -3   30.67    0.89
 -13  -1  -3    8.93    0.38
  13  -1   3    8.37    0.39
  13  -1   3    9.17    0.37
  13   1   3    7.49    0.35
 -13   1  -3    8.41    0.40
  13   1   3    8.40    0.36
 -14  -1  -3   24.22    0.77
  14  -1   3   23.55    0.77
 -14   1  -3   24.71    0.79
  14   1   3   24.78    0.76
 -15  -1  -3   11.38    0.47
  15  -1   3   11.31    0.47
  15   1   3   10.83    0.45
 -15   1  -3   11.41    0.47
  16  -1   3    7.79    0.41
 -16  -1  -3    8.31    0.41
  16   1   3    8.15    0.39
 -16   1  -3    8.09    0.41
  17  -1   3    2.78    0.27
 -17  -1  -3    2.89    0.29
 -17   1  -3    2.61    0.28
  18  -1   3    0.22    0.21
 -18  -1  -3    0.15    0.21
 -18   1  -3    0.59    0.23
 -19  -1  -3    0.06    0.23
 -19   1  -3    0.15    0.23
 -20  -1  -3    1.36    0.26
 -20   1  -3    1.57    0.29
 -21  -1  -3    0.38    0.24
 -21   1  -3    0.09    0.24
 -22  -1  -3   -0.03    0.24
 -22   1  -3    0.47    0.27
 -23  -1  -3    0.92    0.30
 -23   1  -3    0.83    0.29
 -24  -1  -3   -0.17    0.26
 -24   1  -3    0.04    0.27
 -25  -1  -3    0.13    0.28
 -25   1  -3   -0.33    0.27
 -27  -2   3    3.03    0.38
 -27   2   3    3.29    0.42
 -26  -2   3    1.10    0.31
 -26   2   3    0.82    0.31
 -25  -2   3    1.46    0.32
 -25   2   3    1.30    0.33
 -24  -2   3    2.82    0.35
 -24   2   3    2.88    0.37
  23  -2  -3   24.49    0.89
 -23  -2   3   25.17    0.88
 -23   2   3   22.49    0.88
 -22  -2   3    1.05    0.28
  22  -2  -3    0.73    0.26
 -22   2   3    0.97    0.28
  21  -2  -3    1.78    0.28
 -21  -2   3    1.30    0.27
 -21   2   3    1.47    0.28
 -20  -2   3    0.15    0.23
  20  -2  -3    0.55    0.24
 -20   2   3    0.57    0.26
 -19  -2   3   28.95    0.96
  19  -2  -3   30.09    0.98
 -19   2   3   31.10    0.99
  19   2  -3   29.43    0.94
 -18  -2   3   -0.13    0.21
  18  -2  -3    0.01    0.21
  18   2  -3   -0.39    0.18
 -18   2   3    0.15    0.23
 -17  -2   3    0.42    0.21
  17  -2  -3    0.66    0.22
  17   2  -3    0.55    0.19
 -17   2   3    0.66    0.22
 -16  -2   3    7.00    0.38
  16  -2  -3    6.20    0.39
 -16   2   3    6.30    0.41
  16   2  -3    6.13    0.34
 -15  -2   3    0.45    0.19
  15  -2  -3    0.70    0.20
  15   2  -3    0.78    0.18
 -15   2   3    0.81    0.22
  14  -2  -3   35.83    1.08
 -14  -2   3   35.86    1.06
 -14   2   3   36.31    1.08
  14   2  -3   36.04    1.05
 -13  -2   3    0.48    0.17
  13  -2  -3    0.33    0.16
 -13   2   3    0.60    0.18
  13   2  -3    0.32    0.15
 -12  -2   3    1.54    0.19
  12  -2  -3    1.36    0.19
 -12   2   3    1.53    0.20
  12   2  -3    1.05    0.16
  11  -2  -3    1.29    0.19
 -11  -2   3    1.26    0.16
 -11  -2   3    2.08    0.17
 -11   2   3    1.70    0.19
  11   2  -3    2.06    0.17
  10  -2  -3    4.38    0.27
  10  -2  -3    3.92    0.28
 -10  -2   3    4.58    0.26
  10   2  -3    4.65    0.25
 -10   2   3    4.46    0.27
 -10   2   3    4.49    0.28
  -9  -2   3    1.50    0.14
   9  -2  -3    1.18    0.16
  -9   2   3    1.19    0.16
   8  -2  -3   14.50    0.46
  -8  -2   3   14.51    0.45
  -8  -2   3   14.72    0.47
   8  -2  -3   14.66    0.48
  -8  -2   3   13.46    0.44
   8   2  -3   14.12    0.44
  -8   2   3   14.27    0.46
   8   2  -3   14.13    0.44
  -8   2   3   14.20    0.47
  -7  -2   3   37.05    1.03
  -7  -2   3   37.54    1.01
   7  -2  -3   36.24    1.04
  -7  -2   3   39.14    1.03
   7  -2  -3   36.03    1.01
  -7   2   3   38.20    1.02
   7   2  -3   36.01    1.02
   7   2  -3   37.83    1.01
  -7   2   3   36.85    1.04
  -6  -2   3   -0.02    0.12
  -6  -2   3    0.09    0.10
   6  -2  -3    0.17    0.13
  -6  -2   3    0.13    0.10
   6  -2  -3    0.05    0.12
   6  -2  -3    0.27    0.12
   6   2  -3    0.11    0.09
   6   2  -3   -0.02    0.10
  -6   2   3    0.10    0.12
  -6   2   3    0.32    0.12
   5  -2  -3  115.05    2.91
  -5  -2   3  112.37    2.95
   5  -2  -3  113.45    2.97
  -5  -2   3  114.11    2.98
   5  -2  -3  115.41    2.99
  -5  -2   3  116.03    2.98
  -5   2   3  112.52    2.99
   5   2  -3  112.42    2.97
  -5   2   3  113.27    2.97
   5   2  -3  115.15    2.95
  -5   2   3  115.27    2.91
   4  -2  -3    1.75    0.14
   4  -2  -3    1.32    0.12
   4  -2  -3    1.29    0.13
  -4  -2   3    1.43    0.11
  -4  -2   3    1.38    0.13
  -4  -2   3    1.48    0.12
  -4   2   3    1.12    0.13
  -4   2   3    1.20    0.13
  -4   2   3    1.44    0.14
   4   2  -3    1.32    0.11
   4   2  -3    1.60    0.13
   3  -2  -3   41.56    1.13
   3  -2  -3   42.80    1.14
  -3  -2   3   42.84    1.14
   3  -2  -3   42.23    1.14
  -3  -2   3   43.07    1.14
  -3   2   3   42.07    1.13
   3   2  -3   42.96    1.14
  -3   2   3   42.67    1.14
  -3   2   3   42.90    1.14
   2  -2  -3  278.75    7.17
  -2  -2   3  283.18    7.21
   2  -2  -3  275.67    7.27
  -2  -2   3  283.58    7.22
   2  -2  -3  274.29    7.23
  -2   2   3  274.52    7.19
   2   2  -3  288.24    7.26
  -2   2   3  277.83    7.21
  -2   2   3  285.07    7.21
  -2   2   3  279.48    7.05
  -2   2   3  277.19    7.21
   1  -2  -3  339.62    8.57
  -1  -2   3  326.66    8.53
   1  -2  -3  330.96    8.57
   1  -2  -3  323.84    8.51
  -1  -2   3  335.23    8.60
  -1   2   3  331.83    8.56
   1   2  -3  331.65    8.60
  -1   2   3  329.45    8.57
  -1   2   3  330.52    8.51
   0  -2  -3  243.38    6.34
   0  -2   3  243.69    6.35
   0  -2  -3  248.86    6.36
   0  -2  -3  249.50    6.36
   0   2  -3  259.96    6.38
   0   2   3  236.86    6.34
   0   2   3  244.47    6.33
   0   2   3  242.00    6.34
   1  -2   3   11.67    0.38
   1  -2   3   13.01    0.39
  -1   2  -3   12.12    0.39
   2  -2   3  197.93    5.10
  -2   2  -3  195.20    5.09
  -3  -2  -3  113.54    2.99
   3  -2   3  120.00    3.04
  -3  -2  -3  112.78    2.99
  -3   2  -3  113.12    2.94
  -3   2  -3  122.46    3.04
  -3   2  -3  115.35    3.04
  -4  -2  -3   35.12    0.93
  -4  -2  -3   34.63    0.92
   4  -2   3   34.46    0.92
   4  -2   3   35.97    0.98
  -4   2  -3   35.70    0.92
   4   2   3   34.09    0.91
   4   2   3   35.16    0.91
   5  -2   3   92.49    2.36
   5  -2   3   95.03    2.46
  -5  -2  -3   92.56    2.42
  -5  -2  -3   93.66    2.42
   5  -2   3   95.87    2.46
   5   2   3   92.63    2.41
   5   2   3   89.96    2.41
  -5   2  -3   87.30    2.45
  -5   2  -3   96.49    2.37
   6  -2   3   65.15    1.66
   6  -2   3   65.32    1.73
  -6  -2  -3   63.12    1.69
  -6  -2  -3   64.43    1.69
  -6   2  -3   63.39    1.73
   6   2   3   63.36    1.68
  -6   2  -3   64.87    1.66
   7  -2   3   15.05    0.50
  -7  -2  -3   15.13    0.46
   7  -2   3   14.97    0.46
  -7  -2  -3   15.06    0.45
  -7   2  -3   15.21    0.46
  -7   2  -3   15.67    0.51
   7   2   3   14.99    0.44
  -8  -2  -3   14.63    0.45
  -8  -2  -3   14.62    0.45
   8  -2   3   14.53    0.49
   8  -2   3   14.53    0.45
  -8   2  -3   14.59    0.46
   8   2   3   14.50    0.44
  -8   2  -3   14.44    0.50
   9  -2   3    0.67    0.12
   9  -2   3    0.38    0.14
  -9  -2  -3    0.66    0.12
  -9  -2  -3    0.35    0.12
  -9   2  -3    0.37    0.15
  -9   2  -3    0.41    0.13
   9   2   3    0.51    0.11
 -10  -2  -3   10.84    0.38
  10  -2   3   10.77    0.39
 -10  -2  -3   10.26    0.39
  10  -2   3   11.37    0.43
  10   2   3   10.99    0.37
 -10   2  -3   11.20    0.43
 -11  -2  -3    0.14    0.14
  11  -2   3    0.11    0.16
  11  -2   3   -0.16    0.12
  11   2   3    0.01    0.11
 -11   2  -3   -0.06    0.16
  12  -2   3    6.39    0.33
 -12  -2  -3    6.39    0.31
  12  -2   3    6.67    0.32
  12   2   3    6.56    0.29
 -12   2  -3    6.86    0.36
  13  -2   3    7.99    0.39
 -13  -2  -3    7.40    0.35
 -13   2  -3    6.96    0.39
  13   2   3    7.07    0.32
 -14  -2  -3    4.57    0.32
  14  -2   3    4.83    0.34
  14   2   3    5.31    0.28
 -14   2  -3    4.99    0.33
 -15  -2  -3   24.46    0.79
  15  -2   3   26.32    0.81
 -15   2  -3   22.19    0.80
  15   2   3   25.16    0.75
 -16  -2  -3    8.59    0.41
  16  -2   3    9.36    0.45
 -16   2  -3    8.51    0.46
 -17  -2  -3    2.33    0.26
  17  -2   3    2.73    0.28
 -17   2  -3    2.74    0.30
 -18  -2  -3    5.14    0.36
  18  -2   3    4.90    0.38
 -18   2  -3    4.62    0.36
  19  -2   3   11.53    0.53
 -19  -2  -3   11.09    0.50
 -19   2  -3   10.83    0.52
 -20  -2  -3    0.32    0.23
 -20   2  -3    0.22    0.24
 -21  -2  -3    0.15    0.24
 -21   2  -3    0.38    0.27
 -22  -2  -3    0.51    0.27
 -22   2  -3    0.76    0.27
 -23  -2  -3    5.12    0.42
 -23   2  -3    4.93    0.43
 -24  -2  -3    1.17    0.31
 -24   2  -3    1.23    0.33
 -25  -2  -3   -0.10    0.28
 -25   2  -3    0.22    0.30
 -27  -3   3    1.24    0.32
 -27   3   3    1.56    0.37
 -26  -3   3   -0.16    0.28
 -26   3   3    0.75    0.32
 -25  -3   3    0.40    0.28
 -25   3   3    0.65    0.30
 -24  -3   3    0.58    0.27
 -24   3   3   -0.02    0.25
 -23  -3   3    1.26    0.29
  23  -3  -3    1.72    0.32
 -23   3   3    1.20    0.31
  22  -3  -3    2.23    0.31
 -22  -3   3    1.94    0.29
 -22   3   3    2.30    0.33
  21  -3  -3    5.43    0.41
 -21  -3   3    4.55    0.36
 -21   3   3    3.72    0.37
 -20  -3   3   17.36    0.67
  20  -3  -3   16.71    0.68
 -20   3   3   17.65    0.71
 -19  -3   3    2.16    0.28
  19  -3  -3    2.45    0.29
 -19   3   3    2.31    0.30
  18  -3  -3   11.29    0.53
 -18  -3   3   10.30    0.48
  18   3  -3   10.89    0.45
 -18   3   3   10.67    0.51
 -17  -3   3   13.30    0.54
  17  -3  -3   13.09    0.55
  17   3  -3   13.33    0.50
 -17   3   3   13.85    0.58
 -16  -3   3    6.35    0.37
  16  -3  -3    6.31    0.38
 -16   3   3    5.60    0.37
  16   3  -3    5.73    0.32
  15  -3  -3    3.55    0.30
 -15  -3   3    3.49    0.27
  15   3  -3    3.51    0.26
 -15   3   3    2.88    0.29
  14  -3  -3   14.37    0.54
 -14  -3   3   13.38    0.51
 -14   3   3   13.87    0.54
  14   3  -3   13.96    0.49
  13  -3  -3    7.24    0.37
 -13  -3   3    7.16    0.35
 -13   3   3    7.40    0.37
 -13   3   3    7.44    0.37
  13   3  -3    7.63    0.34
 -12  -3   3   18.41    0.58
  12  -3  -3   17.81    0.61
 -12   3   3   17.44    0.59
 -12   3   3   17.77    0.62
  12   3  -3   16.70    0.56
 -11  -3   3    4.69    0.27
  11  -3  -3    4.24    0.28
  11   3  -3    3.73    0.25
 -11   3   3    4.16    0.27
 -11   3   3    4.39    0.28
 -10  -3   3   11.03    0.36
 -10  -3   3   10.66    0.40
  10  -3  -3   11.50    0.43
  10   3  -3   10.79    0.37
 -10   3   3   10.71    0.40
 -10   3   3   10.91    0.42
  10   3  -3   10.79    0.39
  -9  -3   3   22.55    0.68
  -9  -3   3   22.10    0.65
   9  -3  -3   23.59    0.68
   9  -3  -3   22.04    0.70
  -9   3   3   22.02    0.69
  -9   3   3   23.46    0.70
   9   3  -3   21.73    0.66
   9   3  -3   23.00    0.65
   8  -3  -3  124.32    3.38
  -8  -3   3  131.64    3.36
   8  -3  -3  128.71    3.28
  -8  -3   3  131.76    3.36
  -8  -3   3  126.82    3.32
   8   3  -3  127.68    3.32
  -8   3   3  126.90    3.38
   8   3  -3  125.73    3.35
  -8   3   3  128.22    3.29
  -7  -3   3   35.09    1.01
   7  -3  -3   36.48    1.00
  -7  -3   3   36.17    1.00
  -7  -3   3   36.09    0.98
   7  -3  -3   35.64    1.03
   7   3  -3   36.36    1.00
  -7   3   3   36.81    1.00
  -7   3   3   36.66    1.03
  -7   3   3   36.55    1.02
   7   3  -3   36.68    0.97
  -6  -3   3   55.18    1.46
   6  -3  -3   56.62    1.47
  -6  -3   3   54.86    1.49
  -6  -3   3   56.73    1.49
   6  -3  -3   56.53    1.51
  -6   3   3   56.47    1.50
   6   3  -3   55.31    1.48
  -6   3   3   55.33    1.47
  -6   3   3   53.50    1.50
   5  -3  -3   83.86    2.27
  -5  -3   3   91.44    2.26
   5  -3  -3   86.93    2.21
  -5  -3   3   86.79    2.25
  -5  -3   3   83.64    2.22
   5  -3  -3   84.90    2.25
  -5   3   3   84.62    2.25
  -5   3   3   81.97    2.26
   5   3  -3   85.69    2.25
  -5   3   3   86.10    2.21
  -4  -3   3   13.39    0.41
   4  -3  -3   13.25    0.42
   4  -3  -3   12.79    0.41
   4  -3  -3   12.92    0.42
  -4  -3   3   13.34    0.40
  -4   3   3   12.72    0.41
  -4   3   3   12.79    0.42
   4   3  -3   12.85    0.40
  -4   3   3   12.67    0.42
   3  -3  -3  130.60    3.43
  -3  -3   3  136.40    3.45
  -3  -3   3  132.01    3.44
   3  -3  -3  130.31    3.44
   3  -3  -3  134.18    3.45
   3   3  -3  133.66    3.44
  -3   3   3  130.54    3.43
  -3   3   3  130.94    3.37
  -3   3   3  133.04    3.44
   2  -3  -3    3.35    0.19
  -2  -3   3    3.44    0.20
   2  -3  -3    3.20    0.19
  -2  -3   3    3.41    0.19
   2  -3  -3    3.57    0.19
   2  -3  -3    3.46    0.20
  -2   3   3    3.29    0.21
  -2   3   3    3.70    0.18
  -2   3   3    3.49    0.19
  -2   3   3    3.72    0.19
   2   3  -3    3.36    0.20
   1  -3  -3    3.40    0.18
   1  -3  -3    3.51    0.18
  -1  -3   3    3.69    0.23
   1  -3  -3    3.41    0.17
  -1  -3   3    3.62    0.19
  -1   3   3    3.54    0.17
   1   3  -3    3.92    0.21
  -1   3   3    3.60    0.17
  -1   3   3    3.20    0.18
   0  -3   3    1.46    0.13
   0  -3  -3    1.29    0.09
   0  -3  -3    1.31    0.09
   0  -3   3    1.23    0.14
   0  -3  -3    1.33    0.10
   0   3   3    1.08    0.09
   0   3  -3    1.38    0.13
   0   3   3    1.51    0.09
   0   3   3    1.40    0.09
  -1  -3  -3   65.50    1.66
  -1  -3  -3   64.95    1.65
   1  -3   3   62.43    1.70
   1   3   3   63.69    1.65
   1   3   3   63.12    1.65
   1   3   3   62.88    1.65
  -1   3  -3   63.84    1.70
  -2  -3  -3   18.81    0.50
   2  -3   3   18.50    0.57
  -2  -3  -3   18.89    0.50
  -2   3  -3   18.66    0.56
  -3  -3  -3    4.44    0.15
  -3  -3  -3    4.29    0.15
   3  -3   3    4.00    0.25
  -3   3  -3    4.24    0.22
  -3   3  -3    4.42    0.23
  -4  -3  -3   65.22    1.70
  -4  -3  -3   63.78    1.70
   4  -3   3   65.15    1.76
  -4   3  -3   64.56    1.69
  -4   3  -3   68.38    1.76
  -5  -3  -3    3.64    0.16
   5  -3   3    3.58    0.25
  -5  -3  -3    3.60    0.16
  -5   3  -3    3.23    0.23
  -5   3  -3    3.57    0.22
   5   3   3    3.83    0.12
  -6  -3  -3   18.42    0.51
   6  -3   3   17.98    0.58
  -6  -3  -3   18.26    0.51
   6  -3   3   17.23    0.58
   6  -3   3   17.58    0.53
   6   3   3   17.74    0.49
  -6   3  -3   18.85    0.57
  -6   3  -3   18.17    0.53
  -7  -3  -3   81.95    2.12
   7  -3   3   79.39    2.18
  -7  -3  -3   80.99    2.12
   7  -3   3   81.81    2.09
  -7   3  -3   81.45    2.18
   7   3   3   78.57    2.10
  -7   3  -3   82.10    2.09
  -8  -3  -3   26.54    0.74
   8  -3   3   26.41    0.81
   8  -3   3   25.92    0.74
  -8  -3  -3   26.74    0.74
   8   3   3   25.97    0.74
   8   3   3   25.97    0.72
  -8   3  -3   26.34    0.79
  -8   3  -3   26.57    0.75
  -9  -3  -3   70.17    1.90
   9  -3   3   73.64    1.87
   9  -3   3   70.37    1.96
  -9  -3  -3   72.85    1.90
  -9   3  -3   70.29    1.95
   9   3   3   71.03    1.89
   9   3   3   71.78    1.88
  -9   3  -3   70.98    1.87
 -10  -3  -3   -0.12    0.11
  10  -3   3    0.09    0.12
 -10  -3  -3    0.03    0.12
  10  -3   3   -0.08    0.15
 -10   3  -3    0.11    0.15
  10   3   3   -0.03    0.09
 -10   3  -3    0.01    0.13
  11  -3   3    9.51    0.43
 -11  -3  -3   10.22    0.38
 -11  -3  -3   10.82    0.39
  11  -3   3   10.85    0.39
 -11   3  -3   10.02    0.43
 -11   3  -3    9.69    0.38
  11   3   3   10.44    0.35
  12  -3   3   12.41    0.49
 -12  -3  -3   13.13    0.45
 -12  -3  -3   12.56    0.44
 -12   3  -3   11.61    0.49
  12   3   3   12.35    0.41
  13  -3   3    4.43    0.34
 -13  -3  -3    4.12    0.27
  13   3   3    3.75    0.23
 -13   3  -3    4.96    0.35
 -14  -3  -3    3.81    0.26
  14  -3   3    3.77    0.31
 -14   3  -3    3.67    0.30
  14   3   3    3.67    0.23
 -15  -3  -3    1.43    0.21
  15  -3   3    1.83    0.26
 -15   3  -3    1.76    0.26
 -16  -3  -3    9.44    0.43
  16  -3   3    8.67    0.46
 -16   3  -3    9.38    0.48
  17  -3   3    0.05    0.20
 -17  -3  -3   -0.08    0.18
 -17   3  -3   -0.29    0.22
 -18  -3  -3    4.68    0.33
  18  -3   3    4.92    0.37
 -18   3  -3    4.72    0.38
  19  -3   3    0.66    0.25
 -19  -3  -3    0.42    0.23
 -19   3  -3   -0.13    0.25
  20  -3   3    4.32    0.36
 -20  -3  -3    3.55    0.32
 -20   3  -3    3.44    0.36
 -21  -3  -3    0.30    0.24
 -21   3  -3   -0.02    0.24
 -22  -3  -3    7.82    0.45
 -22   3  -3    7.36    0.50
 -23  -3  -3    2.46    0.33
 -23   3  -3    2.58    0.37
 -24  -3  -3    0.14    0.27
 -24   3  -3    0.18    0.28
 -25  -3  -3   -0.21    0.27
 -25   3  -3   -0.19    0.30
 -26  -4   3    2.48    0.36
 -26   4   3    2.20    0.36
 -25  -4   3    9.34    0.53
 -25   4   3    8.83    0.58
  24  -4  -3    1.26    0.33
 -24  -4   3    1.37    0.30
 -24   4   3    1.77    0.34
  23  -4  -3    0.87    0.29
 -23  -4   3    1.24    0.29
 -23   4   3    0.78    0.30
 -22  -4   3    0.33    0.24
  22  -4  -3   -0.03    0.27
 -22   4   3   -0.02    0.25
  21  -4  -3    0.78    0.26
 -21  -4   3    0.24    0.24
 -21   4   3    0.44    0.26
 -20  -4   3    7.07    0.42
  20  -4  -3    6.57    0.47
 -20   4   3    6.51    0.47
  19  -4  -3   -0.16    0.22
 -19  -4   3   -0.35    0.21
 -19   4   3    0.25    0.25
 -18  -4   3   -0.10    0.20
  18  -4  -3   -0.03    0.23
 -18   4   3   -0.18    0.22
 -17  -4   3    0.26    0.20
  17  -4  -3    0.64    0.23
  17   4  -3    0.56    0.18
 -17   4   3    0.36    0.22
 -16  -4   3   -0.02    0.18
  16  -4  -3   -0.39    0.21
  16   4  -3   -0.38    0.14
 -16   4   3   -0.01    0.21
 -15  -4   3   16.65    0.58
  15  -4  -3   17.23    0.62
  15   4  -3   16.10    0.55
 -15   4   3   16.06    0.62
 -15   4   3   15.70    0.58
 -14  -4   3    8.54    0.39
  14  -4  -3    9.55    0.44
 -14   4   3    8.62    0.40
 -14   4   3    9.22    0.46
  14   4  -3    8.67    0.36
  13  -4  -3    5.89    0.36
 -13  -4   3    7.28    0.36
  13   4  -3    7.11    0.32
 -13   4   3    6.86    0.34
 -13   4   3    6.61    0.37
 -12  -4   3   25.22    0.76
  12  -4  -3   24.62    0.80
 -12   4   3   23.40    0.77
 -12   4   3   25.40    0.80
  12   4  -3   25.59    0.74
 -11  -4   3   33.44    0.97
 -11  -4   3   32.20    0.93
  11  -4  -3   34.39    1.01
 -11   4   3   33.35    1.00
  11   4  -3   34.23    0.95
 -11   4   3   33.44    0.98
  11   4  -3   34.26    0.93
 -10  -4   3    0.01    0.13
  10  -4  -3   -0.03    0.15
 -10  -4   3    0.10    0.11
 -10   4   3    0.00    0.16
  10   4  -3   -0.07    0.11
 -10   4   3    0.02    0.15
  10   4  -3   -0.05    0.10
  -9  -4   3   16.58    0.54
  -9  -4   3   16.70    0.49
   9  -4  -3   16.73    0.57
  -9   4   3   17.11    0.56
   9   4  -3   16.55    0.52
  -9   4   3   16.41    0.56
   8  -4  -3   91.62    2.41
   8  -4  -3   95.94    2.49
  -8  -4   3   92.56    2.45
  -8  -4   3   92.34    2.46
  -8  -4   3   91.10    2.41
  -8   4   3   91.62    2.41
   8   4  -3   90.48    2.44
  -8   4   3   94.65    2.48
   7  -4  -3  132.82    3.41
  -7  -4   3  138.77    3.48
  -7  -4   3  130.67    3.47
  -7  -4   3  131.08    3.42
   7  -4  -3  134.82    3.51
  -7   4   3  132.10    3.41
   7   4  -3  131.10    3.47
  -7   4   3  131.05    3.50
   6  -4  -3    1.99    0.17
  -6  -4   3    1.45    0.11
   6  -4  -3    1.52    0.18
  -6  -4   3    1.32    0.15
  -6  -4   3    1.45    0.13
  -6   4   3    2.03    0.18
  -6   4   3    1.30    0.17
   6   4  -3    1.44    0.13
  -5  -4   3    1.23    0.10
   5  -4  -3    1.21    0.15
   5  -4  -3    1.27    0.15
  -5  -4   3    1.50    0.13
  -5  -4   3    1.35    0.15
  -5   4   3    1.24    0.15
   5   4  -3    1.25    0.13
  -5   4   3    1.31    0.16
  -4  -4   3   15.72    0.49
   4  -4  -3   16.12    0.50
   4  -4  -3   16.74    0.51
  -4  -4   3   15.25    0.49
  -4   4   3   15.57    0.50
   4   4  -3   16.47    0.48
  -4   4   3   16.33    0.50
  -4   4   3   15.44    0.49
  -3  -4   3    0.12    0.10
  -3  -4   3    0.29    0.12
   3  -4  -3    0.28    0.11
   3  -4  -3    0.31    0.11
   3  -4  -3    0.41    0.11
  -3   4   3    0.13    0.11
  -3   4   3    0.39    0.11
   3   4  -3    0.46    0.11
  -3   4   3    0.36    0.13
   2  -4  -3   39.75    1.10
  -2  -4   3   44.33    1.13
  -2  -4   3   40.84    1.12
   2  -4  -3   40.32    1.11
   2  -4  -3   40.00    1.11
  -2   4   3   41.75    1.11
  -2   4   3   40.82    1.11
   2   4  -3   41.06    1.11
  -2   4   3   40.56    1.10
   1  -4  -3   41.76    1.09
   1  -4  -3   40.17    1.08
  -1  -4   3   39.85    1.12
   1  -4  -3   40.75    1.10
  -1  -4   3   40.26    1.11
   1   4  -3   41.29    1.11
  -1   4   3   40.89    1.09
  -1   4   3   39.68    1.08
   0  -4  -3   13.50    0.40
   0  -4   3   12.83    0.43
   0  -4  -3   12.96    0.38
   0  -4  -3   13.05    0.38
   0   4   3   12.68    0.38
   0   4  -3   12.89    0.42
   0   4   3   12.93    0.38
  -1  -4  -3   19.23    0.52
   1  -4   3   19.79    0.58
  -1  -4  -3   18.01    0.51
   1   4   3   18.36    0.50
   1   4   3   17.62    0.50
  -1   4  -3   18.53    0.56
   1   4   3   17.74    0.50
  -2  -4  -3    1.48    0.10
  -2  -4  -3    1.49    0.11
   2  -4   3    1.37    0.16
   2   4   3    1.36    0.09
   2   4   3    1.53    0.09
   2   4   3    1.39    0.08
  -2   4  -3    1.25    0.14
  -3  -4  -3    2.12    0.12
   3  -4   3    1.79    0.17
  -3  -4  -3    1.95    0.12
  -3   4  -3    1.69    0.16
  -4  -4  -3    0.29    0.08
  -4  -4  -3    0.30    0.06
   4  -4   3    0.38    0.15
  -4   4  -3    0.57    0.15
  -4   4  -3    0.24    0.13
  -5  -4  -3   68.65    1.78
  -5  -4  -3   67.82    1.78
   5  -4   3   64.60    1.85
  -5   4  -3   71.12    1.85
  -5   4  -3   68.91    1.78
   6  -4   3    1.75    0.20
  -6  -4  -3    1.70    0.12
  -6  -4  -3    1.86    0.13
   6  -4   3    1.64    0.19
  -6   4  -3    1.96    0.19
   6   4   3    2.10    0.13
  -6   4  -3    1.73    0.16
  -7  -4  -3   28.75    0.79
   7  -4   3   27.94    0.87
  -7  -4  -3   29.00    0.79
   7  -4   3   28.54    0.87
  -7   4  -3   29.26    0.82
  -7   4  -3   29.68    0.86
   7   4   3   28.42    0.76
   7   4   3   28.85    0.78
  -8  -4  -3   27.49    0.77
   8  -4   3   27.56    0.85
  -8  -4  -3   27.33    0.76
   8  -4   3   27.27    0.78
  -8   4  -3   27.99    0.79
   8   4   3   27.02    0.73
   8   4   3   27.38    0.75
  -8   4  -3   27.44    0.83
  -9  -4  -3   10.69    0.36
   9  -4   3   10.55    0.46
   9  -4   3   11.07    0.41
  -9  -4  -3   11.48    0.37
   9   4   3   10.64    0.32
  -9   4  -3   10.94    0.45
  -9   4  -3   10.84    0.39
   9   4   3   10.69    0.36
  10  -4   3   14.08    0.54
 -10  -4  -3   15.12    0.46
 -10  -4  -3   14.44    0.47
  10  -4   3   14.44    0.49
 -10   4  -3   14.12    0.49
 -10   4  -3   15.13    0.54
  10   4   3   14.65    0.46
  10   4   3   14.25    0.43
 -11  -4  -3    8.90    0.35
 -11  -4  -3    9.37    0.35
  11  -4   3    9.81    0.43
 -11   4  -3   10.05    0.43
  11   4   3    8.60    0.31
 -11   4  -3    9.39    0.38
 -12  -4  -3    0.09    0.13
  12  -4   3    0.28    0.18
 -12  -4  -3    0.09    0.14
 -12   4  -3    0.11    0.16
  12   4   3    0.38    0.10
 -12   4  -3    0.21    0.18
 -13  -4  -3    0.20    0.16
  13  -4   3    0.09    0.18
 -13   4  -3    0.16    0.19
 -13   4  -3    0.34    0.17
  13   4   3    0.15    0.11
  14  -4   3   13.04    0.56
 -14  -4  -3   13.31    0.48
 -14   4  -3   12.38    0.55
 -15  -4  -3    0.97    0.19
  15  -4   3    1.07    0.25
 -15   4  -3    1.46    0.25
  16  -4   3    0.42    0.24
 -16  -4  -3    0.69    0.19
 -16   4  -3    0.43    0.22
 -17  -4  -3   11.07    0.48
  17  -4   3   11.37    0.52
 -17   4  -3   11.17    0.53
  18  -4   3    4.49    0.37
 -18  -4  -3    3.94    0.30
 -18   4  -3    4.23    0.36
 -19  -4  -3    0.64    0.23
  19  -4   3    1.13    0.28
 -19   4  -3    0.40    0.25
  20  -4   3    0.72    0.27
 -20  -4  -3   -0.22    0.21
 -20   4  -3    0.10    0.26
 -21  -4  -3    0.93    0.26
 -21   4  -3    1.06    0.31
 -22  -4  -3    5.38    0.41
 -22   4  -3    5.40    0.45
 -23  -4  -3    0.63    0.26
 -23   4  -3    0.52    0.29
 -24  -4  -3    6.72    0.47
 -24   4  -3    6.46    0.51
 -25  -4  -3    3.03    0.36
 -25   4  -3    3.12    0.41
 -26  -5   3    3.02    0.37
 -26   5   3    2.91    0.40
  25  -5  -3    0.46    0.32
 -25  -5   3    0.48    0.27
 -25   5   3    0.68    0.32
  24  -5  -3    0.08    0.29
 -24  -5   3   -0.18    0.25
 -24   5   3    0.21    0.30
 -23  -5   3    1.60    0.29
  23  -5  -3    1.33    0.33
 -23   5   3    1.11    0.33
  22  -5  -3   10.35    0.56
 -22  -5   3   10.67    0.52
 -22   5   3   10.37    0.60
 -21  -5   3   11.61    0.55
  21  -5  -3   12.68    0.62
 -21   5   3   10.55    0.57
 -20  -5   3    3.54    0.32
  20  -5  -3    3.66    0.36
 -20   5   3    3.23    0.35
 -19  -5   3    5.14    0.38
  19  -5  -3    4.26    0.38
 -19   5   3    4.86    0.40
 -18  -5   3    3.61    0.30
  18  -5  -3    3.21    0.34
 -18   5   3    3.35    0.35
  17  -5  -3    2.91    0.31
 -17  -5   3    3.12    0.27
 -17   5   3    2.70    0.28
 -17   5   3    2.84    0.31
  16  -5  -3   12.95    0.56
 -16  -5   3   13.12    0.52
 -16   5   3   12.81    0.52
 -16   5   3   13.55    0.57
  16   5  -3   13.21    0.48
  15  -5  -3    0.34    0.23
 -15  -5   3    0.23    0.18
 -15   5   3    0.33    0.23
 -15   5   3    0.26    0.19
  15   5  -3    0.52    0.16
 -14  -5   3    0.73    0.19
  14  -5  -3    0.50    0.23
  14   5  -3    0.83    0.15
 -14   5   3    0.46    0.20
 -14   5   3    0.91    0.22
 -13  -5   3    5.65    0.33
  13  -5  -3    5.49    0.38
 -13   5   3    5.64    0.36
 -13   5   3    5.51    0.35
  13   5  -3    5.75    0.29
  12  -5  -3    0.12    0.20
 -12  -5   3    0.12    0.16
  12   5  -3    0.11    0.13
 -12   5   3    0.11    0.17
 -12   5   3    0.13    0.19
  11  -5  -3   40.67    1.15
 -11  -5   3   38.44    1.11
 -11   5   3   38.82    1.14
 -11   5   3   36.96    1.10
  11   5  -3   37.91    1.08
 -10  -5   3    6.11    0.30
 -10  -5   3    6.72    0.25
  10  -5  -3    6.24    0.34
  10   5  -3    6.34    0.27
 -10   5   3    6.00    0.34
 -10   5   3    6.17    0.34
  -9  -5   3    0.64    0.15
   9  -5  -3    0.37    0.17
  -9  -5   3    0.73    0.10
   9   5  -3    0.46    0.12
  -9   5   3    0.55    0.16
  -9   5   3    0.61    0.18
  -8  -5   3    6.74    0.24
   8  -5  -3    6.78    0.33
  -8  -5   3    6.29    0.30
  -8   5   3    7.10    0.34
   8   5  -3    7.08    0.27
  -8   5   3    7.06    0.33
   7  -5  -3  129.10    3.34
  -7  -5   3  124.00    3.30
  -7  -5   3  123.14    3.24
  -7  -5   3  128.92    3.31
  -7   5   3  123.39    3.25
  -7   5   3  126.68    3.33
   7   5  -3  124.66    3.29
   6  -5  -3  103.17    2.71
  -6  -5   3   98.31    2.68
  -6  -5   3  100.54    2.62
  -6  -5   3  102.20    2.67
   6   5  -3  101.19    2.67
  -6   5   3  102.48    2.64
  -6   5   3  101.76    2.70
  -5  -5   3   15.27    0.49
   5  -5  -3   14.96    0.50
  -5  -5   3   14.74    0.48
   5   5  -3   14.58    0.47
  -5   5   3   15.42    0.51
  -5   5   3   15.53    0.49
   4  -5  -3   52.20    1.41
  -4  -5   3   51.87    1.39
   4  -5  -3   52.30    1.41
  -4  -5   3   49.61    1.40
   4  -5  -3   51.03    1.39
  -4   5   3   50.38    1.38
  -4   5   3   52.35    1.40
   4   5  -3   50.95    1.38
   3  -5  -3    0.32    0.12
   3  -5  -3    0.26    0.13
   3  -5  -3    0.18    0.13
  -3  -5   3    0.25    0.13
   3  -5  -3    0.10    0.11
  -3   5   3    0.13    0.13
   3   5  -3    0.20    0.11
  -3   5   3    0.39    0.12
   2  -5  -3   34.19    0.91
   2  -5  -3   32.62    0.90
  -2  -5   3   33.97    0.93
   2  -5  -3   30.87    0.89
   2   5  -3   31.43    0.91
  -2   5   3   33.33    0.92
  -2   5   3   30.75    0.90
   1  -5  -3   27.84    0.76
   1  -5  -3   27.67    0.77
   1  -5  -3   27.75    0.78
  -1  -5   3   26.28    0.80
  -1   5   3   27.65    0.77
   1   5  -3   28.27    0.79
   0  -5  -3    1.45    0.12
   0  -5  -3    1.38    0.11
   0  -5   3    1.34    0.16
   0  -5  -3    1.46    0.13
   0   5   3    1.40    0.11
   0   5  -3    1.51    0.16
  -1  -5  -3  115.84    2.91
  -1  -5  -3  111.56    2.91
  -1  -5  -3  109.67    2.87
   1  -5   3  112.10    2.95
   1   5   3  109.97    2.90
  -1   5  -3  110.73    2.94
  -2  -5  -3   19.51    0.53
  -2  -5  -3   19.40    0.54
   2  -5   3   19.10    0.61
  -2   5  -3   18.59    0.59
   2   5   3   18.44    0.52
  -3  -5  -3    1.71    0.12
   3  -5   3    1.48    0.18
  -3  -5  -3    1.69    0.13
  -3   5  -3    1.49    0.17
   3   5   3    1.69    0.09
   3   5   3    1.65    0.10
   4  -5   3    1.21    0.17
  -4  -5  -3    1.42    0.10
  -4  -5  -3    1.32    0.11
  -4   5  -3    1.21    0.16
  -4   5  -3    1.05    0.16
   5  -5   3    2.24    0.21
  -5  -5  -3    2.87    0.14
  -5  -5  -3    2.83    0.16
  -5   5  -3    2.30    0.18
  -5   5  -3    2.57    0.21
  -6  -5  -3    1.94    0.15
  -6  -5  -3    2.31    0.15
   6  -5   3    2.23    0.21
  -6   5  -3    2.23    0.20
  -6   5  -3    1.88    0.18
   7  -5   3    0.42    0.16
   7  -5   3    0.30    0.18
  -7  -5  -3    0.53    0.09
  -7  -5  -3    0.60    0.10
  -7   5  -3    0.66    0.15
   7   5   3    0.63    0.07
  -7   5  -3    0.47    0.16
  -8  -5  -3    7.50    0.27
  -8  -5  -3    7.86    0.28
   8  -5   3    8.04    0.38
   8  -5   3    7.88    0.40
  -8   5  -3    7.15    0.36
   8   5   3    7.33    0.25
  -8   5  -3    7.47    0.33
  -9  -5  -3   44.05    1.19
   9  -5   3   42.67    1.28
  -9  -5  -3   43.80    1.19
  -9   5  -3   42.89    1.21
   9   5   3   43.81    1.14
  -9   5  -3   43.94    1.27
   9   5   3   44.69    1.16
 -10  -5  -3    4.40    0.23
  10  -5   3    4.55    0.32
 -10  -5  -3    4.16    0.23
  10   5   3    3.84    0.20
 -10   5  -3    4.10    0.31
 -10   5  -3    3.82    0.27
  10   5   3    4.30    0.17
  11  -5   3    2.66    0.27
 -11  -5  -3    2.00    0.18
 -11  -5  -3    2.36    0.17
 -11   5  -3    1.79    0.24
 -11   5  -3    1.92    0.21
  11   5   3    2.08    0.14
  11   5   3    2.37    0.16
 -12  -5  -3    2.95    0.23
  12  -5   3    2.56    0.27
  12   5   3    2.86    0.22
 -12   5  -3    2.79    0.24
 -12   5  -3    3.06    0.29
 -13  -5  -3   20.20    0.65
  13  -5   3   20.37    0.75
 -13   5  -3   20.39    0.68
 -13   5  -3   22.23    0.74
  14  -5   3   -0.04    0.20
 -14  -5  -3   -0.01    0.16
 -14   5  -3   -0.16    0.18
 -14   5  -3   -0.17    0.19
  15  -5   3    1.27    0.25
 -15  -5  -3    0.98    0.19
 -15   5  -3    1.29    0.23
 -15   5  -3    1.28    0.27
 -16  -5  -3    1.97    0.22
  16  -5   3    2.62    0.31
 -16   5  -3    2.69    0.31
  17  -5   3    0.91    0.28
 -17  -5  -3    0.79    0.20
 -17   5  -3    0.89    0.27
  18  -5   3    0.22    0.24
 -18  -5  -3    0.06    0.20
 -18   5  -3   -0.15    0.25
 -19  -5  -3    3.41    0.29
  19  -5   3    2.98    0.36
 -19   5  -3    2.97    0.34
  20  -5   3   -0.18    0.24
 -20  -5  -3    0.07    0.21
 -20   5  -3   -0.02    0.25
  21  -5   3    2.64    0.37
 -21  -5  -3    2.92    0.30
 -21   5  -3    1.97    0.35
 -22  -5  -3    0.73    0.25
 -22   5  -3    0.22    0.29
 -23  -5  -3    1.85    0.30
 -23   5  -3    1.90    0.35
 -24  -5  -3    6.49    0.46
 -24   5  -3    6.14    0.51
 -26  -6   3    0.02    0.28
 -26   6   3    0.19    0.33
 -25  -6   3   -0.15    0.27
  25  -6  -3   -0.10    0.31
 -25   6   3   -0.22    0.28
 -24  -6   3    0.88    0.29
  24  -6  -3    0.71    0.32
 -24   6   3    1.37    0.34
  23  -6  -3   -0.08    0.27
 -23  -6   3    0.33    0.26
 -23   6   3    0.28    0.28
  22  -6  -3    1.29    0.33
 -22  -6   3    0.87    0.27
 -22   6   3    0.87    0.30
  21  -6  -3    7.78    0.49
 -21  -6   3    7.46    0.43
 -21   6   3    6.51    0.51
  20  -6  -3    0.49    0.27
 -20  -6   3    0.30    0.23
 -20   6   3    0.91    0.29
  19  -6  -3    0.41    0.27
 -19  -6   3    0.10    0.21
 -19   6   3    0.30    0.25
 -18  -6   3    2.70    0.27
  18  -6  -3    2.39    0.31
 -18   6   3    2.45    0.32
 -18   6   3    2.22    0.30
 -17  -6   3    0.33    0.21
  17  -6  -3   -0.59    0.21
 -17   6   3    0.17    0.23
 -17   6   3    0.08    0.23
  16  -6  -3    2.33    0.29
 -16  -6   3    1.97    0.25
 -16   6   3    2.31    0.27
 -16   6   3    2.17    0.30
 -15  -6   3    0.01    0.18
  15  -6  -3   -0.05    0.21
 -15   6   3    0.00    0.21
 -15   6   3    0.09    0.21
  14  -6  -3    2.25    0.28
 -14  -6   3    1.42    0.21
 -14   6   3    1.75    0.26
  14   6  -3    1.91    0.18
 -14   6   3    1.70    0.26
 -13  -6   3    7.18    0.36
  13  -6  -3    7.97    0.42
 -13   6   3    7.93    0.44
 -13   6   3    7.46    0.39
  13   6  -3    7.84    0.33
  12  -6  -3   10.81    0.49
 -12  -6   3   11.77    0.45
 -12   6   3   10.86    0.46
 -12   6   3   10.71    0.48
  12   6  -3   11.78    0.40
 -11  -6   3   13.88    0.49
  11  -6  -3   14.07    0.54
 -11   6   3   12.73    0.52
 -11   6   3   13.33    0.51
  11   6  -3   13.93    0.46
  10  -6  -3    3.85    0.30
 -10  -6   3    4.06    0.27
  10   6  -3    4.31    0.24
 -10   6   3    3.92    0.29
 -10   6   3    3.35    0.26
  -9  -6   3    0.37    0.09
   9  -6  -3    0.39    0.19
  -9  -6   3    0.02    0.15
  -9   6   3    0.07    0.17
   9   6  -3   -0.01    0.11
  -9   6   3    0.07    0.17
   8  -6  -3   23.90    0.76
  -8  -6   3   23.51    0.71
  -8  -6   3   23.54    0.64
   8   6  -3   23.48    0.69
  -8   6   3   22.90    0.74
  -8   6   3   23.30    0.73
  -7  -6   3    8.45    0.26
  -7  -6   3    8.02    0.34
   7  -6  -3    8.86    0.38
  -7   6   3    8.67    0.38
  -7   6   3    8.60    0.37
   7   6  -3    8.68    0.33
  -6  -6   3    6.57    0.31
  -6  -6   3    6.70    0.22
   6  -6  -3    6.83    0.33
  -6   6   3    6.39    0.32
   6   6  -3    6.69    0.27
  -6   6   3    6.66    0.33
   5  -6  -3   44.59    1.30
   5  -6  -3   44.88    1.30
  -5  -6   3   46.62    1.29
  -5   6   3   49.07    1.29
  -5   6   3   47.01    1.28
   5   6  -3   46.09    1.27
   4  -6  -3    0.82    0.15
  -4  -6   3    0.96    0.16
   4  -6  -3    0.75    0.15
  -4   6   3    0.89    0.15
   4   6  -3    1.11    0.13
  -4   6   3    0.62    0.17
  -3  -6   3   84.28    2.25
   3  -6  -3   86.76    2.25
   3  -6  -3   84.26    2.22
  -3   6   3   83.18    2.21
   3   6  -3   82.97    2.23
  -3   6   3   83.07    2.23
   2  -6  -3   77.02    2.04
   2  -6  -3   74.84    2.01
  -2  -6   3   79.31    2.06
   2  -6  -3   75.62    2.03
  -2   6   3   75.13    2.02
   2   6  -3   75.74    2.04
   1  -6  -3    0.02    0.10
  -1  -6   3   -0.28    0.13
   1  -6  -3   -0.07    0.09
   1  -6  -3   -0.02    0.11
   1   6  -3   -0.15    0.11
  -1   6   3   -0.15    0.10
   0  -6  -3    0.14    0.12
   0  -6   3    0.02    0.15
   0  -6  -3    0.14    0.10
   0  -6  -3    0.11    0.09
   0   6  -3    0.07    0.12
   0   6   3    0.04    0.10
  -1  -6  -3    8.72    0.28
   1  -6   3    8.58    0.37
  -1  -6  -3    8.99    0.33
  -1  -6  -3    9.54    0.32
   1   6   3    9.26    0.30
  -1   6  -3    9.80    0.37
  -2  -6  -3    2.79    0.19
  -2  -6  -3    2.68    0.17
   2  -6   3    2.28    0.21
   2   6   3    2.68    0.15
  -2   6  -3    2.63    0.20
   3  -6   3    0.65    0.17
  -3  -6  -3    0.53    0.11
  -3  -6  -3    0.71    0.10
  -3   6  -3    0.74    0.15
   3   6   3    0.71    0.08
   4  -6   3    0.16    0.16
  -4  -6  -3   -0.07    0.09
  -4  -6  -3   -0.06    0.08
  -4   6  -3    0.04    0.14
   4   6   3    0.00    0.05
  -4   6  -3   -0.09    0.15
   5  -6   3    4.24    0.32
  -5  -6  -3    4.49    0.21
  -5  -6  -3    4.71    0.19
  -5   6  -3    4.11    0.30
  -5   6  -3    4.98    0.29
  -6  -6  -3   23.37    0.66
  -6  -6  -3   24.15    0.67
   6  -6   3   23.03    0.76
  -6   6  -3   22.76    0.74
  -6   6  -3   24.57    0.72
   7  -6   3    3.86    0.29
  -7  -6  -3    4.15    0.20
  -7  -6  -3    3.91    0.19
   7  -6   3    3.54    0.29
  -7   6  -3    4.04    0.27
  -7   6  -3    4.21    0.29
   8  -6   3    4.29    0.31
   8  -6   3    4.16    0.32
  -8  -6  -3    4.09    0.20
  -8  -6  -3    3.72    0.21
  -8   6  -3    3.81    0.28
  -8   6  -3    3.59    0.27
  -9  -6  -3    1.16    0.13
   9  -6   3    1.41    0.24
  -9  -6  -3    1.10    0.13
  -9   6  -3    1.10    0.18
  -9   6  -3    1.46    0.22
 -10  -6  -3   61.84    1.68
  10  -6   3   65.52    1.79
 -10  -6  -3   62.70    1.68
  10   6   3   63.34    1.63
 -10   6  -3   61.44    1.70
 -10   6  -3   62.23    1.78
  11  -6   3    5.60    0.40
 -11  -6  -3    5.45    0.28
 -11  -6  -3    5.97    0.27
  11   6   3    5.94    0.23
 -11   6  -3    5.94    0.37
 -11   6  -3    6.21    0.34
  12  -6   3   13.94    0.57
 -12  -6  -3   14.13    0.48
 -12   6  -3   13.52    0.56
 -12   6  -3   13.77    0.52
 -13  -6  -3    1.41    0.17
  13  -6   3    1.52    0.27
 -13   6  -3    1.26    0.22
 -13   6  -3    1.24    0.26
 -14  -6  -3    2.03    0.20
  14  -6   3    3.06    0.32
 -14   6  -3    1.90    0.24
 -14   6  -3    2.35    0.28
  15  -6   3    0.18    0.25
 -15  -6  -3    0.04    0.16
 -15   6  -3   -0.14    0.20
 -15   6  -3    0.37    0.22
  16  -6   3    1.21    0.27
 -16  -6  -3    1.60    0.21
 -16   6  -3    1.23    0.28
 -16   6  -3    0.99    0.23
 -17  -6  -3    5.35    0.32
  17  -6   3    4.22    0.38
 -17   6  -3    4.91    0.41
  18  -6   3    2.29    0.34
 -18  -6  -3    2.05    0.24
 -18   6  -3    2.52    0.34
  19  -6   3    0.18    0.26
 -19  -6  -3    0.06    0.20
 -19   6  -3    0.25    0.26
  20  -6   3    1.16    0.32
 -20  -6  -3    0.89    0.24
 -20   6  -3    0.87    0.29
  21  -6   3    0.13    0.27
 -21  -6  -3    0.11    0.23
 -21   6  -3   -0.21    0.28
 -22  -6  -3    1.14    0.27
 -22   6  -3    1.02    0.31
 -23  -6  -3    1.32    0.27
 -23   6  -3    1.41    0.34
 -24  -6  -3    0.15    0.26
 -24   6  -3    0.36    0.33
  25  -7  -3    0.23    0.33
 -25  -7   3    0.13    0.27
 -25   7   3    0.78    0.33
 -24  -7   3    0.47    0.27
  24  -7  -3    0.47    0.30
 -24   7   3    0.45    0.31
  23  -7  -3    2.28    0.36
 -23  -7   3    1.27    0.29
 -23   7   3    1.43    0.34
  22  -7  -3    0.95    0.33
 -22  -7   3    0.48    0.25
 -22   7   3    0.88    0.32
 -21  -7   3    0.56    0.25
  21  -7  -3    0.51    0.28
 -21   7   3    0.58    0.31
  20  -7  -3    0.96    0.29
 -20  -7   3    0.92    0.25
 -20   7   3    1.09    0.31
  19  -7  -3    4.94    0.43
 -19  -7   3    5.11    0.38
 -19   7   3    5.87    0.44
 -19   7   3    5.74    0.43
 -18  -7   3   13.04    0.53
  18  -7  -3   12.53    0.60
 -18   7   3   12.21    0.59
 -18   7   3   12.75    0.58
 -17  -7   3    0.71    0.22
  17  -7  -3    0.54    0.26
 -17   7   3    0.94    0.28
 -17   7   3    1.06    0.26
  16  -7  -3    4.82    0.38
 -16  -7   3    4.00    0.31
 -16   7   3    3.94    0.35
 -16   7   3    4.16    0.34
 -15  -7   3    0.21    0.18
  15  -7  -3    0.49    0.24
 -15   7   3    0.43    0.23
 -15   7   3    0.29    0.23
 -14  -7   3    1.00    0.20
  14  -7  -3    0.82    0.24
 -14   7   3    1.36    0.26
 -14   7   3    1.02    0.24
  13  -7  -3   12.35    0.55
 -13  -7   3   12.49    0.49
 -13   7   3   12.37    0.52
 -13   7   3   14.00    0.57
  13   7  -3   12.59    0.45
  12  -7  -3    0.14    0.21
 -12  -7   3    0.05    0.16
 -12   7   3    0.22    0.21
  12   7  -3    0.08    0.13
 -12   7   3    0.46    0.21
  11  -7  -3   49.82    1.49
 -11  -7   3   50.56    1.43
  11   7  -3   50.52    1.39
 -11   7   3   49.71    1.44
 -11   7   3   52.98    1.48
 -10  -7   3    1.28    0.18
  10  -7  -3    1.09    0.22
 -10   7   3    0.99    0.22
  10   7  -3    1.28    0.15
 -10   7   3    1.53    0.23
  -9  -7   3   15.71    0.53
   9  -7  -3   15.68    0.59
  -9   7   3   15.90    0.58
   9   7  -3   15.58    0.50
  -9   7   3   14.28    0.55
  -8  -7   3   11.39    0.43
   8  -7  -3   10.47    0.47
   8   7  -3   10.92    0.39
  -8   7   3   10.82    0.45
  -8   7   3   10.71    0.46
  -7  -7   3    6.58    0.34
   7  -7  -3    6.54    0.34
  -7  -7   3    6.91    0.21
  -7   7   3    6.55    0.34
   7   7  -3    6.33    0.28
  -7   7   3    6.85    0.33
  -6  -7   3   54.66    1.49
  -6  -7   3   52.64    1.40
   6  -7  -3   54.54    1.52
  -6   7   3   53.20    1.49
  -6   7   3   53.70    1.50
   6   7  -3   53.87    1.46
   5  -7  -3   45.48    1.27
   5  -7  -3   42.75    1.26
  -5  -7   3   45.47    1.25
   5   7  -3   44.52    1.23
  -5   7   3   44.07    1.25
  -5   7   3   44.42    1.25
   4  -7  -3    6.54    0.32
   4  -7  -3    6.47    0.32
  -4  -7   3    6.11    0.31
  -4   7   3    5.60    0.29
   4   7  -3    5.73    0.28
  -4   7   3    5.61    0.32
   3  -7  -3    0.02    0.14
  -3  -7   3    0.14    0.15
  -3   7   3    0.20    0.13
  -3   7   3    0.00    0.16
   3   7  -3    0.02    0.12
   2  -7  -3    0.72    0.15
   2  -7  -3    0.98    0.13
  -2  -7   3    0.57    0.16
  -2   7   3    0.93    0.14
   2   7  -3    0.81    0.14
  -1  -7   3    0.53    0.17
   1  -7  -3    0.71    0.13
   1  -7  -3    0.79    0.15
   1  -7  -3    0.83    0.12
   1   7  -3    0.63    0.14
  -1   7   3    0.78    0.12
   0  -7  -3   -0.10    0.12
   0  -7  -3    0.09    0.09
   0  -7   3    0.06    0.15
   0  -7  -3   -0.08    0.10
   0   7  -3   -0.10    0.13
   0   7   3   -0.12    0.10
  -1  -7  -3    0.13    0.08
  -1  -7  -3    0.27    0.10
   1  -7   3    0.26    0.16
  -1  -7  -3   -0.05    0.12
  -1   7  -3    0.13    0.13
   1   7   3    0.11    0.09
  -2  -7  -3    1.18    0.14
  -2  -7  -3    1.31    0.13
   2  -7   3    0.88    0.19
   2   7   3    1.15    0.11
  -2   7  -3    0.94    0.16
  -3  -7  -3    0.09    0.09
  -3  -7  -3   -0.09    0.10
   3  -7   3   -0.16    0.15
   3   7   3    0.09    0.08
  -3   7  -3    0.08    0.14
  -4  -7  -3    2.65    0.19
   4  -7   3    2.44    0.23
  -4  -7  -3    2.43    0.17
  -4   7  -3    2.23    0.21
  -4   7  -3    2.55    0.23
   4   7   3    2.64    0.13
  -5  -7  -3    2.35    0.17
  -5  -7  -3    2.40    0.19
   5  -7   3    2.25    0.23
  -5   7  -3    2.12    0.22
  -5   7  -3    2.57    0.24
  -6  -7  -3    7.21    0.27
  -6  -7  -3    7.46    0.28
   6  -7   3    7.04    0.38
  -6   7  -3    7.02    0.34
  -6   7  -3    7.26    0.36
  -7  -7  -3   26.20    0.74
   7  -7   3   25.35    0.85
   7  -7   3   26.70    0.86
  -7  -7  -3   26.45    0.75
  -7   7  -3   25.41    0.80
  -7   7  -3   27.19    0.85
   8  -7   3    1.11    0.22
  -8  -7  -3    0.93    0.14
   8  -7   3    1.26    0.23
  -8  -7  -3    1.31    0.13
  -8   7  -3    1.05    0.20
  -8   7  -3    1.13    0.20
  -9  -7  -3   28.16    0.79
   9  -7   3   27.62    0.91
  -9  -7  -3   27.21    0.80
   9  -7   3   28.95    0.93
  -9   7  -3   28.24    0.90
  -9   7  -3   27.65    0.86
  10  -7   3   15.99    0.63
 -10  -7  -3   15.95    0.52
 -10   7  -3   15.98    0.61
 -10   7  -3   16.42    0.57
 -11  -7  -3    0.47    0.14
  11  -7   3    0.77    0.25
 -11   7  -3    0.61    0.23
 -11   7  -3    0.45    0.20
  12  -7   3    8.74    0.47
 -12  -7  -3    9.26    0.36
 -12   7  -3    8.54    0.42
 -12   7  -3    8.53    0.45
 -13  -7  -3    0.56    0.16
  13  -7   3    0.38    0.24
 -13   7  -3    0.30    0.23
 -13   7  -3    0.39    0.20
  14  -7   3    3.57    0.34
 -14  -7  -3    4.40    0.28
 -14   7  -3    3.75    0.31
 -14   7  -3    4.08    0.35
  15  -7   3    2.04    0.30
 -15  -7  -3    2.22    0.22
 -15   7  -3    1.89    0.26
 -15   7  -3    1.97    0.29
  16  -7   3    6.18    0.44
 -16  -7  -3    6.12    0.33
 -16   7  -3    6.29    0.47
 -16   7  -3    6.59    0.41
 -17  -7  -3    1.40    0.22
  17  -7   3    1.95    0.33
 -17   7  -3    1.62    0.32
 -17   7  -3    1.50    0.27
  18  -7   3    4.15    0.40
 -18  -7  -3    4.29    0.30
 -18   7  -3    4.48    0.40
  19  -7   3    0.76    0.31
 -19  -7  -3    0.30    0.21
 -19   7  -3    0.36    0.28
  20  -7   3    0.24    0.27
 -20  -7  -3    0.36    0.22
 -20   7  -3    0.10    0.29
  21  -7   3    1.82    0.36
 -21  -7  -3    1.93    0.27
 -21   7  -3    1.93    0.35
  22  -7   3    1.97    0.38
 -22  -7  -3    2.42    0.29
 -22   7  -3    2.61    0.40
 -23  -7  -3    0.67    0.24
 -23   7  -3   -0.03    0.31
 -24  -8   3    2.60    0.34
  24  -8  -3    2.54    0.41
 -24   8   3    3.17    0.43
  23  -8  -3    0.22    0.30
 -23  -8   3    0.28    0.26
 -23   8   3   -0.37    0.28
 -22  -8   3    4.26    0.36
  22  -8  -3    5.21    0.47
 -22   8   3    4.52    0.44
  21  -8  -3    0.53    0.32
 -21  -8   3    0.91    0.26
 -21   8   3    0.62    0.29
 -20  -8   3    0.12    0.23
  20  -8  -3   -0.10    0.27
 -20   8   3    0.62    0.30
 -20   8   3    0.58    0.26
 -19  -8   3    0.13    0.21
  19  -8  -3    0.30    0.29
 -19   8   3    0.22    0.27
 -19   8   3    0.38    0.29
  18  -8  -3    0.23    0.28
 -18  -8   3    0.34    0.22
 -18   8   3    0.83    0.27
 -18   8   3    0.60    0.27
  17  -8  -3    0.37    0.26
 -17  -8   3    0.42    0.22
 -17   8   3   -0.17    0.24
 -17   8   3    0.22    0.23
  16  -8  -3    1.93    0.30
 -16  -8   3    1.95    0.24
 -16   8   3    1.71    0.28
 -16   8   3    2.08    0.32
  15  -8  -3    0.30    0.24
 -15  -8   3    0.29    0.20
 -15   8   3    0.80    0.25
 -15   8   3    0.16    0.22
 -14  -8   3    1.52    0.23
  14  -8  -3    2.43    0.30
 -14   8   3    2.10    0.28
 -14   8   3    1.48    0.25
 -13  -8   3    1.23    0.21
  13  -8  -3    0.84    0.25
 -13   8   3    1.26    0.26
 -13   8   3    1.03    0.26
 -12  -8   3   23.11    0.73
  12  -8  -3   23.06    0.80
 -12   8   3   21.61    0.76
 -12   8   3   22.04    0.78
  11  -8  -3    1.06    0.24
 -11  -8   3    1.63    0.21
  11   8  -3    1.40    0.17
 -11   8   3    1.45    0.25
 -11   8   3    1.51    0.25
  10  -8  -3    4.50    0.34
 -10  -8   3    5.07    0.32
  10   8  -3    4.15    0.26
 -10   8   3    4.59    0.33
 -10   8   3    4.09    0.31
  -9  -8   3   13.26    0.50
   9  -8  -3   13.38    0.54
  -9   8   3   12.85    0.53
  -9   8   3   13.21    0.54
   9   8  -3   13.96    0.45
   8  -8  -3   -0.07    0.18
  -8  -8   3   -0.03    0.16
  -8   8   3   -0.09    0.17
   8   8  -3    0.16    0.12
  -8   8   3    0.16    0.17
  -7  -8   3    1.38    0.20
   7  -8  -3    1.30    0.21
  -7   8   3    1.85    0.22
  -7   8   3    1.46    0.22
   7   8  -3    1.38    0.16
   6  -8  -3    4.87    0.33
  -6  -8   3    4.53    0.29
   6  -8  -3    4.29    0.30
  -6  -8   3    4.22    0.17
  -6   8   3    4.11    0.31
   6   8  -3    4.41    0.25
  -6   8   3    4.28    0.28
   5  -8  -3   16.77    0.59
   5  -8  -3   17.88    0.61
  -5  -8   3   16.90    0.58
  -5   8   3   17.19    0.58
   5   8  -3   17.58    0.56
  -5   8   3   16.77    0.60
  -4  -8   3   12.26    0.48
   4  -8  -3   12.67    0.49
   4  -8  -3   13.08    0.50
   4   8  -3   12.64    0.44
  -4   8   3   12.76    0.49
  -4   8   3   12.95    0.46
  -3  -8   3    2.26    0.22
   3  -8  -3    2.54    0.21
   3   8  -3    2.49    0.19
  -3   8   3    2.61    0.20
  -3   8   3    1.94    0.22
  -2  -8   3   10.32    0.43
   2  -8  -3   10.38    0.41
  -2   8   3   10.38    0.38
   2   8  -3   10.07    0.39
   1  -8  -3    0.71    0.16
   1  -8  -3    1.14    0.14
  -1  -8   3    0.38    0.16
   1   8  -3    0.68    0.16
  -1   8   3    0.92    0.14
   0  -8  -3    5.67    0.24
   0  -8   3    6.07    0.35
   0  -8  -3    5.95    0.29
   0   8  -3    5.87    0.31
   0   8   3    5.55    0.26
  -1  -8  -3    7.80    0.31
  -1  -8  -3    7.45    0.32
  -1  -8  -3    6.24    0.25
   1  -8   3    6.85    0.38
  -1   8  -3    6.29    0.34
   1   8   3    7.09    0.28
  -2  -8  -3    1.03    0.13
  -2  -8  -3    0.90    0.15
   2  -8   3    0.90    0.19
  -2   8  -3    0.84    0.18
   2   8   3    0.70    0.11
  -3  -8  -3    8.57    0.33
  -3  -8  -3    8.31    0.32
   3  -8   3    7.44    0.41
   3   8   3    8.08    0.28
  -3   8  -3    7.59    0.38
  -4  -8  -3    1.62    0.16
   4  -8   3    1.42    0.22
  -4  -8  -3    1.47    0.14
   4   8   3    1.69    0.11
  -4   8  -3    1.35    0.21
  -4   8  -3    1.79    0.22
  -5  -8  -3    5.87    0.25
   5  -8   3    5.79    0.38
  -5  -8  -3    5.73    0.27
   5   8   3    5.43    0.20
  -5   8  -3    6.18    0.34
  -5   8  -3    5.08    0.35
  -6  -8  -3    0.43    0.11
   6  -8   3    0.53    0.21
  -6  -8  -3    0.35    0.13
  -6   8  -3    0.68    0.19
  -6   8  -3    0.44    0.18
  -7  -8  -3    6.76    0.30
  -7  -8  -3    6.75    0.28
   7  -8   3    7.14    0.40
   7  -8   3    6.74    0.40
  -7   8  -3    7.18    0.38
  -7   8  -3    7.17    0.38
   8  -8   3    6.60    0.40
   8  -8   3    5.99    0.40
  -8  -8  -3    6.22    0.29
  -8   8  -3    6.43    0.40
  -8   8  -3    6.05    0.37
   9  -8   3    1.30    0.26
   9  -8   3    1.89    0.27
  -9  -8  -3    1.33    0.16
  -9   8  -3    1.22    0.23
  -9   8  -3    1.58    0.24
  10  -8   3   -0.22    0.22
 -10  -8  -3   -0.20    0.13
 -10   8  -3    0.06    0.21
 -10   8  -3   -0.26    0.17
  11  -8   3    0.05    0.22
 -11  -8  -3    0.21    0.14
 -11   8  -3   -0.18    0.19
 -11   8  -3   -0.03    0.21
  12  -8   3    6.18    0.42
 -12  -8  -3    5.81    0.29
 -12   8  -3    5.92    0.37
 -12   8  -3    4.69    0.38
 -13  -8  -3    5.89    0.32
  13  -8   3    6.26    0.43
 -13   8  -3    5.50    0.41
 -13   8  -3    6.43    0.39
 -14  -8  -3    2.86    0.23
  14  -8   3    2.42    0.32
 -14   8  -3    2.60    0.32
 -14   8  -3    2.46    0.28
 -15  -8  -3    1.76    0.21
  15  -8   3    1.82    0.32
 -15   8  -3    1.32    0.27
 -15   8  -3    2.01    0.32
  16  -8   3    1.53    0.31
 -16  -8  -3    1.79    0.22
 -16   8  -3    1.43    0.30
 -16   8  -3    1.42    0.26
 -17  -8  -3    1.18    0.21
  17  -8   3    0.91    0.31
 -17   8  -3    1.08    0.27
 -17   8  -3    0.71    0.28
  18  -8   3    3.73    0.40
 -18  -8  -3    4.56    0.32
 -18   8  -3    4.29    0.42
 -18   8  -3    3.85    0.36
  19  -8   3    0.85    0.33
 -19  -8  -3    0.88    0.22
 -19   8  -3    0.37    0.29
  20  -8   3   -0.17    0.27
 -20  -8  -3    0.40    0.21
 -20   8  -3    0.41    0.31
  21  -8   3    0.46    0.33
 -21  -8  -3    0.48    0.23
 -21   8  -3   -0.12    0.28
  22  -8   3    0.01    0.32
 -22   8  -3   -0.27    0.31
  23  -9  -3    0.88    0.36
 -23  -9   3    0.85    0.28
 -23   9   3    0.72    0.33
 -22  -9   3   14.39    0.63
  22  -9  -3   14.60    0.72
 -22   9   3   14.35    0.71
 -21  -9   3    1.64    0.29
  21  -9  -3    1.83    0.35
 -21   9   3    1.79    0.34
 -21   9   3    1.38    0.35
 -20  -9   3    1.50    0.27
  20  -9  -3    1.74    0.36
 -20   9   3    1.55    0.32
 -20   9   3    1.37    0.31
 -19  -9   3    0.77    0.24
  19  -9  -3    0.17    0.27
 -19   9   3    0.05    0.27
 -19   9   3   -0.08    0.27
  18  -9  -3    0.46    0.28
 -18  -9   3    0.43    0.21
 -18   9   3    0.38    0.29
 -18   9   3    0.40    0.27
  17  -9  -3    0.05    0.27
 -17  -9   3    0.44    0.22
 -17   9   3    0.63    0.28
 -17   9   3    0.34    0.25
  16  -9  -3    1.39    0.31
 -16  -9   3    1.83    0.25
 -16   9   3    1.65    0.30
 -16   9   3    1.44    0.28
 -15  -9   3    4.55    0.35
  15  -9  -3    5.69    0.42
 -15   9   3    4.33    0.37
 -15   9   3    5.71    0.42
  14  -9  -3    0.06    0.24
 -14  -9   3    0.69    0.21
 -14   9   3    0.29    0.24
 -14   9   3    0.24    0.23
  13  -9  -3   10.84    0.53
 -13  -9   3   11.25    0.48
 -13   9   3   11.19    0.55
 -13   9   3   10.26    0.50
 -12  -9   3    3.92    0.30
  12  -9  -3    3.99    0.34
 -12   9   3    3.61    0.33
 -12   9   3    3.43    0.32
  11  -9  -3    3.71    0.33
 -11  -9   3    3.49    0.28
 -11   9   3    3.28    0.31
 -11   9   3    4.20    0.34
  10  -9  -3   16.95    0.67
 -10  -9   3   17.20    0.60
 -10   9   3   17.09    0.64
 -10   9   3   17.58    0.66
  -9  -9   3   25.44    0.83
   9  -9  -3   25.31    0.87
  -9   9   3   27.79    0.88
  -9   9   3   26.02    0.86
   9   9  -3   27.28    0.79
  -8  -9   3    2.49    0.25
   8  -9  -3    3.03    0.30
  -8   9   3    2.95    0.27
  -8   9   3    2.70    0.28
   8   9  -3    3.29    0.24
  -7  -9   3    9.03    0.40
   7  -9  -3    8.52    0.43
   7   9  -3    9.69    0.37
  -7   9   3    8.29    0.40
  -7   9   3    9.13    0.44
   6  -9  -3    0.50    0.20
  -6  -9   3    0.85    0.20
  -6  -9   3    0.95    0.08
  -6  -9   3    0.82    0.09
   6  -9  -3    0.80    0.20
   6   9  -3    1.06    0.15
  -6   9   3    0.77    0.21
  -6   9   3    0.73    0.19
   5  -9  -3    6.79    0.38
  -5  -9   3    6.30    0.35
   5  -9  -3    6.73    0.39
  -5   9   3    6.22    0.37
   5   9  -3    6.78    0.30
  -5   9   3    6.49    0.35
   4  -9  -3    0.36    0.19
   4  -9  -3   -0.23    0.17
  -4  -9   3   -0.06    0.17
  -4   9   3    0.10    0.15
  -4   9   3    0.29    0.19
   4   9  -3   -0.06    0.13
   3  -9  -3    1.07    0.20
  -3  -9   3    1.15    0.21
  -3   9   3    1.07    0.22
  -3   9   3    1.15    0.17
   3   9  -3    1.14    0.17
   2  -9  -3   11.69    0.47
  -2  -9   3   11.82    0.49
   2   9  -3   11.86    0.44
  -2   9   3   12.36    0.49
  -2   9   3   11.87    0.44
  -1  -9   3    1.87    0.23
   1  -9  -3    2.19    0.22
   1   9  -3    2.43    0.21
  -1   9   3    2.60    0.19
   0  -9   3    3.70    0.29
   0  -9  -3    4.61    0.23
   0  -9  -3    4.18    0.30
   0   9   3    4.55    0.25
   0   9  -3    4.30    0.29
  -1  -9  -3    7.21    0.27
   1  -9   3    7.14    0.40
  -1  -9  -3    8.03    0.34
  -1   9  -3    7.25    0.35
   1   9   3    7.54    0.30
  -2  -9  -3    0.17    0.15
  -2  -9  -3    0.40    0.13
   2  -9   3   -0.02    0.19
  -2   9  -3    0.32    0.18
   2   9   3    0.26    0.12
   3  -9   3   62.97    1.79
  -3  -9  -3   63.34    1.73
  -3  -9  -3   63.21    1.71
  -3   9  -3   64.73    1.77
   3   9   3   62.32    1.68
  -4  -9  -3   17.69    0.57
  -4  -9  -3   18.29    0.59
   4  -9   3   19.11    0.69
  -4   9  -3   17.58    0.63
  -4   9  -3   18.97    0.64
   4   9   3   18.20    0.53
   5  -9   3   13.28    0.56
  -5  -9  -3   12.65    0.45
  -5   9  -3   13.14    0.52
  -5   9  -3   13.21    0.54
   6  -9   3    7.81    0.45
  -6  -9  -3    7.26    0.32
  -6   9  -3    7.35    0.39
  -6   9  -3    6.91    0.41
   7  -9   3    2.92    0.32
   7  -9   3    3.17    0.32
  -7  -9  -3    2.86    0.21
  -7   9  -3    3.11    0.29
  -7   9  -3    3.32    0.30
   8  -9   3   25.28    0.85
   8  -9   3   23.73    0.85
  -8  -9  -3   24.28    0.73
  -8   9  -3   24.27    0.80
  -8   9  -3   24.41    0.84
   9  -9   3   -0.16    0.24
  -9  -9  -3   -0.11    0.14
   9  -9   3    0.18    0.22
  -9   9  -3   -0.06    0.22
  -9   9  -3   -0.23    0.20
 -10  -9  -3    9.57    0.38
  10  -9   3    9.54    0.53
 -10   9  -3    9.87    0.48
 -10   9  -3    9.19    0.47
 -11  -9  -3    3.04    0.22
  11  -9   3    3.53    0.35
 -11   9  -3    2.88    0.31
 -11   9  -3    2.89    0.29
 -12  -9  -3    1.52    0.19
  12  -9   3    1.01    0.29
 -12   9  -3    1.50    0.25
 -12   9  -3    1.20    0.26
 -13  -9  -3    0.04    0.16
  13  -9   3    0.15    0.26
 -13   9  -3   -0.02    0.22
 -13   9  -3    0.07    0.25
  14  -9   3   -0.14    0.24
 -14  -9  -3    0.17    0.17
 -14   9  -3    0.51    0.24
 -14   9  -3    0.50    0.26
 -15  -9  -3    0.14    0.17
  15  -9   3   -0.14    0.27
 -15   9  -3   -0.01    0.24
 -15   9  -3    0.14    0.23
 -16  -9  -3    0.21    0.18
  16  -9   3    0.23    0.27
 -16   9  -3    0.18    0.24
 -16   9  -3    0.18    0.26
  17  -9   3    0.64    0.31
 -17  -9  -3    0.55    0.20
 -17   9  -3    0.27    0.27
 -17   9  -3    0.53    0.25
 -18  -9  -3    1.14    0.22
  18  -9   3    1.15    0.32
 -18   9  -3    1.08    0.30
 -18   9  -3    1.09    0.33
 -19  -9  -3    1.68    0.24
  19  -9   3    1.99    0.37
 -19   9  -3    1.44    0.33
  20  -9   3    3.18    0.43
 -20   9  -3    3.51    0.41
  21  -9   3   -0.02    0.29
 -21   9  -3    0.36    0.33
 -22 -10   3    0.97    0.27
  22 -10  -3    0.96    0.34
 -22  10   3    1.26    0.35
 -22  10   3    0.53    0.32
 -21 -10   3    6.06    0.42
  21 -10  -3    4.94    0.47
 -21  10   3    5.85    0.48
 -21  10   3    4.56    0.45
  20 -10  -3    2.51    0.40
 -20 -10   3    2.34    0.31
 -20  10   3    2.57    0.36
 -20  10   3    2.19    0.38
  19 -10  -3    4.97    0.45
 -19 -10   3    4.74    0.36
 -19  10   3    5.27    0.44
 -19  10   3    5.34    0.45
 -18 -10   3    0.98    0.25
  18 -10  -3    0.79    0.32
 -18  10   3    0.78    0.30
 -18  10   3    0.43    0.30
 -17 -10   3    4.18    0.33
  17 -10  -3    3.54    0.40
 -17  10   3    3.91    0.38
 -17  10   3    4.27    0.41
  16 -10  -3    0.11    0.26
 -16 -10   3    0.28    0.22
 -16  10   3    0.03    0.25
 -16  10   3    0.56    0.28
  15 -10  -3    0.51    0.27
 -15 -10   3    0.11    0.21
 -15  10   3    0.46    0.27
 -15  10   3    0.53    0.28
  14 -10  -3    3.07    0.36
 -14 -10   3    3.04    0.28
 -14  10   3    2.74    0.33
 -14  10   3    3.22    0.34
  13 -10  -3    5.85    0.46
 -13 -10   3    5.92    0.37
 -13  10   3    5.82    0.41
 -13  10   3    6.68    0.42
  12 -10  -3    1.47    0.29
 -12 -10   3    0.98    0.22
 -12  10   3    1.43    0.28
 -12  10   3    0.85    0.25
 -11 -10   3    9.63    0.44
  11 -10  -3    8.80    0.50
 -11  10   3    8.61    0.47
 -11  10   3    8.71    0.46
  10 -10  -3   23.24    0.84
 -10 -10   3   23.17    0.76
 -10  10   3   23.41    0.82
 -10  10   3   23.41    0.81
   9 -10  -3    4.21    0.35
  -9 -10   3    4.61    0.33
  -9  10   3    4.18    0.34
  -9  10   3    3.88    0.33
   8 -10  -3    0.44    0.22
  -8 -10   3    0.54    0.20
  -8  10   3    0.64    0.23
  -8  10   3    0.92    0.23
  -7 -10   3    0.24    0.18
   7 -10  -3    0.14    0.22
  -7  10   3    0.00    0.21
  -7  10   3    0.04    0.19
   7  10  -3   -0.12    0.14
   6 -10  -3    2.84    0.28
  -6 -10   3    3.12    0.27
   6 -10  -3    2.33    0.27
  -6  10   3    3.13    0.27
  -6  10   3    2.18    0.27
   6  10  -3    3.19    0.22
   5 -10  -3   22.97    0.78
   5 -10  -3   22.14    0.77
  -5 -10   3   22.83    0.75
  -5  10   3   22.33    0.77
  -5  10   3   21.60    0.73
   5  10  -3   22.60    0.70
   4 -10  -3    2.87    0.27
   4 -10  -3    2.36    0.26
  -4 -10   3    2.42    0.25
  -4  10   3    2.76    0.24
   4  10  -3    2.05    0.21
  -4  10   3    2.59    0.27
   3 -10  -3    6.01    0.36
  -3 -10   3    6.55    0.35
  -3  10   3    5.79    0.34
   3  10  -3    5.69    0.31
  -3  10   3    6.06    0.40
   2 -10  -3    1.90    0.23
  -2 -10   3    2.12    0.25
  -2  10   3    1.99    0.20
  -2  10   3    1.71    0.25
   2  10  -3    2.68    0.23
  -1 -10   3   35.59    1.08
   1 -10  -3   34.51    1.05
  -1  10   3   34.92    1.01
   1  10  -3   35.68    1.05
   0 -10   3    4.58    0.33
   0 -10  -3    4.01    0.28
   0  10   3    4.75    0.27
   0  10  -3    4.17    0.31
   1 -10   3   15.58    0.62
  -1 -10  -3   15.80    0.55
   1  10   3   16.10    0.51
  -1  10  -3   15.32    0.58
  -2 -10  -3   22.38    0.73
   2 -10   3   23.40    0.80
  -2  10  -3   23.41    0.77
   3 -10   3   20.99    0.77
  -3 -10  -3   22.04    0.69
  -3  10  -3   21.29    0.72
  -4 -10  -3    5.33    0.32
   4 -10   3    5.95    0.42
  -4  10  -3    6.31    0.38
  -4  10  -3    5.79    0.35
   5 -10   3    1.24    0.26
  -5 -10  -3    1.04    0.17
  -5  10  -3    0.85    0.22
  -5  10  -3    1.09    0.23
   6 -10   3    0.28    0.22
  -6 -10  -3    0.26    0.15
  -6  10  -3   -0.04    0.21
  -6  10  -3    0.01    0.22
  -7 -10  -3   32.13    0.93
   7 -10   3   29.62    1.02
   7 -10   3   31.06    1.03
  -7  10  -3   31.84    1.01
  -7  10  -3   32.53    1.01
   8 -10   3    6.71    0.47
   8 -10   3    7.33    0.48
  -8 -10  -3    7.08    0.34
  -8  10  -3    7.83    0.44
  -8  10  -3    7.11    0.42
   9 -10   3   -0.70    0.23
  -9 -10  -3    0.36    0.16
   9 -10   3   -0.22    0.25
  -9  10  -3    0.11    0.22
  -9  10  -3    0.10    0.24
  10 -10   3    9.23    0.53
 -10 -10  -3    9.53    0.39
 -10  10  -3    9.09    0.48
 -10  10  -3    9.45    0.49
  11 -10   3   -0.06    0.24
 -11 -10  -3   -0.03    0.15
 -11  10  -3    0.27    0.23
 -11  10  -3    0.22    0.25
 -12 -10  -3    0.56    0.17
  12 -10   3    0.08    0.25
 -12  10  -3    0.15    0.25
 -12  10  -3   -0.14    0.22
 -13 -10  -3    2.54    0.22
  13 -10   3    2.44    0.36
 -13  10  -3    2.86    0.32
 -13  10  -3    2.82    0.35
  14 -10   3    1.57    0.31
 -14 -10  -3    1.30    0.20
 -14  10  -3    1.38    0.28
 -14  10  -3    1.21    0.29
 -15 -10  -3    0.50    0.18
  15 -10   3    1.07    0.32
 -15  10  -3    0.91    0.31
 -15  10  -3    0.60    0.26
 -16 -10  -3   -0.17    0.17
  16 -10   3    0.12    0.28
 -16  10  -3   -0.12    0.26
 -16  10  -3   -0.05    0.25
  17 -10   3    0.21    0.28
 -17  10  -3   -0.03    0.27
 -17  10  -3    0.39    0.27
  18 -10   3   -0.14    0.31
 -18  10  -3    0.31    0.31
  19 -10   3    1.66    0.37
 -19  10  -3    1.93    0.37
  20 -10   3    2.43    0.39
 -20  10  -3    1.82    0.39
 -21 -11   3    1.02    0.28
  21 -11  -3    0.71    0.33
 -21  11   3    0.79    0.36
  20 -11  -3    1.79    0.39
 -20 -11   3    1.40    0.28
 -20  11   3    2.43    0.38
 -20  11   3    2.61    0.39
  19 -11  -3    1.18    0.35
 -19 -11   3    0.74    0.25
 -19  11   3    0.57    0.32
 -19  11   3    1.72    0.33
  18 -11  -3    2.75    0.38
 -18 -11   3    2.68    0.31
 -18  11   3    2.76    0.38
 -18  11   3    2.15    0.37
 -17 -11   3    1.92    0.28
  17 -11  -3    1.56    0.36
 -17  11   3    1.69    0.33
 -17  11   3    1.43    0.32
  16 -11  -3    7.40    0.50
 -16 -11   3    8.30    0.43
 -16  11   3    7.47    0.52
 -16  11   3    6.21    0.48
 -15 -11   3    0.27    0.22
  15 -11  -3    0.10    0.27
 -15  11   3   -0.10    0.25
 -15  11   3    0.21    0.27
  14 -11  -3   18.74    0.79
 -14 -11   3   18.99    0.69
 -14  11   3   19.40    0.77
 -14  11   3   18.12    0.75
 -13 -11   3    4.42    0.33
  13 -11  -3    5.00    0.41
 -13  11   3    4.92    0.41
 -13  11   3    4.06    0.39
  12 -11  -3    0.06    0.24
 -12 -11   3    0.02    0.20
 -12  11   3    0.11    0.25
 -12  11   3    0.25    0.24
  11 -11  -3    0.10    0.23
 -11 -11   3   -0.09    0.20
 -11  11   3   -0.11    0.23
 -11  11   3   -0.21    0.24
 -10 -11   3    5.91    0.37
  10 -11  -3    5.82    0.41
 -10  11   3    5.32    0.40
 -10  11   3    6.43    0.39
   9 -11  -3    4.49    0.37
  -9 -11   3    4.69    0.33
  -9  11   3    4.38    0.34
  -9  11   3    4.83    0.38
   8 -11  -3   -0.16    0.20
  -8 -11   3    0.17    0.20
  -8  11   3   -0.02    0.24
  -8  11   3   -0.11    0.19
   7 -11  -3    9.51    0.47
  -7 -11   3    8.98    0.45
  -7  11   3    9.84    0.47
  -7  11   3    9.51    0.49
   6 -11  -3    0.50    0.23
  -6 -11   3    0.53    0.22
   6 -11  -3    0.34    0.23
  -6  11   3    0.56    0.21
  -6  11   3    0.55    0.23
   5 -11  -3    0.78    0.24
   5 -11  -3    0.61    0.23
  -5 -11   3    0.86    0.23
  -5  11   3    1.17    0.25
  -5  11   3    1.28    0.22
  -4 -11   3   11.27    0.50
   4 -11  -3   10.52    0.50
   4 -11  -3   12.00    0.52
   4  11  -3   12.04    0.46
  -4  11   3   11.68    0.47
  -4  11   3   11.49    0.54
  -3 -11   3    1.33    0.23
   3 -11  -3    1.33    0.23
   3 -11  -3    1.21    0.23
   3  11  -3    1.07    0.20
  -3  11   3    0.85    0.20
  -3  11   3    1.05    0.24
   2 -11  -3    9.65    0.45
  -2 -11   3    9.68    0.47
  -2  11   3    9.87    0.42
   2  11  -3    9.59    0.42
  -2  11   3    9.61    0.48
  -1 -11   3    6.67    0.38
   1 -11  -3    6.43    0.39
   1  11  -3    6.14    0.35
   0 -11  -3    2.52    0.25
   0 -11   3    2.65    0.28
   0  11  -3    2.80    0.26
   1 -11   3    7.22    0.44
  -1 -11  -3    7.83    0.38
  -1  11  -3    7.29    0.40
   2 -11   3   22.37    0.81
  -2 -11  -3   22.61    0.74
  -2  11  -3   23.36    0.77
   3 -11   3    0.66    0.23
  -3 -11  -3    0.58    0.19
  -3  11  -3    0.91    0.25
  -3  11  -3    0.54    0.22
  -4 -11  -3    3.53    0.26
   4 -11   3    2.95    0.31
  -4  11  -3    3.64    0.30
  -4  11  -3    3.42    0.33
   5 -11   3   -0.22    0.23
  -5 -11  -3    0.08    0.17
  -5  11  -3    0.26    0.22
  -5  11  -3    0.15    0.22
  -6 -11  -3    1.69    0.20
   6 -11   3    1.94    0.30
  -6  11  -3    1.76    0.28
  -6  11  -3    1.61    0.25
   7 -11   3    8.32    0.50
   7 -11   3    8.37    0.51
  -7 -11  -3    8.85    0.38
  -7  11  -3    8.17    0.45
  -7  11  -3    8.37    0.48
  -8 -11  -3    1.54    0.20
   8 -11   3    1.23    0.29
   8 -11   3    1.40    0.30
  -8  11  -3    1.51    0.27
  -8  11  -3    1.80    0.29
   9 -11   3   18.53    0.73
   9 -11   3   17.58    0.73
  -9 -11  -3   18.07    0.60
  -9  11  -3   17.20    0.68
  -9  11  -3   16.91    0.69
  10 -11   3    6.34    0.45
 -10 -11  -3    5.96    0.33
 -10  11  -3    5.73    0.43
 -10  11  -3    5.90    0.42
 -11 -11  -3    5.64    0.31
  11 -11   3    4.73    0.42
 -11  11  -3    5.98    0.44
 -11  11  -3    4.35    0.36
  12 -11   3    0.06    0.26
 -12 -11  -3    0.06    0.17
 -12  11  -3    0.26    0.25
 -12  11  -3   -0.25    0.23
 -13 -11  -3    3.29    0.25
  13 -11   3    3.31    0.37
 -13  11  -3    3.08    0.36
 -13  11  -3    3.31    0.35
  14 -11   3    0.15    0.29
 -14 -11  -3    0.22    0.18
 -14  11  -3    0.07    0.28
 -14  11  -3   -0.04    0.26
  15 -11   3   -0.31    0.27
 -15  11  -3    0.05    0.26
 -15  11  -3   -0.06    0.29
  16 -11   3    1.00    0.33
 -16  11  -3    1.74    0.32
 -16  11  -3    1.41    0.34
  17 -11   3    0.60    0.34
 -17  11  -3    0.24    0.30
 -17  11  -3    0.58    0.29
  18 -11   3    2.04    0.39
 -18  11  -3    1.46    0.37
  19 -11   3    0.42    0.34
 -19  11  -3    0.49    0.35
  20 -12  -3    7.94    0.60
 -20 -12   3    6.53    0.44
 -20  12   3    6.58    0.55
 -19 -12   3    0.61    0.25
  19 -12  -3    0.83    0.34
 -19  12   3    0.19    0.30
  18 -12  -3    1.36    0.37
 -18 -12   3    2.17    0.29
 -18  12   3    1.53    0.36
 -18  12   3    1.29    0.35
 -17 -12   3   11.03    0.51
  17 -12  -3    9.37    0.59
 -17  12   3    9.21    0.59
 -17  12   3   11.13    0.63
  16 -12  -3    0.31    0.32
 -16 -12   3    0.50    0.23
 -16  12   3    0.08    0.30
 -16  12   3    0.30    0.28
  15 -12  -3    2.16    0.35
 -15 -12   3    2.13    0.28
 -15  12   3    2.59    0.37
 -15  12   3    1.84    0.34
 -14 -12   3    0.22    0.22
  14 -12  -3   -0.07    0.27
 -14  12   3    0.12    0.27
 -14  12   3   -0.07    0.28
  13 -12  -3   -0.08    0.27
 -13 -12   3    0.19    0.21
 -13  12   3    0.14    0.25
 -13  12   3   -0.08    0.25
  12 -12  -3    0.46    0.27
 -12 -12   3    0.61    0.22
 -12  12   3    0.26    0.25
 -12  12   3    0.43    0.26
  11 -12  -3    1.78    0.32
 -11 -12   3    2.03    0.25
 -11  12   3    1.89    0.33
 -11  12   3    1.58    0.28
 -10 -12   3    1.04    0.24
  10 -12  -3    1.88    0.31
 -10  12   3    0.94    0.28
 -10  12   3    1.30    0.26
  -9 -12   3    3.23    0.30
   9 -12  -3    3.56    0.34
  -9  12   3    4.01    0.33
  -9  12   3    3.19    0.34
   8 -12  -3    4.94    0.38
  -8 -12   3    5.43    0.37
  -8  12   3    4.55    0.39
  -8  12   3    5.01    0.39
  -7 -12   3    0.30    0.21
   7 -12  -3    0.22    0.22
  -7  12   3    0.10    0.21
  -7  12   3    0.13    0.23
   6 -12  -3    0.77    0.23
  -6 -12   3    0.72    0.22
  -6  12   3    0.86    0.26
  -6  12   3    0.60    0.23
   5 -12  -3    0.58    0.22
   5 -12  -3    0.23    0.21
  -5 -12   3    0.36    0.21
  -5  12   3    0.05    0.23
   4 -12  -3    1.66    0.26
   4 -12  -3    1.34    0.26
  -4 -12   3    1.16    0.24
  -4  12   3    1.33    0.27
  -3 -12   3    5.37    0.38
   3 -12  -3    4.72    0.36
   3 -12  -3    4.35    0.34
  -3  12   3    3.80    0.35
  -2 -12   3    4.32    0.34
   2 -12  -3    4.93    0.36
  -2  12   3    4.11    0.35
   1 -12  -3    8.72    0.44
  -1 -12   3    9.66    0.48
  -1  12   3    8.12    0.46
   1  12  -3    9.07    0.43
   0 -12  -3   11.06    0.50
   0 -12   3   11.66    0.53
   0  12  -3   10.51    0.48
   1 -12   3   10.56    0.50
  -1 -12  -3   10.22    0.47
  -1  12  -3   10.40    0.48
  -2 -12  -3    1.11    0.22
   2 -12   3    1.30    0.26
  -2  12  -3    1.60    0.25
  -3 -12  -3   10.72    0.47
   3 -12   3   10.61    0.52
  -3  12  -3   12.04    0.52
  -3  12  -3   11.12    0.53
   4 -12   3    0.93    0.25
  -4 -12  -3    1.12    0.21
  -4  12  -3    1.05    0.26
  -4  12  -3    1.73    0.27
   5 -12   3    5.25    0.40
  -5 -12  -3    4.67    0.33
  -5  12  -3    5.84    0.42
  -5  12  -3    5.14    0.40
  -6 -12  -3    0.10    0.18
   6 -12   3    0.73    0.27
  -6  12  -3    0.64    0.25
  -6  12  -3    0.67    0.27
  -7 -12  -3    1.29    0.20
   7 -12   3    1.24    0.27
   7 -12   3    0.81    0.28
  -7  12  -3    0.80    0.26
  -7  12  -3    0.94    0.27
   8 -12   3   -0.09    0.25
   8 -12   3   -0.06    0.24
  -8 -12  -3    0.21    0.17
  -8  12  -3    0.00    0.24
  -8  12  -3    0.39    0.26
   9 -12   3    3.24    0.38
   9 -12   3    2.52    0.36
  -9 -12  -3    3.44    0.25
  -9  12  -3    2.72    0.34
  -9  12  -3    3.42    0.36
  10 -12   3   -0.29    0.27
 -10 -12  -3    0.15    0.18
 -10  12  -3    0.66    0.27
 -10  12  -3    0.32    0.27
 -11 -12  -3    2.09    0.22
  11 -12   3    1.37    0.32
 -11  12  -3    1.64    0.30
 -11  12  -3    1.44    0.29
  12 -12   3    0.92    0.32
 -12 -12  -3    1.10    0.20
 -12  12  -3    1.53    0.31
 -12  12  -3    1.41    0.30
  13 -12   3   -0.41    0.28
 -13  12  -3   -0.13    0.26
 -13  12  -3   -0.10    0.26
  14 -12   3    0.02    0.28
 -14  12  -3    0.07    0.28
 -14  12  -3   -0.10    0.26
  15 -12   3    3.90    0.43
 -15  12  -3    3.73    0.39
 -15  12  -3    4.19    0.44
  16 -12   3    1.12    0.35
 -16  12  -3    1.64    0.37
 -16  12  -3    1.05    0.31
  17 -12   3   11.29    0.65
 -17  12  -3   10.45    0.66
  18 -12   3    2.53    0.41
 -18  12  -3    2.32    0.41
  18 -13  -3    2.06    0.40
 -18 -13   3    1.44    0.29
 -18  13   3    1.54    0.35
  17 -13  -3    5.61    0.50
 -17 -13   3    5.37    0.39
 -17  13   3    6.02    0.50
  16 -13  -3    0.89    0.35
 -16 -13   3    1.04    0.25
 -16  13   3    0.72    0.31
 -16  13   3    0.53    0.32
  15 -13  -3    2.49    0.37
 -15 -13   3    2.25    0.29
 -15  13   3    1.95    0.36
 -15  13   3    2.54    0.39
 -14 -13   3    0.09    0.22
  14 -13  -3    0.17    0.30
 -14  13   3    0.85    0.29
 -14  13   3   -0.05    0.30
 -13 -13   3    0.54    0.23
  13 -13  -3    0.67    0.29
 -13  13   3    0.75    0.28
 -13  13   3    0.42    0.31
 -12 -13   3    0.14    0.22
  12 -13  -3    0.04    0.27
 -12  13   3   -0.23    0.24
 -12  13   3    0.36    0.28
 -11 -13   3    1.39    0.26
  11 -13  -3    0.84    0.29
 -11  13   3    1.90    0.33
  10 -13  -3   10.72    0.58
 -10 -13   3   10.23    0.50
 -10  13   3   10.50    0.57
   9 -13  -3    0.70    0.26
  -9 -13   3    1.07    0.25
  -9  13   3    1.34    0.30
   8 -13  -3    2.19    0.32
  -8 -13   3    2.59    0.29
  -8  13   3    2.27    0.33
   7 -13  -3    0.02    0.24
  -7 -13   3   -0.23    0.21
  -7  13   3    0.21    0.26
   6 -13  -3    0.94    0.26
  -6 -13   3    1.12    0.26
  -6  13   3    1.05    0.28
   5 -13  -3    4.33    0.36
   5 -13  -3    4.58    0.37
  -5 -13   3    4.31    0.35
  -5  13   3    5.09    0.41
  -4 -13   3    1.27    0.25
   4 -13  -3    0.83    0.26
   4 -13  -3    1.44    0.27
  -4  13   3    1.00    0.28
   3 -13  -3    1.28    0.25
  -3 -13   3    0.87    0.25
   3 -13  -3    0.85    0.24
  -3  13   3    1.07    0.27
   2 -13  -3    0.33    0.22
  -2 -13   3    0.18    0.23
   2 -13  -3    0.08    0.22
  -2  13   3    0.12    0.23
   1 -13  -3    9.65    0.47
  -1 -13   3    9.87    0.49
  -1  13   3   10.36    0.54
   0 -13   3    0.36    0.24
   0 -13  -3   -0.15    0.19
   0  13   3    0.07    0.25
  -1 -13  -3    0.80    0.23
   1 -13   3    1.19    0.27
   2 -13   3    1.34    0.26
  -2 -13  -3    0.93    0.23
  -2  13  -3    1.11    0.27
   3 -13   3    7.35    0.48
  -3 -13  -3    7.09    0.40
  -3  13  -3    6.80    0.43
  -3  13  -3    7.04    0.46
  -4 -13  -3    0.33    0.21
   4 -13   3    0.65    0.27
  -4  13  -3    0.59    0.26
  -4  13  -3    0.45    0.24
  -5 -13  -3    0.60    0.20
   5 -13   3    0.52    0.27
  -5  13  -3    0.16    0.27
  -5  13  -3    0.75    0.25
   6 -13   3   -0.25    0.23
  -6 -13  -3    0.18    0.20
   6 -13   3   -0.07    0.24
  -6  13  -3   -0.01    0.24
  -6  13  -3   -0.14    0.25
   7 -13   3    0.33    0.28
  -7 -13  -3    0.17    0.18
   7 -13   3    0.39    0.28
  -7  13  -3   -0.12    0.26
  -7  13  -3    0.21    0.25
  -8 -13  -3    3.10    0.26
   8 -13   3    2.82    0.37
   8 -13   3    3.07    0.36
  -8  13  -3    3.10    0.35
  -8  13  -3    2.79    0.34
   9 -13   3    2.64    0.35
  -9 -13  -3    2.90    0.26
   9 -13   3    2.55    0.36
  -9  13  -3    2.92    0.35
  -9  13  -3    2.43    0.33
 -10 -13  -3    0.72    0.20
  10 -13   3    0.48    0.29
 -10  13  -3    0.78    0.30
 -10  13  -3    0.96    0.30
  11 -13   3    2.05    0.35
 -11 -13  -3    1.96    0.23
 -11  13  -3    1.62    0.33
 -11  13  -3    1.90    0.34
  12 -13   3   -0.34    0.29
 -12  13  -3    0.36    0.29
 -12  13  -3    0.28    0.30
  13 -13   3    2.79    0.41
 -13  13  -3    2.92    0.38
 -13  13  -3    3.62    0.41
  14 -13   3    1.92    0.39
 -14  13  -3    1.74    0.37
 -14  13  -3    1.10    0.33
  15 -13   3    0.55    0.34
 -15  13  -3    0.63    0.34
 -15  13  -3    0.44    0.31
  16 -13   3    0.61    0.36
 -16  13  -3    1.34    0.34
 -16  13  -3    0.89    0.35
 -16 -14   3    2.58    0.31
  16 -14  -3    1.72    0.37
 -15 -14   3    2.18    0.30
  15 -14  -3    2.39    0.39
  14 -14  -3    0.59    0.33
 -14 -14   3    1.25    0.27
  13 -14  -3    1.71    0.34
 -13 -14   3    1.42    0.27
 -13  14   3    1.83    0.35
  12 -14  -3    1.42    0.34
 -12 -14   3    2.06    0.28
 -12  14   3    1.23    0.33
  11 -14  -3    0.51    0.30
 -11 -14   3    0.31    0.24
 -11  14   3    0.46    0.30
 -10 -14   3    3.59    0.33
  10 -14  -3    3.62    0.38
 -10  14   3    4.09    0.43
   9 -14  -3    9.75    0.56
  -9 -14   3    8.29    0.48
  -9  14   3    8.43    0.57
  -8 -14   3    3.21    0.33
   8 -14  -3    2.93    0.35
  -8  14   3    2.84    0.37
  -7 -14   3    2.78    0.32
   7 -14  -3    3.16    0.36
  -7  14   3    3.10    0.37
  -6 -14   3   -0.03    0.24
   6 -14  -3   -0.04    0.25
  -6  14   3    0.00    0.28
  -5 -14   3    0.45    0.23
   5 -14  -3   -0.35    0.23
  -5  14   3    0.11    0.26
   4 -14  -3   -0.05    0.24
   4 -14  -3    0.28    0.25
  -4 -14   3    0.07    0.23
  -4  14   3    0.42    0.27
  -3 -14   3    1.68    0.29
   3 -14  -3    1.16    0.27
   3 -14  -3    1.79    0.29
  -3  14   3    1.66    0.32
  -2 -14   3    4.16    0.36
   2 -14  -3    3.85    0.35
   2 -14  -3    4.57    0.36
  -2  14   3    4.57    0.41
  -1 -14   3    0.44    0.25
   1 -14  -3   -0.22    0.21
   1 -14  -3   -0.11    0.22
  -1  14   3    0.08    0.27
   0 -14  -3   -0.15    0.22
   0 -14   3   -0.02    0.24
   0  14   3   -0.11    0.24
   1 -14   3   -0.07    0.22
  -1 -14  -3    0.15    0.22
  -1  14  -3    0.26    0.28
   1  14   3    0.00    0.25
  -2 -14  -3    0.80    0.23
   2 -14   3    0.68    0.27
  -2  14  -3    0.61    0.28
   3 -14   3    0.08    0.26
  -3 -14  -3   -0.23    0.20
  -3  14  -3    0.06    0.25
  -4 -14  -3    6.28    0.39
   4 -14   3    7.07    0.48
  -4  14  -3    5.47    0.46
   5 -14   3    1.47    0.31
   5 -14   3    2.23    0.34
  -5 -14  -3    1.78    0.26
  -5  14  -3    1.56    0.34
   6 -14   3    0.74    0.27
  -6 -14  -3    0.31    0.20
   6 -14   3    0.05    0.26
  -6  14  -3    0.09    0.29
   7 -14   3   -0.57    0.25
  -7 -14  -3   -0.27    0.19
   7 -14   3    0.24    0.26
  -7  14  -3    0.10    0.27
   8 -14   3    2.55    0.37
  -8 -14  -3    3.15    0.28
   8 -14   3    3.15    0.38
  -8  14  -3    3.38    0.39
  -8  14  -3    2.94    0.36
  -9 -14  -3   13.79    0.56
   9 -14   3   14.52    0.69
  -9  14  -3   14.87    0.70
  -9  14  -3   14.67    0.68
  10 -14   3    1.13    0.32
 -10  14  -3    1.32    0.31
 -10  14  -3    1.47    0.34
  11 -14   3    0.03    0.31
 -11  14  -3    0.31    0.31
 -11  14  -3    0.26    0.30
  12 -14   3    6.24    0.53
 -12  14  -3    6.05    0.49
 -12  14  -3    6.56    0.51
  13 -14   3    0.05    0.33
 -13  14  -3    0.84    0.31
 -13  14  -3    0.42    0.30
  14 -14   3    0.37    0.35
 -14  14  -3    0.34    0.31
  14 -15  -3   -0.02    0.31
 -14 -15   3   -0.22    0.24
  13 -15  -3    0.11    0.31
 -13 -15   3    0.01    0.24
 -12 -15   3    0.40    0.25
  12 -15  -3    0.86    0.31
  11 -15  -3   -0.05    0.27
 -11 -15   3   -0.18    0.23
 -10 -15   3    2.09    0.30
  10 -15  -3    2.65    0.38
  -9 -15   3    1.69    0.29
   9 -15  -3    1.33    0.34
  -8 -15   3    0.17    0.24
   8 -15  -3    0.05    0.28
  -8  15   3    0.02    0.29
   7 -15  -3    1.23    0.31
  -7 -15   3    1.51    0.29
  -7  15   3    1.58    0.34
   6 -15  -3   -0.37    0.25
  -6 -15   3    0.34    0.24
  -6  15   3    0.14    0.30
  -5 -15   3    2.58    0.32
   5 -15  -3    1.76    0.33
  -5  15   3    2.96    0.39
   4 -15  -3    0.50    0.27
  -4 -15   3   -0.03    0.24
  -4  15   3    0.38    0.27
   3 -15  -3    0.88    0.27
  -3 -15   3    0.76    0.27
   3 -15  -3    0.62    0.26
  -3  15   3    0.74    0.29
   2 -15  -3    0.55    0.27
   2 -15  -3    0.64    0.27
  -2 -15   3    0.32    0.28
  -2  15   3    0.66    0.30
   1 -15  -3    1.66    0.30
   1 -15  -3    1.08    0.28
  -1 -15   3    0.89    0.28
  -1  15   3    1.77    0.33
   0 -15   3    2.70    0.35
   0 -15  -3    3.10    0.32
   0 -15  -3    3.03    0.32
   0  15   3    2.65    0.36
   0  15  -3    2.68    0.36
  -1 -15  -3    0.13    0.22
   1 -15   3   -0.47    0.25
   1  15   3    0.09    0.26
  -1  15  -3    0.06    0.27
   2 -15   3    0.16    0.27
  -2 -15  -3    0.02    0.22
  -2  15  -3    0.21    0.30
   2  15   3    0.12    0.29
   3 -15   3    0.53    0.29
  -3 -15  -3    0.41    0.23
  -3  15  -3   -0.18    0.27
   4 -15   3   -0.13    0.28
  -4 -15  -3   -0.10    0.21
   4 -15   3    0.10    0.28
  -4  15  -3   -0.20    0.29
   5 -15   3    2.30    0.34
  -5 -15  -3    2.09    0.27
   5 -15   3    1.95    0.33
  -5  15  -3    2.45    0.36
   6 -15   3    0.23    0.28
  -6 -15  -3   -0.21    0.20
   6 -15   3    0.12    0.27
  -6  15  -3    0.09    0.29
   7 -15   3    0.14    0.30
  -7 -15  -3   -0.04    0.21
   7 -15   3    0.59    0.32
  -7  15  -3   -0.41    0.27
  -8 -15  -3    1.22    0.24
   8 -15   3    0.97    0.34
  -8  15  -3    0.70    0.31
   9 -15   3   -0.04    0.30
  10 -15   3    0.73    0.32
  11 -15   3    2.33    0.40
  12 -15   3    1.53    0.39
 -10 -16   3   -0.04    0.25
  10 -16  -3    0.58    0.32
   9 -16  -3    7.24    0.54
  -9 -16   3    6.95    0.47
   8 -16  -3    2.70    0.38
  -8 -16   3    3.01    0.35
   7 -16  -3    1.33    0.33
  -7 -16   3    1.32    0.31
   6 -16  -3    0.99    0.31
  -6 -16   3    0.68    0.29
  -5 -16   3   -0.12    0.26
   5 -16  -3    0.15    0.29
   4 -16  -3    4.10    0.41
  -4 -16   3    4.67    0.42
  -3 -16   3    2.46    0.35
   3 -16  -3    2.47    0.35
  -2 -16   3   21.65    0.84
   2 -16  -3   20.79    0.81
   2 -16  -3   21.45    0.82
   1 -16  -3    0.82    0.28
  -1 -16   3    0.88    0.30
   1 -16  -3    1.33    0.29
   0 -16  -3    0.21    0.25
   0 -16  -3    0.03    0.25
   0 -16   3    0.14    0.28
   1 -16   3    7.32    0.52
  -1 -16  -3    7.95    0.48
  -1 -16  -3    8.10    0.49
   2 -16   3    0.26    0.27
  -2 -16  -3    0.56    0.25
  -2 -16  -3    0.03    0.24
   3 -16   3    0.38    0.30
  -3 -16  -3    0.47    0.24
   3 -16   3    0.48    0.31
   4 -16   3    0.36    0.30
  -4 -16  -3    0.16    0.23
   4 -16   3    0.45    0.28
  -5 -16  -3    0.39    0.24
   5 -16   3    0.11    0.30
   5 -16   3    0.54    0.32
   6 -16   3   -0.81    0.28
  -6 -16  -3    0.17    0.23
   6 -16   3   -0.11    0.30
   7 -16   3    1.79    0.37
   7 -16   3    1.85    0.37
   8 -16   3    0.16    0.32
   9 -16   3    1.83    0.38
   5 -17  -3    0.46    0.30
  -5 -17   3    0.63    0.29
  -4 -17   3    2.57    0.35
   4 -17  -3    2.43    0.37
   3 -17  -3   -0.02    0.27
  -3 -17   3    0.12    0.27
   2 -17  -3    0.09    0.27
  -2 -17   3    0.86    0.30
  -1 -17   3   -0.29    0.29
   1 -17  -3    0.16    0.28
   0 -17  -3   10.33    0.57
   0 -17  -3    9.87    0.57
   0 -17   3    9.39    0.58
  -1 -17  -3    0.40    0.28
   1 -17   3    1.12    0.33
  -1 -17  -3    0.77    0.29
  -2 -17  -3   -0.02    0.26
  -2 -17  -3    0.01    0.25
   2 -17   3    0.19    0.30
   2 -17   3    0.25    0.30
  -3 -17  -3    0.85    0.27
   3 -17   3    1.27    0.34
   3 -17   3    0.85    0.33
  -3 -17  -3    0.57    0.26
 -27   0   4    0.46    0.29
 -26   0   4    1.05    0.33
 -25   0   4   -0.14    0.28
 -24   0   4    7.85    0.48
 -23   0   4   23.57    0.87
 -22   0   4    2.81    0.32
  22   0  -4    2.49    0.29
 -21   0   4    2.57    0.30
  21   0  -4    2.82    0.32
 -20   0   4   30.71    0.99
  20   0  -4   29.45    0.98
  19   0  -4    0.53    0.20
 -19   0   4    0.75    0.24
  18   0  -4   -0.01    0.20
 -18   0   4    0.23    0.22
  17   0  -4    3.62    0.29
 -17   0   4    3.22    0.29
 -16   0   4    6.77    0.39
  16   0  -4    8.45    0.38
 -15   0   4    0.55    0.19
  15   0  -4    0.36    0.18
 -14   0   4   19.24    0.66
  14   0  -4   20.00    0.66
  13   0  -4    0.58    0.17
 -13   0   4    0.56    0.17
 -12   0   4   25.13    0.81
 -12   0   4   28.50    0.82
  12   0  -4   26.61    0.81
  11   0  -4    0.68    0.15
 -11   0   4    0.71    0.16
 -11   0   4    0.62    0.15
  11   0  -4    0.58    0.16
 -10   0   4   21.10    0.64
  10   0  -4   20.05    0.62
  10   0  -4   19.76    0.64
 -10   0   4   20.65    0.64
  -9   0   4    4.72    0.27
   9   0  -4    5.22    0.28
   9   0  -4    5.04    0.26
  -9   0   4    5.09    0.26
   8   0  -4   72.92    1.84
   8   0  -4   70.33    1.87
  -8   0   4   68.34    1.88
   8   0  -4   69.83    1.88
   7   0  -4    5.70    0.25
   7   0  -4    5.99    0.26
  -7   0   4    5.46    0.26
   7   0  -4    5.30    0.25
  -7   0   4    5.60    0.25
   6   0  -4    9.41    0.34
  -6   0   4    9.80    0.34
   6   0  -4   10.19    0.35
  -6   0   4    9.98    0.36
   6   0  -4    9.82    0.34
  -5   0   4  113.28    2.94
   5   0  -4  112.91    2.94
  -5   0   4  117.58    2.96
   5   0  -4  109.49    2.96
  -4   0   4   16.38    0.51
   4   0  -4   17.83    0.51
   4   0  -4   18.15    0.52
  -4   0   4   17.78    0.51
   4   0  -4   17.09    0.52
  -4   0   4   18.35    0.51
   3   0  -4   17.95    0.49
  -3   0   4   17.25    0.48
   2   0  -4  117.21    3.04
   2   0  -4  115.23    2.95
  -1   0   4  251.82    6.60
   1   0  -4  254.68    6.64
  -1   0   4  260.61    6.66
   1   0  -4  258.94    6.46
   1   0  -4  256.59    6.65
   0   0  -4  343.74    8.97
   0   0  -4  343.92    8.67
   0   0   4  342.63    8.95
   0   0  -4  356.71    8.95
   0   0   4  341.47    8.96
   1   0   4  838.65   21.92
   1   0   4  835.95   21.94
  -1   0  -4  880.40   21.93
  -1   0  -4  842.94   21.94
  -2   0  -4  205.58    5.25
  -2   0  -4  204.59    5.26
   2   0   4  199.92    5.25
   2   0   4  203.85    5.25
   3   0   4   96.38    2.42
   3   0   4   94.10    2.34
  -3   0  -4   91.34    2.43
  -3   0  -4   91.09    2.42
   3   0   4   94.18    2.42
   3   0   4   90.71    2.42
   4   0   4   96.13    2.44
  -4   0  -4   96.61    2.53
  -4   0  -4  100.22    2.53
   4   0   4   93.10    2.53
  -5   0  -4  108.49    2.96
   5   0   4  117.28    2.87
  -5   0  -4  116.74    2.97
   5   0   4  111.63    2.96
  -6   0  -4   39.56    1.08
   6   0   4   39.35    1.02
   6   0   4   38.58    1.07
  -6   0  -4   39.63    1.07
   7   0   4    2.94    0.20
  -7   0  -4    3.25    0.22
  -7   0  -4    3.05    0.21
   7   0   4    2.91    0.17
   8   0   4   88.46    2.36
  -8   0  -4   89.03    2.37
   8   0   4   89.92    2.28
   9   0   4    3.56    0.20
   9   0   4    3.18    0.22
  -9   0  -4    3.91    0.24
 -10   0  -4   60.79    1.65
  10   0   4   61.20    1.59
  10   0   4   59.42    1.64
 -11   0  -4    4.24    0.28
  11   0   4    4.00    0.26
  11   0   4    4.23    0.24
  12   0   4    0.54    0.14
 -12   0  -4    0.86    0.18
  12   0   4    0.30    0.16
 -13   0  -4   45.16    1.30
  13   0   4   43.67    1.27
  13   0   4   46.40    1.23
  14   0   4   22.72    0.73
 -14   0  -4   22.38    0.74
  15   0   4   17.54    0.62
 -15   0  -4   17.62    0.63
 -16   0  -4   12.20    0.50
  16   0   4   12.17    0.49
  17   0   4    2.22    0.24
 -17   0  -4    1.87    0.26
 -18   0  -4   10.05    0.49
 -19   0  -4    2.21    0.29
 -20   0  -4   -0.23    0.23
 -21   0  -4    0.71    0.26
 -22   0  -4    0.02    0.25
 -23   0  -4   11.35    0.58
 -24   0  -4    0.61    0.29
 -25   0  -4    3.05    0.38
 -27  -1   4    0.22    0.30
 -27   1   4    0.90    0.34
 -26  -1   4   -0.14    0.28
 -26   1   4    0.28    0.28
 -25  -1   4    1.05    0.31
 -25   1   4    1.18    0.32
 -24  -1   4    1.35    0.31
 -24   1   4    0.98    0.29
  23  -1  -4    1.51    0.30
 -23  -1   4    1.60    0.30
 -23   1   4    1.36    0.29
  22  -1  -4    0.65    0.25
 -22  -1   4    0.30    0.23
 -22   1   4    0.01    0.25
  21  -1  -4    1.26    0.26
 -21  -1   4    1.15    0.27
 -21   1   4    0.77    0.27
  21   1  -4    1.21    0.25
  20  -1  -4    1.50    0.27
 -20  -1   4    1.01    0.26
 -20   1   4    0.73    0.26
  20   1  -4    0.93    0.23
 -19  -1   4    3.68    0.33
  19  -1  -4    3.30    0.32
 -19   1   4    3.80    0.34
  19   1  -4    4.18    0.32
 -18  -1   4    0.15    0.20
  18  -1  -4    0.40    0.21
 -18   1   4    0.53    0.23
  18   1  -4    0.12    0.19
 -17  -1   4    3.06    0.28
  17  -1  -4    2.89    0.27
  17   1  -4    3.20    0.27
 -17   1   4    3.04    0.30
 -16  -1   4    1.42    0.22
  16  -1  -4    1.41    0.23
  16   1  -4    1.42    0.21
 -16   1   4    1.28    0.22
 -15  -1   4    7.80    0.40
  15  -1  -4    8.68    0.39
 -15   1   4    8.24    0.39
  15   1  -4    8.07    0.38
 -14  -1   4    0.47    0.18
  14  -1  -4    0.24    0.16
  14   1  -4   -0.08    0.14
 -14   1   4    0.41    0.17
  13  -1  -4    1.20    0.18
 -13  -1   4    1.30    0.19
  13   1  -4    1.00    0.18
 -13   1   4    1.34    0.19
 -12  -1   4    1.84    0.19
 -12  -1   4    1.78    0.19
  12  -1  -4    2.18    0.20
  12   1  -4    1.86    0.18
 -12   1   4    1.91    0.20
 -11  -1   4   47.62    1.34
  11  -1  -4   48.30    1.35
 -11  -1   4   49.04    1.33
  11   1  -4   48.48    1.34
 -11   1   4   47.35    1.34
 -11   1   4   47.78    1.35
  10  -1  -4    5.41    0.27
  10  -1  -4    4.58    0.29
 -10  -1   4    5.69    0.28
 -10  -1   4    5.27    0.27
  10   1  -4    4.82    0.27
 -10   1   4    5.29    0.28
 -10   1   4    4.85    0.30
   9  -1  -4    1.69    0.17
  -9  -1   4    1.70    0.17
   9  -1  -4    1.53    0.17
   9   1  -4    1.71    0.17
  -9   1   4    1.40    0.17
   9   1  -4    1.74    0.15
  -9   1   4    1.60    0.18
  -8  -1   4    1.96    0.17
   8  -1  -4    1.89    0.17
   8  -1  -4    1.94    0.17
  -8  -1   4    2.20    0.17
   8   1  -4    2.28    0.17
  -8   1   4    2.08    0.18
   8   1  -4    2.20    0.16
  -7  -1   4  133.78    3.52
  -7  -1   4  131.53    3.54
   7  -1  -4  136.37    3.55
   7  -1  -4  137.50    3.45
   7  -1  -4  138.05    3.53
  -7   1   4  136.28    3.46
   7   1  -4  137.36    3.54
   7   1  -4  136.83    3.52
  -7   1   4  132.26    3.55
  -6  -1   4    3.11    0.21
   6  -1  -4    2.83    0.21
   6  -1  -4    2.84    0.18
  -6  -1   4    2.59    0.19
  -6  -1   4    2.83    0.20
   6  -1  -4    2.64    0.17
   6   1  -4    2.80    0.20
   6   1  -4    2.91    0.19
  -6   1   4    3.20    0.21
  -6   1   4    2.94    0.21
   5  -1  -4  113.79    2.95
   5  -1  -4  114.65    2.96
  -5  -1   4  112.31    2.96
  -5  -1   4  112.08    2.94
  -5  -1   4  112.26    2.96
   5  -1  -4  112.33    2.96
   5   1  -4  113.36    2.96
  -5   1   4  116.84    2.96
   5   1  -4  112.53    2.94
   4  -1  -4  426.51   10.66
  -4  -1   4  414.71   10.65
   4  -1  -4  401.56   10.71
  -4  -1   4  429.24   10.69
   4  -1  -4  419.27   10.62
  -4   1   4  393.37   10.66
   4   1  -4  391.92   10.63
  -4   1   4  421.22   10.43
  -3  -1   4  269.57    7.12
  -3  -1   4  268.65    7.09
   3  -1  -4  281.53    6.93
   3  -1  -4  271.79    7.06
   3  -1  -4  284.08    7.16
   3   1  -4  279.04    7.12
  -3   1   4  272.25    6.95
  -3   1   4  274.31    7.08
  -3   1   4  274.94    7.16
   2  -1  -4   88.11    2.26
   2  -1  -4   90.92    2.31
   2  -1  -4   85.03    2.31
   2   1  -4   89.64    2.32
  -2   1   4   89.60    2.31
  -2   1   4   90.89    2.31
  -2   1   4   87.87    2.31
  -2   1   4   88.53    2.26
  -1  -1   4   32.66    0.88
   1  -1  -4   31.57    0.85
   1  -1  -4   32.74    0.86
   1  -1  -4   32.97    0.84
  -1   1   4   32.14    0.85
   1   1  -4   32.81    0.87
   1   1  -4   31.21    0.87
  -1   1   4   32.25    0.84
  -1   1   4   32.63    0.85
   0  -1  -4  173.88    4.50
   0  -1   4  179.80    4.50
   0  -1  -4  172.72    4.48
   0   1   4  167.69    4.48
   0   1  -4  175.20    4.50
   0   1   4  172.46    4.38
   0   1   4  174.57    4.48
   0   1  -4  174.61    4.49
  -1  -1  -4  509.15   12.94
   1  -1   4  496.30   12.99
  -1  -1  -4  509.75   12.93
  -1   1  -4  509.65   12.99
  -1   1  -4  512.30   12.97
   1   1   4  501.36   12.92
   1   1   4  473.05   12.91
  -2  -1  -4   96.07    2.47
   2  -1   4   95.20    2.50
   2  -1   4   92.75    2.49
  -2  -1  -4   98.40    2.47
   2   1   4   95.06    2.46
   2   1   4   94.67    2.46
  -2   1  -4   93.71    2.49
  -2   1  -4   95.38    2.50
  -2   1  -4   95.43    2.40
  -3  -1  -4  458.95   11.82
  -3  -1  -4  458.70   11.85
   3  -1   4  453.75   11.90
  -3   1  -4  474.16   11.94
  -3   1  -4  458.45   11.51
   3   1   4  444.64   11.82
  -3   1  -4  468.32   11.90
   3   1   4  448.58   11.81
  -4  -1  -4   42.04    1.11
   4  -1   4   41.80    1.08
  -4  -1  -4   42.82    1.11
  -4  -1  -4   41.95    1.11
   4  -1   4   42.81    1.14
   4  -1   4   41.95    1.14
  -4   1  -4   41.15    1.14
   4   1   4   41.38    1.10
  -4   1  -4   42.51    1.08
  -4   1  -4   42.38    1.14
   4   1   4   40.66    1.11
   5  -1   4  147.16    3.71
   5  -1   4  148.28    3.84
   5  -1   4  147.01    3.84
  -5  -1  -4  149.91    3.82
  -5  -1  -4  150.76    3.82
  -5  -1  -4  146.73    3.82
  -5   1  -4  148.66    3.71
   5   1   4  148.30    3.82
  -5   1  -4  144.29    3.85
  -5   1  -4  142.06    3.84
  -6  -1  -4   45.72    1.21
   6  -1   4   44.54    1.23
  -6  -1  -4   46.08    1.21
  -6  -1  -4   44.92    1.21
   6  -1   4   44.37    1.17
   6   1   4   45.13    1.20
  -6   1  -4   44.69    1.24
   7  -1   4    2.89    0.20
   7  -1   4    3.27    0.18
  -7  -1  -4    2.92    0.19
  -7  -1  -4    3.39    0.21
   7   1   4    3.09    0.18
  -7   1  -4    3.02    0.23
  -8  -1  -4   23.20    0.67
   8  -1   4   22.04    0.68
   8  -1   4   22.85    0.63
  -8  -1  -4   22.57    0.66
   8   1   4   22.46    0.65
  -8   1  -4   22.77    0.69
  -9  -1  -4   23.74    0.69
   9  -1   4   22.89    0.66
  -9  -1  -4   22.88    0.69
   9  -1   4   23.32    0.70
   9   1   4   23.18    0.67
  -9   1  -4   22.53    0.71
 -10  -1  -4    6.46    0.30
  10  -1   4    6.84    0.32
  10  -1   4    6.72    0.28
 -10   1  -4    6.77    0.33
  10   1   4    6.93    0.29
  10   1   4    6.40    0.28
  11  -1   4   22.60    0.66
  11  -1   4   22.70    0.71
 -11  -1  -4   22.11    0.69
  11   1   4   22.85    0.68
 -11   1  -4   22.44    0.72
  11   1   4   23.04    0.67
  12  -1   4    3.00    0.20
 -12  -1  -4    2.26    0.21
  12  -1   4    2.16    0.21
  12   1   4    2.36    0.19
  12   1   4    2.41    0.20
 -12   1  -4    2.49    0.24
 -13  -1  -4    2.16    0.23
  13  -1   4    2.70    0.20
  13  -1   4    2.11    0.22
 -13   1  -4    2.84    0.25
  13   1   4    2.61    0.21
  13   1   4    2.56    0.20
 -14  -1  -4   31.35    0.97
  14  -1   4   30.98    0.97
  14   1   4   32.56    0.95
 -14   1  -4   33.64    1.00
  15  -1   4    8.00    0.40
 -15  -1  -4    8.01    0.41
  15   1   4    7.86    0.36
 -15   1  -4    7.14    0.41
 -16  -1  -4   13.49    0.53
  16  -1   4   13.59    0.53
  16   1   4   13.22    0.51
 -16   1  -4   12.98    0.53
  17  -1   4    8.31    0.42
 -17  -1  -4    7.81    0.41
 -17   1  -4    6.59    0.40
 -18  -1  -4    2.98    0.29
  18  -1   4    3.28    0.30
 -18   1  -4    2.81    0.29
 -19  -1  -4   -0.29    0.21
 -19   1  -4    0.16    0.21
 -20  -1  -4    5.79    0.41
 -20   1  -4    6.38    0.43
 -21  -1  -4    0.60    0.25
 -21   1  -4    0.76    0.27
 -22  -1  -4   -0.09    0.24
 -22   1  -4    0.02    0.26
 -23  -1  -4    2.63    0.34
 -23   1  -4    2.39    0.34
 -24  -1  -4    0.41    0.28
 -24   1  -4    0.22    0.28
 -25  -1  -4    3.66    0.40
 -25   1  -4    3.68    0.41
 -27  -2   4    0.40    0.29
 -27   2   4    0.42    0.32
 -26  -2   4    4.03    0.40
 -26   2   4    3.53    0.40
 -25  -2   4    9.00    0.51
 -25   2   4    8.68    0.57
 -24  -2   4    0.18    0.26
 -24   2   4    0.03    0.26
  23  -2  -4    0.49    0.28
 -23  -2   4    0.52    0.27
 -23   2   4    0.22    0.27
 -22  -2   4    5.91    0.43
  22  -2  -4    5.69    0.43
 -22   2   4    6.20    0.43
  21  -2  -4    5.69    0.43
 -21  -2   4    5.47    0.42
 -21   2   4    6.31    0.41
  20  -2  -4   18.82    0.71
 -20  -2   4   17.12    0.69
  20   2  -4   18.39    0.66
 -20   2   4   17.38    0.71
 -19  -2   4    1.06    0.25
  19  -2  -4    1.13    0.24
  19   2  -4    1.42    0.23
 -19   2   4    1.53    0.26
 -18  -2   4    2.99    0.29
  18  -2  -4    2.84    0.29
  18   2  -4    2.82    0.27
 -18   2   4    2.44    0.29
  17  -2  -4    0.01    0.19
 -17  -2   4   -0.06    0.19
 -17   2   4   -0.14    0.19
  17   2  -4    0.10    0.18
 -16  -2   4   13.99    0.56
  16  -2  -4   14.58    0.57
 -16   2   4   13.66    0.56
  16   2  -4   15.30    0.54
 -15  -2   4   15.26    0.58
  15  -2  -4   16.18    0.60
  15   2  -4   15.85    0.54
 -15   2   4   16.29    0.59
 -14  -2   4    3.06    0.24
  14  -2  -4    3.12    0.25
 -14   2   4    3.44    0.27
  14   2  -4    3.12    0.23
 -13  -2   4    0.04    0.15
  13  -2  -4    0.02    0.16
 -13  -2   4    0.02    0.15
 -13   2   4    0.05    0.16
  13   2  -4    0.11    0.14
  12  -2  -4    3.89    0.27
 -12  -2   4    3.94    0.28
 -12  -2   4    4.27    0.28
 -12   2   4    3.73    0.27
  12   2  -4    3.75    0.24
 -11  -2   4   15.88    0.53
  11  -2  -4   16.64    0.55
 -11  -2   4   16.04    0.52
 -11   2   4   15.94    0.55
 -11   2   4   15.41    0.54
  11   2  -4   15.96    0.52
  10  -2  -4    1.79    0.19
  10  -2  -4    2.28    0.20
 -10  -2   4    1.47    0.17
 -10   2   4    1.73    0.19
 -10   2   4    1.86    0.20
 -10   2   4    1.56    0.18
  10   2  -4    1.71    0.17
   9  -2  -4    7.40    0.33
  -9  -2   4    7.58    0.30
  -9  -2   4    8.22    0.34
   9  -2  -4    8.09    0.33
  -9   2   4    7.20    0.33
   9   2  -4    9.32    0.33
  -9   2   4    8.29    0.34
  -9   2   4    8.22    0.34
   9   2  -4    7.75    0.31
  -8  -2   4    9.96    0.36
   8  -2  -4   10.08    0.37
  -8  -2   4   10.27    0.36
   8  -2  -4   10.01    0.38
   8   2  -4   10.48    0.37
   8   2  -4   10.28    0.35
  -8   2   4    9.88    0.39
  -8   2   4   10.58    0.40
  -7  -2   4    0.56    0.11
  -7  -2   4    0.55    0.13
   7  -2  -4    0.51    0.14
   7  -2  -4    0.39    0.13
  -7   2   4    0.71    0.14
   7   2  -4    0.62    0.12
  -7   2   4    0.32    0.14
   7   2  -4    0.52    0.11
   6  -2  -4    3.55    0.22
  -6  -2   4    3.29    0.23
   6  -2  -4    3.75    0.24
   6  -2  -4    3.81    0.23
  -6  -2   4    4.23    0.22
  -6  -2   4    3.65    0.21
   6   2  -4    3.96    0.20
  -6   2   4    3.68    0.23
   6   2  -4    3.48    0.20
  -6   2   4    3.38    0.24
  -5  -2   4   17.68    0.52
   5  -2  -4   16.90    0.53
  -5  -2   4   17.27    0.52
   5  -2  -4   19.24    0.54
  -5  -2   4   17.15    0.50
   5   2  -4   16.97    0.51
  -5   2   4   16.98    0.52
  -5   2   4   16.76    0.53
  -5   2   4   17.91    0.53
   4  -2  -4  642.38   16.37
  -4  -2   4  630.23   16.45
  -4  -2   4  642.06   16.52
   4  -2  -4  635.79   16.45
   4  -2  -4  635.15   16.47
   4   2  -4  640.67   16.45
  -4   2   4  644.78   16.09
  -4   2   4  636.96   16.41
  -4   2   4  607.28   16.40
   3  -2  -4  356.66    9.23
   3  -2  -4  356.39    9.18
   3  -2  -4  357.10    9.24
  -3  -2   4  353.45    9.22
   3   2  -4  360.92    9.27
  -3   2   4  365.35    9.26
  -3   2   4  339.62    9.18
  -3   2   4  353.22    9.14
  -3   2   4  365.10    9.01
   2  -2  -4   12.42    0.38
  -2  -2   4   12.35    0.39
   2  -2  -4   12.90    0.37
  -2  -2   4   12.47    0.41
   2  -2  -4   12.24    0.38
   2  -2  -4   13.12    0.38
  -2   2   4   12.73    0.38
  -2   2   4   12.48    0.38
  -2   2   4   12.27    0.39
  -2   2   4   12.66    0.38
   2   2  -4   12.42    0.39
   1  -2  -4   41.97    1.14
   1  -2  -4   44.13    1.14
  -1  -2   4   42.85    1.16
  -1   2   4   43.92    1.14
   1   2  -4   43.94    1.17
  -1   2   4   44.04    1.15
  -1   2   4   43.47    1.14
  -1   2   4   44.26    1.14
   0  -2   4  136.38    3.65
   0  -2  -4  141.94    3.61
   0  -2   4  141.11    3.64
   0  -2  -4  139.49    3.61
   0   2  -4  143.69    3.64
   0   2   4  138.32    3.61
   0   2   4  138.94    3.61
   1  -2   4   99.89    2.56
  -1   2  -4   95.92    2.55
  -1   2  -4   97.16    2.56
   2  -2   4    8.98    0.34
  -2   2  -4    9.28    0.33
  -2   2  -4    8.89    0.33
   3  -2   4    2.01    0.17
  -3  -2  -4    2.01    0.10
  -3  -2  -4    2.02    0.10
  -3   2  -4    1.89    0.15
  -3   2  -4    2.61    0.15
  -4  -2  -4   29.65    0.78
   4  -2   4   31.01    0.84
  -4  -2  -4   29.42    0.79
  -4   2  -4   27.96    0.83
  -4   2  -4   29.74    0.78
  -5  -2  -4   21.80    0.59
   5  -2   4   20.94    0.58
   5  -2   4   21.80    0.64
  -5  -2  -4   20.98    0.59
   5  -2   4   21.32    0.64
   5   2   4   20.65    0.57
  -5   2  -4   22.00    0.59
   5   2   4   21.22    0.57
  -5   2  -4   20.75    0.63
  -6  -2  -4   12.99    0.39
   6  -2   4   13.06    0.46
  -6  -2  -4   13.06    0.39
   6  -2   4   12.57    0.44
   6  -2   4   13.05    0.40
  -6   2  -4   12.36    0.43
  -6   2  -4   13.56    0.39
   6   2   4   12.67    0.37
   7  -2   4    0.03    0.10
   7  -2   4    0.11    0.13
  -7  -2  -4   -0.13    0.09
  -7  -2  -4   -0.03    0.09
  -7   2  -4   -0.03    0.10
  -7   2  -4   -0.22    0.12
   7   2   4   -0.11    0.08
  -8  -2  -4    0.25    0.11
  -8  -2  -4    0.29    0.11
   8  -2   4    0.40    0.14
   8  -2   4    0.29    0.11
  -8   2  -4    0.14    0.11
  -8   2  -4    0.03    0.14
   8   2   4    0.40    0.10
   9  -2   4   30.37    0.83
   9  -2   4   28.77    0.89
  -9  -2  -4   29.61    0.85
  -9  -2  -4   29.79    0.85
   9   2   4   30.00    0.83
  -9   2  -4   31.35    0.90
  10  -2   4    0.90    0.14
 -10  -2  -4    1.07    0.14
 -10  -2  -4    0.84    0.14
  10  -2   4    0.75    0.17
 -10   2  -4    1.04    0.18
  10   2   4    0.95    0.12
  11  -2   4    2.41    0.19
 -11  -2  -4    2.84    0.21
 -11  -2  -4    3.00    0.20
  11  -2   4    2.87    0.24
 -11   2  -4    2.45    0.22
  11   2   4    2.55    0.19
  12  -2   4    1.77    0.22
 -12  -2  -4    1.26    0.18
  12  -2   4    1.53    0.17
  12   2   4    1.38    0.16
 -12   2  -4    1.77    0.22
  13  -2   4    6.25    0.35
  13  -2   4    6.99    0.33
 -13  -2  -4    6.76    0.32
  13   2   4    6.38    0.31
 -13   2  -4    6.78    0.38
  14  -2   4   18.12    0.63
 -14  -2  -4   16.12    0.58
  14   2   4   17.63    0.57
 -14   2  -4   16.89    0.64
  15  -2   4    1.78    0.24
 -15  -2  -4    1.64    0.23
 -15   2  -4    1.54    0.24
  15   2   4    1.72    0.19
 -16  -2  -4    0.23    0.20
  16  -2   4    0.06    0.18
 -16   2  -4   -0.03    0.21
  17  -2   4    0.28    0.22
 -17  -2  -4    0.01    0.19
 -17   2  -4    0.28    0.23
  18  -2   4    5.06    0.38
 -18  -2  -4    4.91    0.35
 -18   2  -4    4.88    0.38
 -19  -2  -4   16.30    0.63
 -19   2  -4   16.38    0.67
 -20  -2  -4    0.05    0.22
 -20   2  -4    0.33    0.25
 -21  -2  -4   -0.12    0.24
 -21   2  -4   -0.18    0.25
 -22  -2  -4   -0.10    0.25
 -22   2  -4    0.29    0.27
 -23  -2  -4    0.27    0.26
 -23   2  -4    0.64    0.27
 -24  -2  -4    0.41    0.27
 -24   2  -4    0.13    0.29
 -25  -2  -4    0.74    0.31
 -25   2  -4    1.14    0.33
 -27  -3   4    0.02    0.29
 -27   3   4    0.03    0.31
 -26  -3   4   -0.44    0.26
 -26   3   4   -0.06    0.27
 -25  -3   4    1.74    0.32
 -25   3   4    1.67    0.32
  24  -3  -4    2.41    0.33
 -24  -3   4    1.65    0.32
 -24   3   4    1.93    0.35
 -23  -3   4    1.54    0.30
  23  -3  -4    2.27    0.34
 -23   3   4    2.69    0.34
 -22  -3   4    1.04    0.27
  22  -3  -4    1.34    0.31
 -22   3   4    1.36    0.31
  21  -3  -4    0.87    0.27
 -21  -3   4    0.47    0.25
 -21   3   4    0.82    0.27
 -20  -3   4    7.92    0.45
  20  -3  -4    9.60    0.48
 -20   3   4    7.87    0.50
  19  -3  -4    0.41    0.23
 -19  -3   4    0.11    0.21
  19   3  -4    0.04    0.18
 -19   3   4    0.17    0.23
 -18  -3   4    0.90    0.23
  18  -3  -4    0.99    0.24
  18   3  -4    0.39    0.20
 -18   3   4    0.12    0.22
  17  -3  -4   13.47    0.56
 -17  -3   4   13.07    0.54
 -17   3   4   13.71    0.58
  17   3  -4   13.61    0.51
 -16  -3   4    3.31    0.28
  16  -3  -4    3.28    0.30
 -16   3   4    3.28    0.31
  16   3  -4    3.30    0.25
  15  -3  -4   23.31    0.78
 -15  -3   4   22.03    0.74
  15   3  -4   22.05    0.71
 -15   3   4   23.20    0.77
  14  -3  -4   15.13    0.58
 -14  -3   4   15.81    0.55
  14   3  -4   16.03    0.54
 -14   3   4   15.89    0.58
 -13  -3   4   30.78    0.89
 -13  -3   4   31.35    0.92
  13  -3  -4   31.21    0.94
 -13   3   4   28.87    0.91
 -13   3   4   32.22    0.94
  13   3  -4   28.85    0.89
  12  -3  -4    4.25    0.29
 -12  -3   4    4.05    0.26
 -12  -3   4    3.94    0.28
  12   3  -4    4.39    0.26
 -12   3   4    4.72    0.30
 -12   3   4    3.98    0.27
 -11  -3   4   17.96    0.57
  11  -3  -4   18.12    0.60
  11   3  -4   16.73    0.55
 -11   3   4   17.09    0.57
 -11   3   4   16.27    0.59
  10  -3  -4   38.87    1.09
 -10  -3   4   36.09    1.07
  10   3  -4   38.08    1.06
 -10   3   4   37.93    1.06
 -10   3   4   36.89    1.09
  10   3  -4   38.30    1.04
  -9  -3   4   15.22    0.47
   9  -3  -4   14.58    0.48
   9  -3  -4   14.00    0.51
  -9  -3   4   13.96    0.45
   9   3  -4   14.73    0.45
  -9   3   4   13.74    0.50
  -9   3   4   13.84    0.49
   9   3  -4   14.39    0.46
  -8  -3   4    0.50    0.12
   8  -3  -4    0.47    0.14
   8  -3  -4    0.45    0.15
   8   3  -4    0.31    0.12
   8   3  -4    0.48    0.11
  -8   3   4    0.55    0.15
  -8   3   4    0.41    0.16
  -8   3   4    0.53    0.15
   7  -3  -4   46.33    1.22
   7  -3  -4   44.71    1.25
  -7  -3   4   46.35    1.24
  -7  -3   4   44.47    1.21
  -7   3   4   45.18    1.25
  -7   3   4   44.77    1.23
   7   3  -4   44.97    1.23
  -7   3   4   45.12    1.25
  -6  -3   4   37.53    1.01
   6  -3  -4   37.16    1.00
  -6  -3   4   36.70    1.02
  -6  -3   4   36.51    0.98
  -6   3   4   36.92    1.03
  -6   3   4   36.44    1.02
   6   3  -4   36.85    1.01
  -6   3   4   35.22    1.00
  -5  -3   4    0.11    0.10
  -5  -3   4    0.09    0.09
  -5  -3   4    0.04    0.12
   5   3  -4   -0.06    0.10
  -5   3   4    0.07    0.13
   4  -3  -4  161.39    4.09
   4  -3  -4  157.49    4.07
   4  -3  -4  155.32    4.09
  -4  -3   4  159.57    4.09
  -4  -3   4  153.82    4.08
   4   3  -4  160.05    4.09
  -4   3   4  152.75    4.07
  -4   3   4  159.33    3.99
  -4   3   4  154.93    4.09
  -3  -3   4   24.42    0.70
   3  -3  -4   23.57    0.68
   3  -3  -4   23.63    0.68
   3  -3  -4   24.23    0.68
  -3   3   4   26.42    0.69
  -3   3   4   24.11    0.68
   3   3  -4   23.65    0.68
  -3   3   4   24.11    0.68
  -2  -3   4   49.22    1.38
   2  -3  -4   51.61    1.36
   2  -3  -4   51.55    1.37
  -2  -3   4   53.19    1.38
   2  -3  -4   50.81    1.36
  -2   3   4   52.29    1.36
  -2   3   4   50.81    1.36
  -2   3   4   50.13    1.36
  -2   3   4   53.29    1.35
   2   3  -4   51.66    1.38
  -1  -3   4    0.67    0.13
   1  -3  -4    0.50    0.10
  -1  -3   4    0.52    0.11
   1  -3  -4    0.73    0.09
  -1   3   4    0.55    0.08
   1   3  -4    0.46    0.11
  -1   3   4    0.66    0.08
  -1   3   4    0.47    0.10
  -1   3   4    0.56    0.12
   0  -3   4    0.64    0.14
   0  -3  -4    0.62    0.08
   0  -3  -4    0.67    0.07
   0   3   4    0.80    0.07
   0   3   4    0.64    0.07
   0   3  -4    0.71    0.12
   1  -3   4    0.15    0.13
  -1  -3  -4    0.34    0.06
  -1  -3  -4    0.17    0.05
  -1   3  -4    0.36    0.12
   1   3   4    0.21    0.07
   2  -3   4   38.35    1.03
  -2   3  -4   35.32    1.02
   3  -3   4   28.75    0.85
  -3   3  -4   29.20    0.80
  -3   3  -4   30.52    0.84
  -4  -3  -4   23.85    0.64
  -4  -3  -4   23.58    0.64
  -4   3  -4   24.62    0.67
  -4   3  -4   24.37    0.71
  -5  -3  -4    0.16    0.07
  -5  -3  -4    0.10    0.07
   5  -3   4    0.05    0.14
  -5   3  -4    0.00    0.14
  -5   3  -4   -0.10    0.10
   6  -3   4    0.36    0.14
  -6  -3  -4    0.67    0.09
   6  -3   4    0.35    0.15
  -6  -3  -4    0.59    0.09
  -6   3  -4    0.71    0.15
  -6   3  -4    0.66    0.12
   7  -3   4   16.35    0.49
  -7  -3  -4   16.14    0.47
   7  -3   4   15.62    0.54
   7  -3   4   15.64    0.54
  -7  -3  -4   15.72    0.47
  -7   3  -4   16.73    0.49
  -7   3  -4   16.40    0.54
   7   3   4   16.01    0.44
  -8  -3  -4   10.25    0.34
   8  -3   4   10.77    0.36
   8  -3   4    9.67    0.40
  -8  -3  -4   10.83    0.34
  -8   3  -4    9.86    0.40
   8   3   4   10.29    0.31
  -8   3  -4   10.41    0.37
   9  -3   4   21.70    0.68
  -9  -3  -4   20.62    0.60
   9  -3   4   20.60    0.61
  -9  -3  -4   20.06    0.60
   9   3   4   19.85    0.57
  -9   3  -4   21.41    0.68
  -9   3  -4   19.87    0.60
  10  -3   4    2.18    0.21
  10  -3   4    1.85    0.17
 -10  -3  -4    1.69    0.16
 -10  -3  -4    2.03    0.16
  10   3   4    1.79    0.13
 -10   3  -4    1.54    0.21
 -10   3  -4    1.87    0.18
  11  -3   4    0.11    0.13
  11  -3   4   -0.04    0.17
 -11  -3  -4   -0.20    0.13
 -11  -3  -4    0.04    0.12
 -11   3  -4    0.04    0.14
 -11   3  -4    0.25    0.17
  11   3   4    0.06    0.10
 -12  -3  -4   -0.04    0.13
  12  -3   4    0.03    0.14
  12  -3   4    0.05    0.19
 -12  -3  -4    0.34    0.15
  12   3   4    0.00    0.11
 -12   3  -4    0.42    0.18
 -13  -3  -4   12.95    0.46
  13  -3   4   12.17    0.51
 -13   3  -4   13.12    0.52
  13   3   4   13.20    0.43
  14  -3   4    3.81    0.31
 -14  -3  -4    3.52    0.25
 -14   3  -4    2.96    0.28
  15  -3   4   39.76    1.16
 -15  -3  -4   37.46    1.10
 -15   3  -4   35.50    1.16
 -16  -3  -4    9.02    0.41
  16  -3   4    8.79    0.47
 -16   3  -4    9.22    0.48
 -17  -3  -4    0.22    0.20
  17  -3   4   -0.13    0.22
 -17   3  -4    0.22    0.22
  18  -3   4    0.21    0.23
 -18  -3  -4    0.05    0.20
 -18   3  -4   -0.12    0.21
 -19  -3  -4    6.32    0.38
  19  -3   4    7.40    0.45
 -19   3  -4    5.85    0.41
 -20  -3  -4    0.86    0.25
 -20   3  -4    0.53    0.25
 -21  -3  -4    0.14    0.24
 -21   3  -4   -0.21    0.24
 -22  -3  -4    0.57    0.27
 -22   3  -4    1.14    0.29
 -23  -3  -4    2.32    0.32
 -23   3  -4    2.37    0.37
 -24  -3  -4    0.06    0.26
 -24   3  -4    0.22    0.31
 -25  -3  -4    0.74    0.29
 -25   3  -4    0.72    0.33
 -27  -4   4    2.39    0.36
 -27   4   4    2.17    0.38
 -26  -4   4    0.28    0.28
 -26   4   4    0.22    0.31
  25  -4  -4    1.01    0.33
 -25  -4   4    0.58    0.29
 -25   4   4    0.37    0.32
  24  -4  -4    4.21    0.40
 -24  -4   4    4.29    0.39
 -24   4   4    4.57    0.42
  23  -4  -4    0.37    0.30
 -23  -4   4    0.64    0.26
 -23   4   4    0.94    0.29
  22  -4  -4    1.68    0.31
 -22  -4   4    1.31    0.28
 -22   4   4    1.60    0.33
  21  -4  -4    1.16    0.28
 -21  -4   4    1.17    0.26
 -21   4   4    1.18    0.29
  20  -4  -4   11.58    0.57
 -20  -4   4   10.80    0.52
 -20   4   4   11.37    0.58
  19  -4  -4    2.60    0.31
 -19  -4   4    2.51    0.28
 -19   4   4    2.35    0.31
  18  -4  -4    1.79    0.27
 -18  -4   4    1.89    0.26
 -18   4   4    2.08    0.30
  18   4  -4    1.76    0.22
  17  -4  -4    4.76    0.36
 -17  -4   4    3.93    0.31
  17   4  -4    4.54    0.29
 -17   4   4    3.84    0.33
 -16  -4   4    0.65    0.20
  16  -4  -4   -0.23    0.19
 -16   4   4    0.05    0.20
  16   4  -4    0.26    0.16
 -15  -4   4    1.95    0.23
  15  -4  -4    1.84    0.24
 -15   4   4    2.36    0.26
 -15   4   4    1.53    0.25
  15   4  -4    1.94    0.20
  14  -4  -4    3.43    0.29
 -14  -4   4    3.62    0.27
 -14   4   4    4.14    0.31
 -14   4   4    3.61    0.29
  14   4  -4    3.63    0.25
 -13  -4   4   38.71    1.12
  13  -4  -4   39.37    1.16
 -13   4   4   38.46    1.15
 -13   4   4   38.12    1.12
  13   4  -4   38.47    1.10
  12  -4  -4    0.07    0.17
 -12  -4   4    0.08    0.11
 -12  -4   4    0.40    0.16
 -12   4   4    0.23    0.18
  12   4  -4    0.09    0.13
 -12   4   4    0.13    0.17
  11  -4  -4    2.89    0.26
 -11  -4   4    4.12    0.27
  11   4  -4    3.93    0.23
 -11   4   4    2.73    0.24
  11   4  -4    3.17    0.22
 -11   4   4    3.91    0.28
 -10  -4   4   21.39    0.69
  10  -4  -4   22.90    0.73
 -10  -4   4   23.12    0.65
 -10   4   4   22.11    0.70
  10   4  -4   21.47    0.67
 -10   4   4   23.56    0.72
  -9  -4   4    4.76    0.27
  -9  -4   4    5.16    0.23
   9  -4  -4    4.91    0.31
   9   4  -4    4.60    0.24
  -9   4   4    4.92    0.30
  -9   4   4    4.75    0.28
   8  -4  -4   39.51    1.08
  -8  -4   4   37.54    1.08
   8  -4  -4   37.53    1.10
  -8  -4   4   38.93    1.04
  -8   4   4   39.44    1.09
   8   4  -4   38.75    1.07
  -8   4   4   38.35    1.10
  -8   4   4   38.95    1.10
   7  -4  -4   39.39    1.11
  -7  -4   4   36.79    1.09
  -7  -4   4   39.06    1.05
   7  -4  -4   39.61    1.08
  -7   4   4   40.20    1.10
  -7   4   4   38.68    1.11
   7   4  -4   39.00    1.08
  -7   4   4   39.91    1.09
  -6  -4   4    5.69    0.22
   6  -4  -4    5.65    0.29
   6  -4  -4    5.08    0.27
  -6  -4   4    5.51    0.27
  -6   4   4    4.74    0.30
  -6   4   4    5.40    0.28
  -6   4   4    5.37    0.28
   6   4  -4    5.37    0.25
  -5  -4   4   56.95    1.51
   5  -4  -4   55.13    1.51
   5  -4  -4   54.10    1.51
  -5  -4   4   57.10    1.50
  -5   4   4   56.38    1.49
  -5   4   4   55.22    1.51
  -5   4   4   55.87    1.51
   5   4  -4   55.97    1.50
   4  -4  -4    0.06    0.12
  -4  -4   4    0.07    0.13
   4  -4  -4    0.13    0.12
   4  -4  -4    0.20    0.11
  -4  -4   4   -0.12    0.11
  -4   4   4   -0.03    0.12
  -4   4   4   -0.01    0.12
   4   4  -4   -0.03    0.11
  -4   4   4    0.20    0.11
   3  -4  -4   10.26    0.35
  -3  -4   4   10.69    0.37
   3  -4  -4   10.53    0.35
   3  -4  -4   10.41    0.36
   3   4  -4    9.91    0.36
  -3   4   4   10.96    0.37
  -3   4   4   10.36    0.35
  -3   4   4   10.00    0.36
  -2  -4   4    9.04    0.34
   2  -4  -4    9.12    0.31
   2  -4  -4    8.89    0.32
   2  -4  -4    9.09    0.32
   2  -4  -4    9.35    0.32
  -2   4   4    9.29    0.34
  -2   4   4    8.85    0.32
   2   4  -4    9.29    0.34
  -2   4   4    8.81    0.31
   1  -4  -4   26.33    0.70
   1  -4  -4   25.37    0.70
   1  -4  -4   24.91    0.69
  -1  -4   4   25.72    0.74
   1   4  -4   24.74    0.73
  -1   4   4   24.48    0.69
  -1   4   4   25.19    0.69
   0  -4   4    0.71    0.14
   0  -4  -4    0.41    0.08
   0  -4  -4    0.52    0.09
   0  -4  -4    0.48    0.08
   0   4   4    0.42    0.08
   0   4   4    0.51    0.08
   0   4  -4    0.48    0.13
   0   4   4    0.51    0.09
  -1  -4  -4   19.77    0.54
  -1  -4  -4   20.33    0.55
   1  -4   4   20.18    0.62
   1   4   4   19.57    0.53
[truncated: 1,763,898 more chars]
