# Supplementary material for: Crystal structure of N′′-benzyl-N′′-[3-(benzyl­dimethyl­aza­nium­yl)prop­yl]-N,N,N′,N′-tetra­methyl­guanidinium bis­(tetra­phenyl­borate)
Source: Acta Crystallogr E Crystallogr Commun. 2015 Dec 31;71(Pt 12):o1086–7. doi: 10.1107/S2056989015024639 (PMC4719992; doi:10.1107/S2056989015024639)
Supplement: Supplementary file 2 [file e-71-o1086-Isup2.hkl]

#
# h,k,l, Fc-squared, Fo-squared, sigma(Fo-squared), status flag
#
data_I
_shelx_title '  TIR36 (MONOKLINIC, P21/C)'
_shelx_refln_list_code          4
_shelx_F_calc_maximum      288.99
_exptl_crystal_F_000      2192.00
_reflns_d_resolution_high  0.6969

loop_
 _space_group_symop_operation_xyz
 'x, y, z'
 '-x, y+1/2, -z+1/2'
 '-x, -y, -z'
 'x, -y-1/2, z-1/2'

_cell_length_a    20.3677
_cell_length_b    12.1101
_cell_length_c    25.5580
_cell_angle_alpha  90.000
_cell_angle_beta  112.507
_cell_angle_gamma  90.000

_shelx_F_squared_multiplier     1.000

loop_
 _refln_index_h
 _refln_index_k
 _refln_index_l
 _refln_F_squared_calc
 _refln_F_squared_meas
 _refln_F_squared_sigma
 _refln_observed_status
   2   0   0       2040.31       2298.23        33.19 o
   3   0   0      12316.29      11270.43       130.17 o
   4   0   0       8894.96       8496.05        98.63 o
   5   0   0       7333.72       7157.99        76.22 o
   6   0   0       5012.27       4761.01        56.46 o
   7   0   0      11222.18      11392.01       132.18 o
   8   0   0         17.86         16.06         5.02 o
   9   0   0       2020.60       2121.38        35.47 o
  10   0   0       1169.57       1273.92        24.29 o
  11   0   0          0.42          6.32         6.85 o
  12   0   0        445.14        364.29        14.04 o
  13   0   0        196.78        151.96        12.10 o
  14   0   0        231.37        272.24        15.17 o
  15   0   0       5840.65       5776.01       181.39 o
  16   0   0         44.69         26.35        11.50 o
  17   0   0       5068.71       4969.38       140.57 o
  18   0   0       2125.87       2024.01        54.71 o
  19   0   0        333.70        360.16        19.93 o
  20   0   0        232.16        220.54        26.09 o
  21   0   0          1.27         16.83        20.20 o
  22   0   0          0.50         -0.84        20.20 o
  23   0   0         10.42         -0.84        20.20 o
  24   0   0       1264.35       1313.95        57.24 o
  25   0   0        522.01        632.99        42.93 o
  26   0   0         63.05         99.33        27.78 o
   1   1   0      27975.27      26115.48       238.17 o
   2   1   0          1.63         -1.34         1.34 o
   3   1   0         42.00         48.82         2.06 o
   4   1   0      29501.62      29004.62       224.99 o
   5   1   0      15719.36      15786.76       122.35 o
   6   1   0       6309.94       6553.92        57.13 o
   7   1   0       1986.51       1989.36        22.43 o
   8   1   0        473.65        522.28        10.33 o
   9   1   0        225.23        204.92         7.85 o
  10   1   0       1926.15       2048.09        27.32 o
  11   1   0        768.58        781.90        14.04 o
  12   1   0         39.92         43.67         5.30 o
  13   1   0       2934.02       2977.98        43.76 o
  14   1   0        235.27        216.07         9.77 o
  15   1   0       7822.27       7919.74       107.63 o
  16   1   0        364.98        364.44        21.26 o
  17   1   0       3550.78       3400.59        50.81 o
  18   1   0        118.10        110.96         9.86 o
  19   1   0         29.18         30.87        10.85 o
  20   1   0         15.84         14.07        11.01 o
  21   1   0        924.44        945.04        47.14 o
  22   1   0        370.81        342.24        21.72 o
  23   1   0         31.24         37.17        18.52 o
  24   1   0        155.79        157.54        38.72 o
  25   1   0         25.85         10.43        16.96 o
  26   1   0         54.98         58.70        18.42 o
   0   2   0       2928.57       2761.78        36.82 o
   1   2   0       7266.18       7063.57        69.31 o
   2   2   0      25968.45      27391.87       303.51 o
   3   2   0         87.72         72.81         2.32 o
   4   2   0      27117.42      27366.18       222.21 o
   5   2   0      15055.45      14856.18       120.85 o
   6   2   0       3622.02       3589.39        34.06 o
   7   2   0      14133.24      14903.72       135.83 o
   8   2   0       3630.58       3937.97        37.78 o
   9   2   0         96.64        128.74         4.68 o
  10   2   0        888.52        985.06        14.30 o
  11   2   0         47.63         78.66         6.03 o
  12   2   0        482.05        562.85        13.57 o
  13   2   0        738.32        760.18        16.44 o
  14   2   0          6.57          0.28         7.78 o
  15   2   0        233.14        223.75        10.47 o
  16   2   0       2095.86       2100.99        47.27 o
  17   2   0       1178.84       1083.85        22.26 o
  18   2   0        388.23        377.41        19.32 o
  19   2   0        529.49        506.34        21.34 o
  20   2   0         45.65         64.81        12.45 o
  21   2   0        194.83        204.97        17.56 o
  22   2   0         85.74         66.55        16.36 o
  23   2   0          6.98         -4.13        15.76 o
  24   2   0          9.26         18.88        15.76 o
  25   2   0        379.50        372.51        24.70 o
  26   2   0          5.17        -12.40        16.89 o
   1   3   0        106.22        111.99         3.41 o
   2   3   0      24279.86      24469.39       272.54 o
   3   3   0       1000.73       1087.41        13.29 o
   4   3   0         43.04         32.42         2.78 o
   5   3   0         64.27         34.13         2.75 o
   6   3   0       1589.93       1618.48        16.74 o
   7   3   0       3881.37       4305.27        40.90 o
   8   3   0       2109.37       2419.40        24.23 o
   9   3   0       3643.84       3475.24        33.94 o
  10   3   0        499.41        591.83         9.25 o
  11   3   0       2708.76       2927.63        37.75 o
  12   3   0       1629.52       1670.29        24.17 o
  13   3   0         35.78         17.28         8.03 o
  14   3   0        672.17        607.21        20.99 o
  15   3   0       4405.12       4376.04        62.36 o
  16   3   0        673.89        694.17        23.21 o
  17   3   0        502.40        545.03        25.69 o
  18   3   0       1472.72       1388.72        31.25 o
  19   3   0        762.88        755.82        22.94 o
  20   3   0        158.84        176.02        14.15 o
  21   3   0         41.99         40.24        12.13 o
  22   3   0        242.39        241.51        18.44 o
  23   3   0        240.09        228.30        20.81 o
  24   3   0         78.38        121.00        21.46 o
  25   3   0          1.80         18.79        16.63 o
  26   3   0         17.67          4.16        16.63 o
   0   4   0      11344.86      11039.66       165.88 o
   1   4   0          0.02         -3.37         3.37 o
   2   4   0       4295.31       4350.23        47.53 o
   3   4   0        475.54        536.17         9.79 o
   4   4   0         24.85         24.37         3.53 o
   5   4   0       2090.86       2402.69        27.51 o
   6   4   0        152.10        135.33         4.75 o
   7   4   0        316.41        349.73         6.53 o
   8   4   0        496.08        552.06         8.44 o
   9   4   0       1969.98       2105.00        21.75 o
  10   4   0        257.75        294.86         7.11 o
  11   4   0       1392.14       1360.78        16.88 o
  12   4   0        145.07        130.98         6.98 o
  13   4   0        192.81        266.38         9.40 o
  14   4   0         17.27         -5.06         6.24 o
  15   4   0         10.84         21.92         7.22 o
  16   4   0        365.49        351.18        15.65 o
  17   4   0         40.62         60.67        11.13 o
  18   4   0          4.53          7.95        10.52 o
  19   4   0          2.95          8.16        16.80 o
  20   4   0        381.15        404.34        19.17 o
  21   4   0       1052.67       1055.10        29.46 o
  22   4   0        810.18        841.02        26.81 o
  23   4   0         26.35         47.67        16.89 o
  24   4   0         10.18          9.31        15.70 o
  25   4   0        532.34        535.57        28.50 o
  26   4   0         33.04         46.86        18.69 o
   1   5   0       1967.48       2080.35        24.39 o
   2   5   0       6057.29       6483.47        69.80 o
   3   5   0       3854.30       4147.65        42.40 o
   4   5   0       1773.89       1870.38        32.68 o
   5   5   0      10357.97      11245.87       111.02 o
   6   5   0       2964.34       3227.94        34.00 o
   7   5   0        237.09        220.49         6.53 o
   8   5   0        438.42        412.60         9.47 o
   9   5   0        638.45        728.56        10.60 o
  10   5   0       1090.90       1182.27        15.04 o
  11   5   0       1225.28       1282.37        16.34 o
  12   5   0        381.49        402.06         9.49 o
  13   5   0          3.16          9.31         6.08 o
  14   5   0         27.42          7.92         6.47 o
  15   5   0        463.83        424.20        14.51 o
  16   5   0          1.08          3.89         8.45 o
  17   5   0        168.44        167.10        15.97 o
  18   5   0        182.96        164.08        14.27 o
  19   5   0        434.99        466.01        19.84 o
  20   5   0        372.67        359.59        17.67 o
  21   5   0        668.36        640.12        23.51 o
  22   5   0          0.06          1.80        12.19 o
  23   5   0        440.21        487.92        24.87 o
  24   5   0        206.72        193.13        20.13 o
  25   5   0          5.19         16.73        17.37 o
   0   6   0        136.65        136.81         8.69 o
   1   6   0       5692.26       6358.66        66.77 o
   2   6   0        130.47        149.96         4.62 o
   3   6   0        758.48        879.77        12.90 o
   4   6   0        403.68        440.36         8.63 o
   5   6   0         21.60         20.29         4.03 o
   6   6   0         23.38         21.61         3.90 o
   7   6   0       2889.62       3092.63        33.16 o
   8   6   0          4.22         -1.81         4.22 o
   9   6   0         67.65         50.19         4.78 o
  10   6   0       2031.84       2058.21        25.61 o
  11   6   0        478.90        589.51        11.48 o
  12   6   0        634.43        632.12        17.09 o
  13   6   0        140.05        166.94        10.02 o
  14   6   0         40.46         38.62         8.88 o
  15   6   0       1133.95       1058.92        22.28 o
  16   6   0         83.29         78.08         9.91 o
  17   6   0        397.19        355.35        15.83 o
  18   6   0         56.06         82.39        12.26 o
  19   6   0        756.69        733.78        23.40 o
  20   6   0         19.00         36.78        19.18 o
  21   6   0          7.56          4.86        17.70 o
  22   6   0          0.00         22.07        13.65 o
  23   6   0          9.43         12.04        13.50 o
  24   6   0         42.76         50.97        17.59 o
  25   6   0        317.92        389.74        25.76 o
   1   7   0        920.45        918.65        17.68 o
   2   7   0        324.07        313.60         7.53 o
   3   7   0       5854.94       5968.60        62.43 o
   4   7   0       1277.16       1419.41        25.66 o
   5   7   0       2028.90       2334.03        28.13 o
   6   7   0       1709.56       1769.20        21.84 o
   7   7   0       2887.79       2922.22        32.06 o
   8   7   0       3535.30       3549.85        41.16 o
   9   7   0          0.50         -2.78         4.55 o
  10   7   0       2100.46       2114.42        26.70 o
  11   7   0        372.07        388.55        13.97 o
  12   7   0       1673.99       1440.21        31.22 o
  13   7   0        677.50        553.13        23.21 o
  14   7   0          0.65         -5.66         8.12 o
  15   7   0        105.46        106.90        12.39 o
  16   7   0        331.67        327.22        13.90 o
  17   7   0        165.53        218.27        12.73 o
  18   7   0        628.30        561.83        18.27 o
  19   7   0         14.22         21.72        12.13 o
  20   7   0        121.89         86.23        13.61 o
  21   7   0         53.33         54.91        23.86 o
  22   7   0        135.11        130.28        15.60 o
  23   7   0         19.65         18.60        14.00 o
  24   7   0        109.06        161.11        22.10 o
   0   8   0       3050.03       3027.20        49.53 o
   1   8   0        690.32        854.60        14.49 o
   2   8   0       3561.29       3747.18        46.62 o
   3   8   0          9.02          2.23         4.22 o
   4   8   0        864.84        847.25        14.30 o
   5   8   0       1016.45        998.29        15.09 o
   6   8   0        182.18        221.89         7.08 o
   7   8   0        180.67        131.49         5.83 o
   8   8   0        176.01        187.84         6.77 o
   9   8   0       3192.55       3173.69        43.23 o
  10   8   0        277.72        249.21        11.13 o
  11   8   0       5158.26       5052.78        72.29 o
  12   8   0       2075.56       1864.57        31.89 o
  13   8   0       1641.74       1495.25        27.62 o
  14   8   0         93.51         77.31         9.91 o
  15   8   0        215.06        168.34        13.12 o
  16   8   0         17.33         13.94        10.81 o
  17   8   0          0.11         -8.33         9.48 o
  18   8   0          4.23         -9.78         9.92 o
  19   8   0         11.83         19.06        10.65 o
  20   8   0        748.55        703.11        24.27 o
  21   8   0          1.31          1.46        12.72 o
  22   8   0        146.74        101.61        19.58 o
  23   8   0         82.64         67.25        14.86 o
   1   9   0         97.28        139.33         9.72 o
   2   9   0       1716.63       1622.22        23.27 o
   3   9   0        116.87        111.77         8.63 o
   4   9   0       1690.39       1593.45        23.79 o
   5   9   0       1800.28       1861.92        33.33 o
   6   9   0         62.66         67.43         6.23 o
   7   9   0        818.26        788.58        16.32 o
   8   9   0       1045.68       1009.94        18.94 o
   9   9   0        195.89        166.99        10.27 o
  10   9   0        297.85        285.38        16.17 o
  11   9   0         46.96         39.92         8.82 o
  12   9   0       1169.11       1020.90        22.29 o
  13   9   0        691.90        649.61        34.69 o
  14   9   0          4.70         -3.53        13.85 o
  15   9   0        171.24        206.33        12.48 o
  16   9   0        332.89        306.74        14.24 o
  17   9   0         20.44         37.12        10.50 o
  18   9   0        229.27        208.65        13.45 o
  19   9   0        123.83        135.85        12.66 o
  20   9   0         97.14        134.68        13.34 o
  21   9   0        606.59        634.22        39.18 o
  22   9   0          0.08         -5.20        13.37 o
   0  10   0       2176.73       1973.54        82.49 o
   1  10   0         42.75         58.33         6.57 o
   2  10   0        242.21        245.47        10.23 o
   3  10   0       5260.81       5113.79        63.98 o
   4  10   0        343.47        291.10        10.32 o
   5  10   0        252.45        236.21        11.21 o
   6  10   0        697.65        729.14        15.99 o
   7  10   0       2247.22       2153.06        31.87 o
   8  10   0         53.93         68.88         8.36 o
   9  10   0        470.18        416.16        16.04 o
  10  10   0         91.10         51.18         9.53 o
  11  10   0        648.02        607.39        17.28 o
  12  10   0         73.58         85.73        11.30 o
  13  10   0        895.49        887.21        28.31 o
  14  10   0        118.18        120.80        11.37 o
  15  10   0        186.07        173.52        12.42 o
  16  10   0         54.67         67.44        10.86 o
  17  10   0        321.08        323.65        17.50 o
  18  10   0        313.11        313.14        15.53 o
  19  10   0          0.06          5.79        11.15 o
  20  10   0          0.03         10.93        14.21 o
  21  10   0         22.98         27.11        13.85 o
   1  11   0         15.87         13.54         7.72 o
   2  11   0       2942.17       2831.90        50.21 o
   3  11   0        621.09        628.75        17.31 o
   4  11   0         15.79         22.97         8.59 o
   5  11   0       2914.44       2757.61        43.31 o
   6  11   0          0.56         12.25         8.88 o
   7  11   0          1.48          1.87         7.89 o
   8  11   0        173.13        184.96        10.61 o
   9  11   0        441.97        457.11        15.93 o
  10  11   0          1.56          5.24         9.21 o
  11  11   0        181.42        202.01        12.33 o
  12  11   0        262.78        252.35        13.53 o
  13  11   0       1188.10       1264.30        26.78 o
  14  11   0          1.97          8.51        10.41 o
  15  11   0         48.03         69.95        11.43 o
  16  11   0         42.58         59.74        11.34 o
  17  11   0         26.45         10.26        11.01 o
  18  11   0          0.12         -7.32        10.78 o
  19  11   0        406.09        503.15        19.69 o
  20  11   0        146.70        124.57        17.45 o
   0  12   0         21.43         16.83        18.52 o
   1  12   0        943.39        779.20        62.71 o
   2  12   0        434.12        368.92        17.68 o
   3  12   0          1.60         -4.60         8.63 o
   4  12   0         51.85         37.12        10.45 o
   5  12   0        350.31        353.13        12.89 o
   6  12   0          0.16         -3.55         7.89 o
   7  12   0        199.64        185.53        11.06 o
   8  12   0          9.42          7.68         8.21 o
   9  12   0        173.90        166.92        17.20 o
  10  12   0          5.59          2.10        10.21 o
  11  12   0         93.93         93.70        11.06 o
  12  12   0         38.26         35.01        10.86 o
  13  12   0          0.00         -6.69        16.64 o
  14  12   0         18.27          8.74        10.47 o
  15  12   0          2.50          2.53        10.64 o
  16  12   0        146.94        167.33        13.51 o
  17  12   0         36.74         53.93        17.86 o
  18  12   0         18.18         36.43        15.68 o
  19  12   0        104.59         68.00        20.73 o
   1  13   0        450.60        363.78        17.14 o
   2  13   0        303.67        271.06        22.62 o
   3  13   0         84.25         77.28        12.35 o
   4  13   0         79.90         74.35        10.47 o
   5  13   0       1113.79       1015.05        23.83 o
   6  13   0        239.05        226.14        11.95 o
   7  13   0        181.40        152.44        10.89 o
   8  13   0        186.16        173.52        13.85 o
   9  13   0        141.59        154.97        12.55 o
  10  13   0         17.08         21.20        10.28 o
  11  13   0         85.15        100.45        12.14 o
  12  13   0         36.18         38.54        10.84 o
  13  13   0         52.83         50.68        11.65 o
  14  13   0        513.53        543.88        19.35 o
  15  13   0         17.85          6.03        17.62 o
  16  13   0         18.58         18.99        14.70 o
  17  13   0         33.64         47.14        21.89 o
   0  14   0         11.21        -14.31        18.52 o
   1  14   0          1.02         -3.52        11.32 o
   2  14   0          0.11          3.14        11.61 o
   3  14   0       1205.57       1230.22        31.07 o
   4  14   0          7.13          7.16        10.30 o
   5  14   0          0.08         -4.56        10.43 o
   6  14   0        116.81        112.05        12.66 o
   7  14   0          9.05         36.10        10.81 o
   8  14   0        211.23        272.40        17.22 o
   9  14   0          4.26         30.68        12.76 o
  10  14   0        145.40        195.61        15.47 o
  11  14   0         42.61         52.86        13.47 o
  12  14   0         51.18         58.83        13.86 o
  13  14   0        330.90        381.13        19.17 o
  14  14   0        256.56        291.24        36.19 o
  15  14   0        309.75        331.44        56.40 o
   1  15   0         76.40         96.33        13.68 o
   2  15   0         94.93         63.04        13.59 o
   3  15   0        517.41        507.27        18.89 o
   4  15   0         37.01         24.55        11.23 o
   5  15   0          5.47          9.05        12.21 o
   6  15   0        323.56        336.27        16.26 o
   7  15   0        164.10        221.16        18.60 o
   8  15   0         17.85          4.06        12.58 o
   9  15   0          0.48         10.93        15.36 o
  10  15   0        105.79        129.57        19.36 o
  11  15   0         52.49         64.60        29.04 o
  12  15   0        154.33        213.80        32.83 o
  13  15   0         20.19         -5.05        27.78 o
   0  16   0        371.73        375.42        33.67 o
   1  16   0        128.16        114.58        15.07 o
   2  16   0          0.30          8.77        12.94 o
   3  16   0        394.47        412.74        20.52 o
   4  16   0          3.80          3.50        12.86 o
   5  16   0          1.40         23.79        13.40 o
   6  16   0         95.87        117.25        18.40 o
   7  16   0        117.30        113.12        18.57 o
   8  16   0        258.50        293.85        22.41 o
   9  16   0         18.65         37.46        16.38 o
  10  16   0         31.72         42.77        16.77 o
   1  17   0        118.01        127.59        15.69 o
   2  17   0        107.66        127.76        23.06 o
   3  17   0        133.47        159.37        16.77 o
   4  17   0         84.12         66.84        14.95 o
 -27   1   1         92.55        120.87        20.24 o
 -26   1   1         87.38        117.89        40.82 o
 -25   1   1        327.97        350.35        24.10 o
 -24   1   1          8.90         34.93        16.67 o
 -23   1   1        400.95        427.92        24.70 o
 -22   1   1         53.76         42.45        15.76 o
 -21   1   1        581.09        564.83        21.53 o
 -20   1   1        348.48        375.63        17.33 o
 -19   1   1        470.72        408.21        14.70 o
 -18   1   1          5.18          1.10         9.79 o
 -17   1   1        452.26        430.32        15.09 o
 -16   1   1       1839.78       1805.37        30.39 o
 -15   1   1         14.88         11.26         7.27 o
 -14   1   1        392.38        362.76        12.48 o
 -13   1   1         35.35         44.53         6.90 o
 -12   1   1        572.66        650.76        14.60 o
 -11   1   1       3886.10       4137.79        51.26 o
 -10   1   1         38.24         40.43         5.39 o
  -9   1   1         87.18        119.68         5.37 o
  -8   1   1        664.34        652.97         9.80 o
  -7   1   1      12082.06      12048.34       110.51 o
  -6   1   1        210.71        189.46        10.03 o
  -5   1   1      33130.60      32479.34       240.51 o
  -4   1   1      51197.66      49766.56       401.38 o
  -3   1   1        127.50        130.30         2.89 o
  -2   1   1       5152.85       4779.64        37.37 o
  -1   1   1       4835.48       4536.25        35.55 o
   0   1   1       2543.70       2351.88        20.57 o
   1   1   1        306.13        240.92         6.47 o
   2   1   1       1189.12       1134.61        11.63 o
   3   1   1       1314.88       1340.69        12.49 o
   4   1   1      12930.85      12967.77       105.57 o
   5   1   1        161.98        203.35         6.76 o
   6   1   1       3269.86       3118.51        26.77 o
   7   1   1       1245.90       1231.72        14.53 o
   8   1   1        569.90        575.73        10.16 o
   9   1   1       3569.25       3832.10        42.83 o
  10   1   1         67.85         56.82         5.32 o
  11   1   1       1066.69       1079.96        17.13 o
  12   1   1          0.35          9.89         4.95 o
  13   1   1         42.67         46.20         6.99 o
  14   1   1        251.02        235.57        10.12 o
  15   1   1        507.81        464.25        14.46 o
  16   1   1        510.79        554.04        19.44 o
  17   1   1        340.74        343.54        13.23 o
  18   1   1       1305.28       1277.82        25.12 o
  19   1   1        373.34        376.34        17.14 o
  20   1   1         40.43         42.62        14.61 o
  21   1   1        464.68        486.81        25.00 o
  22   1   1         21.38         35.39        15.44 o
  23   1   1        543.55        551.33        35.35 o
  24   1   1        198.07        196.85        52.61 o
  25   1   1         19.93         31.57        17.26 o
  26   1   1         33.96         21.89        17.86 o
 -26   2   1         34.77         16.09        17.83 o
 -25   2   1        265.94        266.43        22.27 o
 -24   2   1        167.20        171.75        19.64 o
 -23   2   1        189.20        204.12        19.64 o
 -22   2   1         51.09         65.30        12.95 o
 -21   2   1       1130.77       1075.02        44.87 o
 -20   2   1        694.80        643.91        21.68 o
 -19   2   1       1189.11       1096.28        67.58 o
 -18   2   1        107.68        106.80        10.23 o
 -17   2   1        563.38        556.29        18.71 o
 -16   2   1       1958.71       1850.60        30.89 o
 -15   2   1          0.43         16.12         7.69 o
 -14   2   1       2903.72       2904.10        43.22 o
 -13   2   1        225.17        217.34         9.38 o
 -12   2   1        869.25        903.81        17.61 o
 -11   2   1        440.17        447.00        11.62 o
 -10   2   1      18901.24      19708.41       207.39 o
  -9   2   1       4751.32       5078.96        48.28 o
  -8   2   1         48.03         46.38         3.73 o
  -7   2   1        165.02        170.14         5.21 o
  -6   2   1      24353.78      24577.61       199.28 o
  -5   2   1      23249.67      22925.30       185.79 o
  -4   2   1       1563.51       1546.73        13.85 o
  -3   2   1         69.24         69.52         2.49 o
  -2   2   1       5017.88       4914.03        40.99 o
  -1   2   1         32.05         24.71         1.93 o
   0   2   1        864.86        835.43         8.21 o
   1   2   1       1300.30       1155.61        12.26 o
   2   2   1         60.62         53.50         2.26 o
   3   2   1       3927.74       3997.18        33.18 o
   4   2   1      10469.09      10538.63        85.99 o
   5   2   1       6187.52       6337.93        55.07 o
   6   2   1         73.48         75.38         3.42 o
   7   2   1        953.79        995.31        11.64 o
   8   2   1          3.94          4.56         3.24 o
   9   2   1         41.01         51.05         3.94 o
  10   2   1        280.80        347.92         8.50 o
  11   2   1        107.75        124.81         6.39 o
  12   2   1        137.56        132.19         8.84 o
  13   2   1       6264.27       6258.47        85.53 o
  14   2   1       3615.75       3441.76        49.96 o
  15   2   1         56.14         66.24         8.54 o
  16   2   1        458.74        476.56        30.37 o
  17   2   1        136.57        161.18        10.43 o
  18   2   1         58.38         56.53        11.01 o
  19   2   1          0.06         -9.64        10.67 o
  20   2   1        118.70        123.49        13.35 o
  21   2   1         74.72         61.45        15.17 o
  22   2   1        214.42        180.12        29.46 o
  23   2   1        610.92        546.99        27.90 o
  24   2   1          2.21         -8.86        15.17 o
  25   2   1        317.30        311.43        23.50 o
  26   2   1          4.63         -3.78        17.55 o
 -26   3   1        343.47        368.00        25.51 o
 -25   3   1        259.77        229.19        21.57 o
 -24   3   1         38.72         51.95        17.55 o
 -23   3   1         12.09         -5.83        15.76 o
 -22   3   1        183.08        181.64        15.35 o
 -21   3   1         60.50         64.21        13.06 o
 -20   3   1        540.09        502.82        20.61 o
 -19   3   1          1.34         -4.65        10.63 o
 -18   3   1         69.80         65.79        11.29 o
 -17   3   1          3.24          9.21         8.19 o
 -16   3   1       2054.99       2095.80        34.12 o
 -15   3   1        251.79        280.59        11.39 o
 -14   3   1         83.14        103.32         8.27 o
 -13   3   1         98.01         82.01         8.47 o
 -12   3   1         33.65         30.87         5.88 o
 -11   3   1         80.60        127.10         8.92 o
 -10   3   1       7924.67       8525.30        79.48 o
  -9   3   1      15215.77      15915.03       145.61 o
  -8   3   1        386.22        449.38         7.69 o
  -7   3   1        186.09        199.06         5.97 o
  -6   3   1       2681.69       2896.05        26.35 o
  -5   3   1        222.91        171.01         3.94 o
  -4   3   1      30251.80      30081.60       244.34 o
  -3   3   1       8580.14       8264.35        68.11 o
  -2   3   1      41559.29      40851.28       352.07 o
  -1   3   1         16.37         20.34         2.64 o
   0   3   1        703.16        614.05         9.24 o
   1   3   1       7219.71       7104.66        65.39 o
   2   3   1         44.27         32.56         2.67 o
   3   3   1       5428.40       5572.13        55.12 o
   4   3   1       7874.64       8046.90        73.79 o
   5   3   1        897.29        876.15         8.98 o
   6   3   1       4611.49       4873.52        48.62 o
   7   3   1      26943.89      28098.50       254.69 o
   8   3   1        694.89        808.67        10.27 o
   9   3   1       1176.85       1186.87        13.68 o
  10   3   1         33.30         43.17         3.97 o
  11   3   1         15.14         32.82         5.01 o
  12   3   1       4090.34       4405.19        54.77 o
  13   3   1       1622.55       1627.00        26.95 o
  14   3   1        400.92        378.22        14.46 o
  15   3   1       3133.17       2999.84        45.06 o
  16   3   1         40.75         29.97         9.85 o
  17   3   1          3.78         13.31        10.26 o
  18   3   1         75.31         78.47        13.14 o
  19   3   1        261.74        224.10        14.87 o
  20   3   1        259.64        251.42        15.54 o
  21   3   1         73.95         79.11        13.26 o
  22   3   1         91.26         91.27        16.63 o
  23   3   1        163.14        147.41        19.28 o
  24   3   1        200.67        209.52        24.41 o
  25   3   1         37.31         36.56        16.63 o
  26   3   1        820.61        877.53        35.32 o
 -26   4   1        891.41       1032.69        39.14 o
 -25   4   1         88.21        115.78        18.69 o
 -24   4   1        236.12        231.86        21.07 o
 -23   4   1        827.42        851.36        26.94 o
 -22   4   1        830.30        923.96        40.41 o
 -21   4   1          3.92          5.38        11.96 o
 -20   4   1        726.59        667.16        22.94 o
 -19   4   1         59.44         74.76        12.40 o
 -18   4   1        303.85        267.39        22.35 o
 -17   4   1       1929.97       1814.38        37.00 o
 -16   4   1         11.16          7.82         7.84 o
 -15   4   1          9.33          3.15         7.33 o
 -14   4   1       2755.32       2790.17        37.57 o
 -13   4   1        129.23        122.96         9.77 o
 -12   4   1        783.40        932.09        16.29 o
 -11   4   1        261.25        258.41         9.41 o
 -10   4   1        149.09        128.23         5.13 o
  -9   4   1        472.35        482.53         8.12 o
  -8   4   1        408.20        485.44        11.43 o
  -7   4   1         43.43         34.62         3.96 o
  -6   4   1        708.73        672.20         8.85 o
  -5   4   1        143.47        143.39         7.33 o
  -4   4   1      13549.45      13783.97       118.95 o
  -3   4   1       7260.01       7284.84        72.17 o
  -2   4   1      24778.47      25368.54       247.56 o
  -1   4   1       1011.11       1014.12        12.22 o
   0   4   1        100.07        130.24         4.00 o
   1   4   1        141.80        128.82         4.27 o
   2   4   1        207.66        177.50         5.74 o
   3   4   1      13749.92      14280.42       150.66 o
   4   4   1        573.93        569.75         9.54 o
   5   4   1        129.36        146.42         6.34 o
   6   4   1      13144.70      14219.41       130.33 o
   7   4   1       2484.35       2613.39        25.85 o
   8   4   1          8.78         21.36         3.38 o
   9   4   1          8.01          8.56         3.46 o
  10   4   1         18.31         54.02         4.32 o
  11   4   1       2613.83       2599.79        28.61 o
  12   4   1        896.91        889.21        14.12 o
  13   4   1       2202.08       2274.38        31.20 o
  14   4   1        130.94        111.53         7.55 o
  15   4   1        116.10        131.87        11.64 o
  16   4   1         13.85         15.79         9.99 o
  17   4   1        373.73        296.34        27.79 o
  18   4   1       1622.34       1683.32        36.18 o
  19   4   1        160.16        155.51        19.79 o
  20   4   1          5.31         16.62        14.23 o
  21   4   1        145.73        132.03        14.03 o
  22   4   1        873.01        905.53        30.20 o
  23   4   1        167.87        228.71        31.14 o
  24   4   1         10.48         -0.37        19.36 o
  25   4   1          0.04         -6.20        16.89 o
 -26   5   1          2.15          8.14        17.74 o
 -25   5   1         75.42         80.99        18.69 o
 -24   5   1         11.12         22.62        16.63 o
 -23   5   1        449.74        435.22        20.71 o
 -22   5   1        151.73        123.14        14.64 o
 -21   5   1        341.45        361.86        22.20 o
 -20   5   1        189.80        217.29        16.07 o
 -19   5   1       1539.96       1407.31        32.90 o
 -18   5   1       1230.79       1124.35        28.22 o
 -17   5   1         26.85         -7.66        10.48 o
 -16   5   1          5.40          1.05         8.59 o
 -15   5   1        862.37        826.65        19.35 o
 -14   5   1       1117.39       1056.69        18.60 o
 -13   5   1         22.63         27.10         6.41 o
 -12   5   1        151.47        138.51         6.16 o
 -11   5   1       1213.95       1156.78        16.28 o
 -10   5   1       3858.84       4095.95        42.81 o
  -9   5   1       1472.52       1789.35        22.55 o
  -8   5   1       1340.85       1387.81        26.92 o
  -7   5   1       3615.82       3877.91        43.56 o
  -6   5   1         83.22         59.39         5.62 o
  -5   5   1        821.56        856.39        11.96 o
  -4   5   1       1593.29       1671.31        20.42 o
  -3   5   1       3623.44       3862.56        39.67 o
  -2   5   1       6104.56       6485.66        70.16 o
  -1   5   1        635.68        589.12         9.79 o
   0   5   1       5326.23       5438.31        54.67 o
   1   5   1          4.01         -0.56         3.64 o
   2   5   1       3702.31       3708.83        40.74 o
   3   5   1          0.61         -1.06         3.47 o
   4   5   1       1156.48       1234.20        15.87 o
   5   5   1       6898.88       7564.78        81.36 o
   6   5   1        621.33        671.60         9.92 o
   7   5   1      13458.22      14606.56       143.78 o
   8   5   1        399.06        440.68         7.61 o
   9   5   1        367.71        448.55         7.97 o
  10   5   1        283.90        280.26         6.90 o
  11   5   1         22.36         27.91         4.13 o
  12   5   1       2157.67       2195.29        25.03 o
  13   5   1       1059.97       1118.75        19.05 o
  14   5   1          6.33          4.97         7.57 o
  15   5   1        252.64        226.02        11.42 o
  16   5   1        453.20        438.20        15.18 o
  17   5   1        213.76        203.19        21.35 o
  18   5   1       2919.35       2701.11        53.36 o
  19   5   1        680.08        698.51        30.72 o
  20   5   1        123.59        120.43        14.00 o
  21   5   1        419.02        402.57        19.27 o
  22   5   1         39.29         57.08        13.74 o
  23   5   1         14.19        -15.34        15.34 o
  24   5   1         76.55         66.89        17.74 o
  25   5   1        595.27        672.74        32.24 o
 -25   6   1        913.81        969.70        37.27 o
 -24   6   1       1562.36       1719.09        40.80 o
 -23   6   1       1489.05       1448.30        36.40 o
 -22   6   1        635.80        675.56        25.22 o
 -21   6   1        127.87         95.45        14.36 o
 -20   6   1        137.63        132.50        14.24 o
 -19   6   1        454.98        473.66        20.12 o
 -18   6   1         20.92         23.63         9.70 o
 -17   6   1          0.16         -6.50         9.20 o
 -16   6   1          1.27         -8.88         8.88 o
 -15   6   1        417.39        352.54        13.62 o
 -14   6   1         72.36         33.73         8.74 o
 -13   6   1        408.45        415.20        11.72 o
 -12   6   1        178.16        190.24        12.21 o
 -11   6   1        115.25         93.90         6.61 o
 -10   6   1        401.32        466.26        10.18 o
  -9   6   1        116.93        129.57         6.64 o
  -8   6   1         88.06         78.07         5.23 o
  -7   6   1       4202.13       4467.81        50.03 o
  -6   6   1        338.92        355.23         8.14 o
  -5   6   1        243.92        229.92         7.32 o
  -4   6   1        115.85        118.44         5.23 o
  -3   6   1       3802.73       4004.29        44.78 o
  -2   6   1       1555.32       1613.85        20.03 o
  -1   6   1          5.24         -3.20         4.93 o
   0   6   1       5610.96       6665.27        72.16 o
   1   6   1       1480.73       1634.73        19.94 o
   2   6   1          0.26         -3.32         3.32 o
   3   6   1       4334.53       5019.08        60.51 o
   4   6   1         66.78        120.91         4.80 o
   5   6   1       1002.20       1101.36        15.04 o
   6   6   1        985.17       1002.45        13.38 o
   7   6   1       1434.41       1540.73        18.48 o
   8   6   1       2689.73       2989.93        32.32 o
   9   6   1        711.64        736.40        12.16 o
  10   6   1       1867.28       1768.54        22.61 o
  11   6   1         36.03         42.66         5.37 o
  12   6   1         10.58         16.87         6.48 o
  13   6   1         92.49         99.34         9.18 o
  14   6   1       1001.18        955.88        20.39 o
  15   6   1          0.88         -9.89        10.75 o
  16   6   1         71.61         45.40         9.38 o
  17   6   1        626.63        600.59        17.85 o
  18   6   1         32.82         47.97        11.74 o
  19   6   1        154.92        152.12        14.00 o
  20   6   1        217.81        225.22        17.15 o
  21   6   1          4.06          0.06        11.88 o
  22   6   1          0.64        -12.23        12.23 o
  23   6   1        134.65        139.67        30.34 o
  24   6   1        387.79        337.82        23.61 o
 -24   7   1        132.85        106.01        15.83 o
 -23   7   1          1.25         -5.59        13.50 o
 -22   7   1        185.13        174.98        19.27 o
 -21   7   1        119.25         96.58        14.21 o
 -20   7   1        166.22        188.29        15.21 o
 -19   7   1       1270.59       1336.11        33.53 o
 -18   7   1        811.67        761.39        20.35 o
 -17   7   1          0.06         -6.44         9.25 o
 -16   7   1         90.17         86.38        10.17 o
 -15   7   1       1149.38       1070.79        23.09 o
 -14   7   1        708.03        663.50        17.73 o
 -13   7   1          2.07        -10.33        10.33 o
 -12   7   1         14.61         18.73         8.22 o
 -11   7   1        135.71        122.62         7.23 o
 -10   7   1        463.66        513.70        11.09 o
  -9   7   1        280.33        306.95        10.41 o
  -8   7   1         13.96         13.85         4.80 o
  -7   7   1       2265.38       2247.52        26.85 o
  -6   7   1        897.02        987.31        15.76 o
  -5   7   1        255.51        334.03         8.20 o
  -4   7   1          1.75          3.18         3.26 o
  -3   7   1         11.16          6.68         3.99 o
  -2   7   1         18.57         19.53         5.95 o
  -1   7   1       3151.51       3376.53        42.30 o
   0   7   1        314.70        339.05         8.99 o
   1   7   1        503.88        479.70         9.27 o
   2   7   1         52.75         66.48         4.29 o
   3   7   1        883.83        974.90        15.38 o
   4   7   1       2090.00       2453.08        29.27 o
   5   7   1          2.82         20.99         4.95 o
   6   7   1         62.95         82.66         4.62 o
   7   7   1       1490.80       1370.60        17.20 o
   8   7   1         41.01         56.68         4.51 o
   9   7   1       2765.05       2650.17        34.00 o
  10   7   1       3060.09       3051.60        36.11 o
  11   7   1       2692.28       2883.68        43.68 o
  12   7   1       1268.28       1233.53        23.78 o
  13   7   1        565.03        530.01        18.99 o
  14   7   1        150.58        106.93        10.00 o
  15   7   1        158.41        189.05        16.06 o
  16   7   1        152.28        137.01        11.01 o
  17   7   1         14.19         35.13        10.03 o
  18   7   1          4.74          0.79         9.48 o
  19   7   1         34.42         36.03        12.11 o
  20   7   1        170.53        141.12        14.71 o
  21   7   1        744.58        733.87        25.34 o
  22   7   1        163.21        150.03        15.97 o
  23   7   1        148.88        160.22        16.72 o
  24   7   1        101.28         90.64        18.19 o
 -24   8   1         13.46         -3.27        14.08 o
 -23   8   1        264.87        266.32        20.71 o
 -22   8   1         86.84         74.30        14.59 o
 -21   8   1        128.93        171.18        20.36 o
 -20   8   1        129.63        142.20        12.76 o
 -19   8   1         67.83         42.22        10.94 o
 -18   8   1          2.51          3.33        10.01 o
 -17   8   1         95.31        111.45        11.30 o
 -16   8   1        174.17        174.04        11.80 o
 -15   8   1         19.49          6.05         9.20 o
 -14   8   1         53.00         25.55         9.16 o
 -13   8   1       1941.83       1769.79        31.15 o
 -12   8   1       2351.73       2325.69        37.78 o
 -11   8   1        139.07        141.00        10.09 o
 -10   8   1        602.54        560.74        18.22 o
  -9   8   1        550.03        580.57        13.17 o
  -8   8   1        173.50        194.67        10.54 o
  -7   8   1         37.97         24.39         5.67 o
  -6   8   1        709.75        764.70        13.51 o
  -5   8   1       1047.29       1023.85        18.30 o
  -4   8   1       1085.53       1156.25        16.16 o
  -3   8   1       1680.42       1715.83        21.88 o
  -2   8   1        113.46         79.34         5.75 o
  -1   8   1        944.15        964.82        14.37 o
   0   8   1       2029.81       1997.97        31.87 o
   1   8   1        260.05        215.33         7.46 o
   2   8   1       2861.62       2861.09        36.50 o
   3   8   1        419.70        472.31         8.82 o
   4   8   1        901.47        845.12        18.01 o
   5   8   1        828.85        699.42        12.14 o
   6   8   1        507.43        512.52        10.21 o
   7   8   1        368.64        351.27         8.28 o
   8   8   1       1044.38        980.71        14.17 o
   9   8   1         18.41         22.08         7.90 o
  10   8   1        578.91        535.90        15.48 o
  11   8   1        413.30        475.38        14.94 o
  12   8   1         80.07         71.87         9.60 o
  13   8   1        624.51        616.66        17.33 o
  14   8   1        195.13        184.79        24.49 o
  15   8   1         75.06         75.13         9.91 o
  16   8   1        682.85        584.20        18.01 o
  17   8   1         10.29          7.82        15.43 o
  18   8   1         57.71         64.97        10.96 o
  19   8   1        245.74        222.81        13.79 o
  20   8   1        117.73        116.59        14.47 o
  21   8   1        144.16        135.83        15.23 o
  22   8   1         34.17         20.22        13.74 o
  23   8   1         21.79         22.60        25.36 o
 -23   9   1          8.33          6.67        14.12 o
 -22   9   1         36.01         13.50        13.86 o
 -21   9   1          0.23          9.29        11.80 o
 -20   9   1        710.84        803.92        26.59 o
 -19   9   1         24.80         41.29        11.52 o
 -18   9   1         78.45         98.31        12.02 o
 -17   9   1         63.64         66.35        10.91 o
 -16   9   1         19.74          8.99         9.89 o
 -15   9   1        213.23        222.20        12.76 o
 -14   9   1        464.49        464.56        16.25 o
 -13   9   1        686.30        727.76        22.48 o
 -12   9   1        234.42        221.47        11.98 o
 -11   9   1        150.45        117.64        13.12 o
 -10   9   1          9.09         -7.62         8.14 o
  -9   9   1         39.38         33.04        10.93 o
  -8   9   1        928.87        915.03        19.82 o
  -7   9   1        310.33        287.11         9.30 o
  -6   9   1        429.02        446.11        11.13 o
  -5   9   1        930.72        956.32        15.66 o
  -4   9   1       1720.66       1697.57        22.05 o
  -3   9   1        892.24        902.58        14.15 o
  -2   9   1         94.52         80.49         6.28 o
  -1   9   1         15.55          7.60         5.43 o
   0   9   1        555.24        506.78        12.45 o
   1   9   1       1311.14       1230.69        18.97 o
   2   9   1          2.93          1.75         6.39 o
   3   9   1        163.94        119.42         6.52 o
   4   9   1        323.76        284.70         9.51 o
   5   9   1        423.84        457.58        14.44 o
   6   9   1        108.82        132.29         7.67 o
   7   9   1       1131.48       1102.91        19.77 o
   8   9   1       1127.66       1082.17        20.08 o
   9   9   1         86.72        103.83         9.44 o
  10   9   1       1350.75       1231.43        27.21 o
  11   9   1        123.92        127.99        10.46 o
  12   9   1        503.22        455.83        15.23 o
  13   9   1          5.19         12.58         8.88 o
  14   9   1        193.01        221.43        12.30 o
  15   9   1         24.20         19.01         9.57 o
  16   9   1         12.46         -0.57         9.57 o
  17   9   1         39.47         45.98        13.97 o
  18   9   1        138.39        141.10        12.67 o
  19   9   1        789.19        899.85        23.67 o
  20   9   1        365.23        409.10        17.86 o
  21   9   1        334.39        347.27        33.02 o
  22   9   1         19.60         27.02        13.86 o
 -22  10   1         18.80          8.16        13.86 o
 -21  10   1        578.33        622.46        22.04 o
 -20  10   1        142.38        162.02        14.15 o
 -19  10   1        642.68        672.49        21.99 o
 -18  10   1         40.14         34.05        14.58 o
 -17  10   1         99.23         76.42        11.64 o
 -16  10   1          4.19         -9.67         9.67 o
 -15  10   1        372.68        341.14        16.16 o
 -14  10   1         88.89        106.33        16.16 o
 -13  10   1        225.08        184.05        12.32 o
 -12  10   1         25.07         24.38        14.10 o
 -11  10   1         17.56         10.66         9.06 o
 -10  10   1        226.20        245.03        12.15 o
  -9  10   1       1114.76       1077.27        26.49 o
  -8  10   1          7.49          2.47         8.55 o
  -7  10   1        179.65        166.56         9.52 o
  -6  10   1        901.34        843.50        26.27 o
  -5  10   1        397.91        366.95        12.68 o
  -4  10   1        199.65        163.02         8.58 o
  -3  10   1        167.19        194.99        10.49 o
  -2  10   1       2122.02       2215.50        34.69 o
  -1  10   1         78.60        102.21         8.59 o
   0  10   1        651.73        665.64        15.69 o
   1  10   1        506.00        566.68        15.14 o
   2  10   1        265.89        255.81        10.86 o
   3  10   1        330.26        340.34        20.23 o
   4  10   1        227.63        157.46        10.00 o
   5  10   1       1427.05       1373.30        25.30 o
   6  10   1       3401.44       3235.06        43.98 o
   7  10   1        913.59        828.58        19.25 o
   8  10   1         40.34         23.73         7.76 o
   9  10   1        371.17        363.25        18.95 o
  10  10   1         61.65         47.69         9.40 o
  11  10   1        456.57        433.60        15.32 o
  12  10   1        986.23        882.62        21.17 o
  13  10   1          0.16          9.02         9.23 o
  14  10   1         29.07         14.19         9.45 o
  15  10   1        174.37        210.79        14.58 o
  16  10   1        449.58        442.60        18.75 o
  17  10   1          6.27         25.85        10.53 o
  18  10   1          2.28        -11.66        11.66 o
  19  10   1         30.80         14.28        11.21 o
  20  10   1         94.55         69.36        32.83 o
  21  10   1          9.08         -4.54        47.56 o
 -21  11   1          0.31         29.40        19.02 o
 -20  11   1        500.59        556.78        20.86 o
 -19  11   1        148.99        149.84        15.55 o
 -18  11   1        264.79        322.83        16.26 o
 -17  11   1          0.15         -2.18        10.49 o
 -16  11   1        175.90        200.77        13.60 o
 -15  11   1        399.56        390.59        16.44 o
 -14  11   1        337.50        368.66        16.19 o
 -13  11   1         10.18         14.11        16.16 o
 -12  11   1         70.21        105.48        11.20 o
 -11  11   1        903.37        879.53        21.81 o
 -10  11   1        117.45        111.30        10.78 o
  -9  11   1          5.39         -1.21         8.84 o
  -8  11   1         29.69         26.69         8.96 o
  -7  11   1        321.89        272.97        12.94 o
  -6  11   1         26.92         21.29         8.01 o
  -5  11   1         98.18         50.52         8.21 o
  -4  11   1        351.43        332.29        13.13 o
  -3  11   1        137.61         90.02         9.64 o
  -2  11   1       2237.71       1979.25        29.38 o
  -1  11   1         13.82         11.11         9.16 o
   0  11   1        492.97        474.20        21.95 o
   1  11   1        778.40        687.20        20.20 o
   2  11   1         93.36         89.91        11.94 o
   3  11   1         20.60         30.07         8.64 o
   4  11   1        425.97        426.66        16.04 o
   5  11   1        293.82        252.47        14.34 o
   6  11   1        198.70        183.58        10.13 o
   7  11   1          8.77         -0.04         9.43 o
   8  11   1          0.28         -1.37         8.18 o
   9  11   1         67.94         69.05        10.70 o
  10  11   1        204.39        198.68        13.24 o
  11  11   1        578.75        608.08        18.50 o
  12  11   1          0.79          8.15         9.55 o
  13  11   1        771.13        776.08        26.12 o
  14  11   1         35.26         20.76        10.42 o
  15  11   1        267.12        347.69        18.57 o
  16  11   1          0.24        -10.05        10.05 o
  17  11   1        103.02        137.74        19.07 o
  18  11   1       1087.00       1147.36        45.85 o
  19  11   1          8.64         17.24        14.92 o
  20  11   1        176.45        200.61        30.72 o
 -19  12   1         20.31         18.44        18.42 o
 -18  12   1         26.69         51.52        12.40 o
 -17  12   1         12.78         10.16        14.09 o
 -16  12   1         27.26         32.17        11.42 o
 -15  12   1        690.30        747.64        22.18 o
 -14  12   1        164.44        179.81        13.18 o
 -13  12   1       1163.05       1281.54        27.87 o
 -12  12   1         57.06         72.44        11.01 o
 -11  12   1        201.10        213.88        18.35 o
 -10  12   1          0.54         15.61         9.66 o
  -9  12   1        594.86        611.51        19.32 o
  -8  12   1        668.13        652.15        19.13 o
  -7  12   1        141.13        155.70        10.40 o
  -6  12   1        295.44        221.57        11.16 o
  -5  12   1        264.05        239.06        11.45 o
  -4  12   1         16.71         22.55         7.81 o
  -3  12   1        159.25        130.30        10.57 o
  -2  12   1        125.39        148.08        12.76 o
  -1  12   1        491.83        456.88        26.09 o
   0  12   1          0.63         -2.95        12.50 o
   1  12   1         59.29         72.64        10.96 o
   2  12   1          3.65         -2.86         8.62 o
   3  12   1        161.29        142.21        10.76 o
   4  12   1         31.67         20.49         9.09 o
   5  12   1       1028.46       1015.86        22.55 o
   6  12   1        155.05        135.59         9.90 o
   7  12   1          5.37          2.18         8.47 o
   8  12   1          4.20          1.93         8.27 o
   9  12   1         69.71         77.40        10.34 o
  10  12   1          4.17          2.90         9.61 o
  11  12   1        151.78        154.27        13.31 o
  12  12   1        218.08        253.91        14.08 o
  13  12   1         11.66          3.34        10.42 o
  14  12   1          3.86         -9.89         9.89 o
  15  12   1         57.65         75.16        11.88 o
  16  12   1        231.07        262.50        19.23 o
  17  12   1         60.73         65.06        15.93 o
  18  12   1        278.73        304.81        20.99 o
  19  12   1        309.31        373.53        42.93 o
 -18  13   1         59.39         54.12        19.93 o
 -17  13   1         84.81         69.41        28.20 o
 -16  13   1        250.06        253.03        15.48 o
 -15  13   1        117.83        124.01        17.25 o
 -14  13   1        132.00        127.97        13.35 o
 -13  13   1         72.26        101.10        12.33 o
 -12  13   1        219.02        280.95        14.88 o
 -11  13   1         22.72         11.45        10.88 o
 -10  13   1        295.74        343.30        15.59 o
  -9  13   1          6.90          6.32        10.25 o
  -8  13   1          7.64         -0.82         9.87 o
  -7  13   1        222.96        231.31        13.25 o
  -6  13   1        886.54        908.03        22.49 o
  -5  13   1          0.26         -1.08         9.33 o
  -4  13   1        110.28         81.25        10.67 o
  -3  13   1        115.13        102.26        13.00 o
  -2  13   1          8.36          2.12        10.96 o
  -1  13   1         95.56         92.10        15.95 o
   0  13   1        197.84        150.60        20.62 o
   1  13   1          2.26        -12.61        18.10 o
   2  13   1         23.41         40.12        11.74 o
   3  13   1        174.50        178.13        17.98 o
   4  13   1         10.14          2.36        19.40 o
   5  13   1         20.92         10.27         8.67 o
   6  13   1          1.43         -0.69        13.62 o
   7  13   1         23.65         21.75         9.19 o
   8  13   1        233.22        240.52        12.31 o
   9  13   1         94.00        119.42        11.71 o
  10  13   1        151.50        182.91        13.04 o
  11  13   1        275.95        283.61        14.71 o
  12  13   1        271.89        300.31        21.63 o
  13  13   1         61.59         87.28        12.12 o
  14  13   1        109.14        111.70        16.92 o
  15  13   1         13.06          3.84        14.25 o
  16  13   1         40.83         82.49        16.67 o
  17  13   1        236.96        221.79        25.29 o
 -16  14   1          5.11        -10.94        27.78 o
 -15  14   1         15.19         26.09        26.09 o
 -14  14   1        174.16        177.19        19.41 o
 -13  14   1         71.54         93.51        14.62 o
 -12  14   1          0.34        -10.98        12.45 o
 -11  14   1         87.27        116.83        20.00 o
 -10  14   1          7.95         18.07        12.67 o
  -9  14   1        295.30        269.51        17.34 o
  -8  14   1        266.51        260.76        16.94 o
  -7  14   1         13.93          5.86        12.23 o
  -6  14   1        259.76        262.89        14.76 o
  -5  14   1        263.20        262.76        14.34 o
  -4  14   1        180.84        147.79        15.67 o
  -3  14   1         29.53         18.47        10.41 o
  -2  14   1          1.38          1.52        11.64 o
  -1  14   1          0.71         -4.86        15.32 o
   0  14   1         31.73         12.83        20.68 o
   1  14   1          0.03         -8.61        11.11 o
   2  14   1        287.50        246.00        15.93 o
   3  14   1          8.75         19.15        13.64 o
   4  14   1        109.81         82.50        11.46 o
   5  14   1         10.95         10.34        10.36 o
   6  14   1         63.39         94.83        12.15 o
   7  14   1        697.94        706.04        32.68 o
   8  14   1        224.64        226.46        16.31 o
   9  14   1         65.06         87.47        13.61 o
  10  14   1        514.83        508.32        25.81 o
  11  14   1        293.88        280.57        17.04 o
  12  14   1        109.19        110.94        13.01 o
  13  14   1         13.94          1.63        15.86 o
  14  14   1          1.63          4.57        18.15 o
  15  14   1         28.34         18.40        19.02 o
 -13  15   1        133.27         78.28        29.46 o
 -12  15   1         26.85         31.61        15.77 o
 -11  15   1        219.39        231.35        37.46 o
 -10  15   1          6.69        -18.06        21.04 o
  -9  15   1          7.10         19.26        15.17 o
  -8  15   1         19.67          6.07        12.74 o
  -7  15   1         12.20         22.37        17.97 o
  -6  15   1        198.17        191.29        16.47 o
  -5  15   1         36.34         48.73        11.69 o
  -4  15   1          0.73        -10.57        10.57 o
  -3  15   1          0.00         12.04        10.62 o
  -2  15   1         18.86          3.02        10.51 o
  -1  15   1          1.92         13.05        16.76 o
   0  15   1          0.23         20.84        10.80 o
   1  15   1          7.66         -3.88        10.47 o
   2  15   1         31.28         26.19        12.26 o
   3  15   1         21.27         31.05        12.66 o
   4  15   1        205.11        246.12        14.88 o
   5  15   1        244.78        244.80        14.88 o
   6  15   1        103.49        101.78        16.38 o
   7  15   1         12.64          7.88        12.74 o
   8  15   1        114.70        102.86        13.97 o
   9  15   1        222.08        239.90        20.02 o
  10  15   1          9.31          8.08        14.56 o
  11  15   1        231.44        190.23        32.83 o
  12  15   1        197.69        180.97        32.83 o
  13  15   1         10.06        -10.94        25.25 o
 -10  16   1        102.09         79.63        17.80 o
  -9  16   1          7.02          4.38        18.52 o
  -8  16   1        238.30        248.84        38.30 o
  -7  16   1          0.01        -11.50        15.56 o
  -6  16   1          5.86          0.76        15.70 o
  -5  16   1        408.77        409.35        24.91 o
  -4  16   1        689.94        647.64        28.89 o
  -3  16   1         16.16         25.38        13.54 o
  -2  16   1        377.30        436.64        20.72 o
  -1  16   1         13.82         30.55        12.95 o
   0  16   1        267.47        314.19        18.29 o
   1  16   1          4.96         16.80        15.70 o
   2  16   1         12.99         16.22        14.43 o
   3  16   1        774.11        859.32        27.64 o
   4  16   1         77.70        101.20        14.73 o
   5  16   1         89.02         83.92        18.00 o
   6  16   1        137.26        130.71        19.70 o
   7  16   1        170.17        171.50        19.61 o
   8  16   1         84.21        101.47        35.35 o
   9  16   1         57.29         84.82        22.73 o
  -5  17   1        231.07        259.23        22.77 o
  -4  17   1         24.86         52.52        20.20 o
  -3  17   1         64.61         47.84        14.56 o
  -2  17   1          2.81         -1.10        13.44 o
  -1  17   1         34.74         27.66        19.61 o
   0  17   1          2.64         -5.08        13.07 o
   1  17   1        251.34        275.78        23.69 o
   2  17   1        155.21        146.38        16.76 o
   3  17   1        224.91        219.95        28.43 o
   4  17   1         75.68         96.10        15.44 o
 -27   0   2         49.17         44.61        26.09 o
 -26   0   2         30.54         37.04        25.25 o
 -25   0   2         59.99         62.29        25.25 o
 -24   0   2         89.10         70.71        25.25 o
 -23   0   2         23.67        -15.99        21.04 o
 -22   0   2         24.63         60.61        22.73 o
 -21   0   2        461.44        466.04        23.79 o
 -20   0   2       1619.52       1559.74        41.65 o
 -19   0   2        250.94        236.70        17.83 o
 -18   0   2        424.28        476.65        22.00 o
 -17   0   2       1683.60       1721.57        41.65 o
 -16   0   2       3095.90       3024.10        64.58 o
 -15   0   2         50.41         81.00        14.31 o
 -14   0   2       2416.89       2539.91       103.11 o
 -13   0   2         94.60         88.85        10.66 o
 -12   0   2        267.81        303.48        22.31 o
 -11   0   2       2535.21       2632.65        55.43 o
 -10   0   2         48.52         59.13         6.95 o
  -9   0   2        116.12         91.28         7.44 o
  -8   0   2      13094.72      13715.20       177.37 o
  -7   0   2       3518.42       3550.68        42.91 o
  -6   0   2      15622.04      15302.35       161.09 o
  -5   0   2      50674.48      48916.19       565.40 o
  -4   0   2      15368.26      15364.36       213.95 o
  -3   0   2      26778.93      25289.51       580.99 o
  -2   0   2          1.52         19.26         1.68 o
  -1   0   2          1.64         10.21         8.84 o
   0   0   2      11185.17      10793.75       246.21 o
   1   0   2       1144.00       1147.10        15.88 o
   2   0   2        944.32        753.65        13.86 o
   3   0   2      44350.27      44055.91       509.62 o
   4   0   2       1568.47       1393.56        17.98 o
   5   0   2      25632.56      25220.84       322.94 o
   6   0   2       5865.02       5824.39        76.47 o
   7   0   2         17.27          7.31         6.20 o
   8   0   2       1941.51       2097.27        34.48 o
   9   0   2         52.67         55.53         6.28 o
  10   0   2        904.81        932.74        19.25 o
  11   0   2        833.05        896.63        29.92 o
  12   0   2       1627.12       1643.38        43.32 o
  13   0   2       3670.37       3568.52       101.85 o
  14   0   2       3992.00       4028.93        81.24 o
  15   0   2        160.83        154.74        23.15 o
  16   0   2       1195.11       1258.25        37.46 o
  17   0   2       3912.46       3843.51        79.75 o
  18   0   2        151.78        153.79        15.44 o
  19   0   2        252.00        235.69        25.25 o
  20   0   2        517.98        484.00        34.51 o
  21   0   2        415.22        367.00        31.14 o
  22   0   2         41.89         56.40        21.89 o
  23   0   2         30.01         18.52        22.73 o
  24   0   2         77.91         80.81        25.25 o
  25   0   2        414.52        346.80        35.35 o
  26   0   2          9.43         -8.42        23.57 o
 -27   1   2         13.46        -19.59        31.14 o
 -26   1   2         43.63         56.23        18.15 o
 -25   1   2         65.12         57.62        16.96 o
 -24   1   2        334.26        292.90        22.27 o
 -23   1   2         55.40         58.03        16.63 o
 -22   1   2        157.59        158.20        18.15 o
 -21   1   2       1953.07       2000.41        47.11 o
 -20   1   2        363.38        391.76        17.25 o
 -19   1   2       1902.83       1813.67        36.69 o
 -18   1   2        162.49        147.29        12.15 o
 -17   1   2       1481.92       1478.17        29.28 o
 -16   1   2       2948.83       2881.25        43.66 o
 -15   1   2        121.70        117.20        13.36 o
 -14   1   2        355.19        319.32        18.22 o
 -13   1   2       1880.20       1890.85        31.10 o
 -12   1   2        576.13        594.07        20.90 o
 -11   1   2       2558.37       2635.10        48.69 o
 -10   1   2       2177.74       2428.49        31.69 o
  -9   1   2        192.80        230.82         6.88 o
  -8   1   2       5464.80       6038.13        60.53 o
  -7   1   2       5281.46       5665.81        47.37 o
  -6   1   2       8476.25       8432.64        73.06 o
  -5   1   2      24235.87      23667.05       168.49 o
  -4   1   2       6818.51       6807.52        51.04 o
  -3   1   2       2195.73       2132.62        18.18 o
  -2   1   2        759.52        750.06         6.54 o
  -1   1   2      13829.62      13997.38       114.21 o
   0   1   2        357.96        346.11         5.92 o
   1   1   2      18572.55      18752.12       281.54 o
   2   1   2        247.92        244.84         3.42 o
   3   1   2       6236.58       6405.35        52.48 o
   4   1   2       2536.58       2597.73        23.33 o
   5   1   2      17732.17      17793.27       152.23 o
   6   1   2        635.33        619.80         7.75 o
   7   1   2        851.75        879.02        14.59 o
   8   1   2        435.67        487.78         9.06 o
   9   1   2         74.32         78.44         4.74 o
  10   1   2         82.90         93.37         5.70 o
  11   1   2        277.14        342.79        10.57 o
  12   1   2        100.55        127.81         9.01 o
  13   1   2       3608.47       3445.75        49.65 o
  14   1   2        487.64        485.70        13.86 o
  15   1   2       1938.43       1866.92        31.02 o
  16   1   2        282.86        320.87        15.19 o
  17   1   2       1022.24       1074.35        21.94 o
  18   1   2        987.60        979.89        25.41 o
  19   1   2        243.74        224.43        14.95 o
  20   1   2          2.59         -3.70        13.30 o
  21   1   2         38.23         55.28        14.57 o
  22   1   2          9.64        -13.81        14.57 o
  23   1   2         72.54         37.79        16.36 o
  24   1   2          4.62        -10.51        16.04 o
  25   1   2        106.04        133.86        20.24 o
  26   1   2          2.81        -10.52        16.67 o
 -27   2   2        229.56        227.20        36.19 o
 -26   2   2        184.16        209.53        26.09 o
 -25   2   2        107.16        100.67        18.45 o
 -24   2   2         21.77         27.79        16.96 o
 -23   2   2        617.19        647.16        29.42 o
 -22   2   2         84.75         98.22        14.55 o
 -21   2   2        538.12        568.60        21.21 o
 -20   2   2        880.38        924.98        26.96 o
 -19   2   2         56.76         89.10        10.13 o
 -18   2   2       4887.38       4732.27        85.89 o
 -17   2   2        442.13        472.57        15.14 o
 -16   2   2        199.17        172.99        10.23 o
 -15   2   2        374.05        400.42        17.42 o
 -14   2   2         23.89         29.36         7.09 o
 -13   2   2        486.43        531.01        14.08 o
 -12   2   2       3369.60       3754.73        55.81 o
 -11   2   2       3276.89       3339.24        42.29 o
 -10   2   2       1341.05       1282.69        21.77 o
  -9   2   2       4556.31       4544.40        43.44 o
  -8   2   2        771.98        827.23         9.95 o
  -7   2   2        772.35        671.09         8.44 o
  -6   2   2        974.96        919.43        13.27 o
  -5   2   2      12633.45      12535.18        97.54 o
  -4   2   2       4664.82       4740.16        36.06 o
  -3   2   2      83513.07      80610.32       656.00 o
  -2   2   2      13850.14      13406.43       104.18 o
  -1   2   2        387.62        456.63         5.28 o
   0   2   2      17692.72      17330.38       148.95 o
   1   2   2       9551.50       9511.73       100.39 o
   2   2   2      19069.20      18788.17       182.60 o
   3   2   2       5999.86       5925.10        54.45 o
   4   2   2         93.20         99.78         3.30 o
   5   2   2       3798.84       3809.78        33.84 o
   6   2   2        751.44        835.20        10.61 o
   7   2   2       3438.81       3735.31        35.59 o
   8   2   2       1929.85       2040.82        20.88 o
   9   2   2       1334.72       1442.47        15.93 o
  10   2   2       1218.61       1382.37        18.12 o
  11   2   2          8.46          4.91         7.93 o
  12   2   2         27.64         22.40         5.42 o
  13   2   2       1720.88       1949.49        30.88 o
  14   2   2        790.67        774.06        17.31 o
  15   2   2        668.05        649.15        20.90 o
  16   2   2         24.17         23.41         9.72 o
  17   2   2         57.04         60.38        13.35 o
  18   2   2        703.98        643.36        20.25 o
  19   2   2        215.63        195.42        20.67 o
  20   2   2         13.09          0.66        10.85 o
  21   2   2         81.34         61.75        15.70 o
  22   2   2        169.17        135.93        17.83 o
  23   2   2         78.05         71.15        17.55 o
  24   2   2          4.79         21.03        37.46 o
  25   2   2        130.63        111.70        19.02 o
  26   2   2         43.78         25.98        16.96 o
 -27   3   2        270.43        280.16        24.57 o
 -26   3   2        100.66        111.85        20.21 o
 -25   3   2        172.75        153.45        20.21 o
 -24   3   2         42.33         13.50        15.76 o
 -23   3   2       1041.53       1070.51        29.62 o
 -22   3   2          0.28          0.66        12.13 o
 -21   3   2        975.51        981.46        27.34 o
 -20   3   2       1974.52       1861.09        39.32 o
 -19   3   2        912.85        909.77        25.23 o
 -18   3   2       1872.17       1926.43        33.06 o
 -17   3   2        586.87        483.96        20.65 o
 -16   3   2       5839.28       5684.99        79.63 o
 -15   3   2        306.94        314.64        12.15 o
 -14   3   2        163.57        181.88         9.62 o
 -13   3   2        395.04        407.23        11.44 o
 -12   3   2        198.77        186.67         7.75 o
 -11   3   2         14.51         14.03         5.51 o
 -10   3   2        389.15        356.60        14.09 o
  -9   3   2          8.78          9.93         3.68 o
  -8   3   2      23677.14      26214.29       224.37 o
  -7   3   2        219.88        205.36         4.89 o
  -6   3   2       7143.94       7541.45        69.55 o
  -5   3   2         44.65         35.64         3.06 o
  -4   3   2        100.37        133.01         4.07 o
  -3   3   2        338.87        279.58         7.54 o
  -2   3   2       2416.70       2504.76        42.70 o
  -1   3   2      18556.31      18674.14       152.36 o
   0   3   2       7436.14       7637.24        66.21 o
   1   3   2          7.12          3.75         1.87 o
   2   3   2        611.64        639.07         8.45 o
   3   3   2       3007.96       3226.85        32.46 o
   4   3   2       2231.44       2284.46        25.10 o
   5   3   2        205.92        300.76         4.72 o
   6   3   2        100.57         81.25         3.14 o
   7   3   2         12.53         31.25         3.13 o
   8   3   2         14.60         -0.41         3.21 o
   9   3   2       1064.48       1191.81        13.70 o
  10   3   2        782.81        887.02        12.93 o
  11   3   2       1315.85       1480.10        18.07 o
  12   3   2        402.33        387.88        10.65 o
  13   3   2        394.45        373.25        12.17 o
  14   3   2        413.86        366.27        12.40 o
  15   3   2        837.45        814.82        22.59 o
  16   3   2       1458.14       1369.03        29.92 o
  17   3   2         42.40         29.22        10.75 o
  18   3   2        391.39        360.81        16.79 o
  19   3   2        786.15        740.20        29.09 o
  20   3   2        203.06        164.47        14.53 o
  21   3   2         68.02        127.46        29.46 o
  22   3   2          9.65          2.82        15.10 o
  23   3   2        533.11        539.66        28.83 o
  24   3   2          9.82          7.55        16.30 o
  25   3   2         17.78         27.45        17.49 o
 -26   4   2          3.18         -1.44        16.83 o
 -25   4   2        539.13        516.59        28.57 o
 -24   4   2         27.21         34.73        16.04 o
 -23   4   2        124.13        117.91        14.95 o
 -22   4   2        129.21        118.24        14.98 o
 -21   4   2          7.73          9.23        12.22 o
 -20   4   2        332.29        371.56        25.91 o
 -19   4   2        890.43        915.29        25.56 o
 -18   4   2       1471.94       1334.12        31.34 o
 -17   4   2       1347.88       1204.15        28.57 o
 -16   4   2        152.76        166.44        10.02 o
 -15   4   2        712.52        697.61        15.04 o
 -14   4   2          1.00          9.40         7.34 o
 -13   4   2       2832.28       2963.64        39.19 o
 -12   4   2        266.98        265.42        10.16 o
 -11   4   2       1222.10       1177.35        23.59 o
 -10   4   2         57.90         53.84         4.88 o
  -9   4   2        889.59       1069.52        15.25 o
  -8   4   2        146.52        129.26         4.54 o
  -7   4   2       2739.07       2781.26        27.50 o
  -6   4   2        874.13        913.51        14.70 o
  -5   4   2       3941.03       4215.02        39.94 o
  -4   4   2       1867.56       1992.34        38.17 o
  -3   4   2       3359.00       3602.04        32.58 o
  -2   4   2        963.73       1046.56        16.71 o
  -1   4   2       4616.26       4705.80        47.26 o
   0   4   2       1713.85       1642.22        17.84 o
   1   4   2       1630.98       1723.17        18.32 o
   2   4   2        346.60        317.68         7.65 o
   3   4   2        467.57        447.32         7.00 o
   4   4   2       4021.09       4243.75        42.65 o
   5   4   2         12.46          1.95         2.73 o
   6   4   2        794.51        852.39        11.74 o
   7   4   2        232.58        266.47         5.85 o
   8   4   2        331.47        448.73         7.31 o
   9   4   2         16.43         17.14         3.44 o
  10   4   2        634.80        716.67        10.04 o
  11   4   2          7.12          8.17         4.15 o
  12   4   2        995.34       1040.57        15.67 o
  13   4   2        407.39        384.52        10.74 o
  14   4   2       2305.09       2131.44        34.32 o
  15   4   2        152.48        109.44        16.87 o
  16   4   2       1120.35        963.94        24.23 o
  17   4   2        285.47        248.67        14.67 o
  18   4   2        570.45        559.48        23.28 o
  19   4   2        137.26        129.41        13.74 o
  20   4   2         10.93         12.05        11.38 o
  21   4   2          2.06          9.10        12.09 o
  22   4   2        141.76        117.87        17.55 o
  23   4   2        312.46        317.07        38.30 o
  24   4   2        250.59        269.22        37.04 o
  25   4   2          0.20         -4.03        17.14 o
 -26   5   2         24.00         39.06        20.20 o
 -25   5   2        100.68         90.71        18.69 o
 -24   5   2          8.94         17.28        13.20 o
 -23   5   2          6.77         -2.58        12.50 o
 -22   5   2        151.17        106.87        14.51 o
 -21   5   2       2327.38       2237.16        45.47 o
 -20   5   2       1463.58       1428.49        37.12 o
 -19   5   2        508.08        512.05        32.01 o
 -18   5   2         24.57         17.29        10.88 o
 -17   5   2        279.37        320.79        15.97 o
 -16   5   2         18.98         17.47         8.53 o
 -15   5   2        589.71        477.72        17.55 o
 -14   5   2        328.08        302.17        10.50 o
 -13   5   2        136.95        170.02         8.15 o
 -12   5   2        512.93        582.19        11.39 o
 -11   5   2          0.47          5.10         4.64 o
 -10   5   2       1185.63       1300.02        19.84 o
  -9   5   2         90.88         50.26         5.02 o
  -8   5   2       1496.11       1562.60        18.31 o
  -7   5   2        724.61        790.18        13.81 o
  -6   5   2       4454.69       5048.46        51.19 o
  -5   5   2       4230.38       4442.31        42.46 o
  -4   5   2        639.18        782.91        10.17 o
  -3   5   2        142.50        136.77         7.28 o
  -2   5   2       8926.54       9558.48        94.58 o
  -1   5   2       1442.31       1543.05        18.83 o
   0   5   2       6459.11       6480.03        69.86 o
   1   5   2        564.88        641.37         9.53 o
   2   5   2        231.71        266.27         7.04 o
   3   5   2          6.36          2.00         3.40 o
   4   5   2       4176.31       4537.71        49.68 o
   5   5   2        847.58        995.02        13.23 o
   6   5   2         31.89         71.54         5.10 o
   7   5   2         21.01         18.08         3.25 o
   8   5   2         16.61          6.79         4.07 o
   9   5   2        575.75        612.02         9.38 o
  10   5   2        164.45        187.28         5.61 o
  11   5   2        202.30        185.54         6.99 o
  12   5   2       2166.72       1985.81        24.37 o
  13   5   2         30.00          7.19         7.33 o
  14   5   2        622.47        518.57        15.47 o
  15   5   2        131.93         89.33        10.69 o
  16   5   2         14.22          3.03        10.14 o
  17   5   2        451.56        420.85        18.16 o
  18   5   2         93.95         74.45        12.12 o
  19   5   2        110.24        114.43        13.37 o
  20   5   2         67.97         64.67        12.99 o
  21   5   2         11.23         -4.25        11.88 o
  22   5   2         83.48         93.75        14.60 o
  23   5   2        147.00        148.39        22.31 o
  24   5   2         99.34         85.41        17.99 o
  25   5   2        392.21        419.86        48.82 o
 -25   6   2        648.73        688.82        32.11 o
 -24   6   2         42.68         95.27        15.35 o
 -23   6   2          5.03          6.31        13.25 o
 -22   6   2         98.12         77.61        14.31 o
 -21   6   2        232.05        186.73        15.29 o
 -20   6   2         11.33         -1.84        11.70 o
 -19   6   2          6.67          8.84        11.37 o
 -18   6   2        137.45        128.58        11.37 o
 -17   6   2        538.63        536.71        17.06 o
 -16   6   2       1172.47       1078.29        23.08 o
 -15   6   2        142.97        176.83        10.95 o
 -14   6   2         12.02          7.38         8.26 o
 -13   6   2         35.85         66.61         7.05 o
 -12   6   2        478.94        495.97        12.31 o
 -11   6   2          2.19          7.67         5.72 o
 -10   6   2       1058.19       1080.44        17.85 o
  -9   6   2        673.89        704.82        12.25 o
  -8   6   2        640.44        649.24        11.56 o
  -7   6   2         97.59        101.34         5.41 o
  -6   6   2        245.27        268.93        12.84 o
  -5   6   2       1513.87       1626.70        19.62 o
  -4   6   2       6342.68       7378.75        74.08 o
  -3   6   2       5337.38       5779.90        63.17 o
  -2   6   2       1423.18       1459.85        21.44 o
  -1   6   2          5.70         11.52         3.95 o
   0   6   2         21.74         31.57         7.65 o
   1   6   2       3757.36       4049.33        44.82 o
   2   6   2        711.80        728.73        10.50 o
   3   6   2       1017.99       1132.35        16.49 o
   4   6   2         23.34         28.75         4.03 o
   5   6   2        157.22        175.04         5.62 o
   6   6   2        410.64        517.53         9.05 o
   7   6   2       2150.47       2055.36        23.12 o
   8   6   2        829.39        854.36        12.01 o
   9   6   2          3.67          3.46         4.52 o
  10   6   2        740.27        744.71        10.74 o
  11   6   2       1091.29        980.35        14.80 o
  12   6   2         21.02         13.14         7.60 o
  13   6   2        817.63        724.52        17.42 o
  14   6   2        322.40        289.93        12.19 o
  15   6   2         17.38         16.91         8.33 o
  16   6   2        152.10        170.14        11.15 o
  17   6   2          2.56          0.60        12.83 o
  18   6   2        500.72        480.71        19.42 o
  19   6   2        257.62        237.30        15.85 o
  20   6   2          0.00          6.78        11.88 o
  21   6   2        130.55        121.07        20.80 o
  22   6   2          0.96          0.28        17.59 o
  23   6   2        126.86        148.47        19.36 o
  24   6   2         33.08         39.32        22.73 o
 -25   7   2        253.59        311.36        26.01 o
 -24   7   2         72.04         59.22        19.31 o
 -23   7   2         28.57         24.88        13.20 o
 -22   7   2        240.50        237.45        17.05 o
 -21   7   2         32.14         18.31        12.61 o
 -20   7   2        345.62        321.83        17.80 o
 -19   7   2         47.70         72.70        11.20 o
 -18   7   2        827.58        712.21        20.12 o
 -17   7   2        218.56        190.10        12.32 o
 -16   7   2         26.83         18.70         9.07 o
 -15   7   2          8.63          2.28        11.18 o
 -14   7   2        174.19        184.57        11.39 o
 -13   7   2        209.66        230.87        11.53 o
 -12   7   2        794.82        810.05        15.91 o
 -11   7   2        669.10        726.22        14.86 o
 -10   7   2        106.39        120.95         7.32 o
  -9   7   2        734.69        712.03        14.47 o
  -8   7   2         86.93         87.88         8.38 o
  -7   7   2         39.01         38.11         6.00 o
  -6   7   2       1818.63       1694.77        22.11 o
  -5   7   2       1160.56       1307.60        20.77 o
  -4   7   2          0.13         -4.59         4.93 o
  -3   7   2        179.00        146.53         9.86 o
  -2   7   2        146.66        144.11         7.39 o
  -1   7   2        757.54        877.83        14.31 o
   0   7   2          9.14          7.57         3.92 o
   1   7   2         58.48         86.90         4.49 o
   2   7   2       3367.16       3584.80        51.23 o
   3   7   2        127.73        131.15         5.67 o
   4   7   2        502.98        455.63         9.19 o
   5   7   2       1452.13       1490.60        19.24 o
   6   7   2         36.47         28.63         4.08 o
   7   7   2          1.40          3.79         3.49 o
   8   7   2         11.24         -2.60         4.91 o
   9   7   2         42.62         41.12         5.96 o
  10   7   2        820.51        803.66        15.29 o
  11   7   2         30.79         19.15         7.78 o
  12   7   2        529.36        384.42        13.60 o
  13   7   2        705.76        617.86        17.86 o
  14   7   2        742.60        783.57        23.69 o
  15   7   2        291.54        254.61        12.34 o
  16   7   2        345.26        346.85        14.39 o
  17   7   2         63.74         56.84         9.91 o
  18   7   2        170.68        154.05        12.11 o
  19   7   2         39.59         39.44        12.51 o
  20   7   2        144.42        192.79        15.84 o
  21   7   2        143.75        179.01        16.40 o
  22   7   2         26.24         45.42        14.08 o
  23   7   2          1.08          0.22        15.56 o
 -24   8   2         33.84         14.08        14.74 o
 -23   8   2        601.83        610.00        25.39 o
 -22   8   2         16.53         11.91        13.92 o
 -21   8   2          9.28         25.12        13.22 o
 -20   8   2         15.84          1.10        10.74 o
 -19   8   2          1.37          5.39        11.08 o
 -18   8   2          1.40         -3.74        10.15 o
 -17   8   2        617.86        575.53        18.43 o
 -16   8   2        311.50        303.66        16.77 o
 -15   8   2         89.22         97.63        13.73 o
 -14   8   2         38.27         27.81         9.31 o
 -13   8   2         18.22         29.71         9.36 o
 -12   8   2        723.13        594.80        16.86 o
 -11   8   2        137.10        102.01         9.67 o
 -10   8   2         48.21         44.87         6.71 o
  -9   8   2         31.29         31.20         7.99 o
  -8   8   2       1101.34       1079.23        18.23 o
  -7   8   2        559.08        525.96        11.68 o
  -6   8   2        146.13        158.18         7.16 o
  -5   8   2        362.31        303.50        14.16 o
  -4   8   2       1737.65       1861.28        26.40 o
  -3   8   2        255.54        235.80         8.38 o
  -2   8   2       1234.68       1163.29        26.73 o
  -1   8   2       1930.37       2072.93        27.90 o
   0   8   2       1884.17       1922.18        26.22 o
   1   8   2       4016.68       4367.28        53.63 o
   2   8   2          2.13          2.54         3.68 o
   3   8   2        795.41        883.94        15.08 o
   4   8   2          7.06          7.97         4.30 o
   5   8   2       7839.86       7959.01        86.68 o
   6   8   2       2305.10       2348.16        28.59 o
   7   8   2          0.00          5.56         5.04 o
   8   8   2        161.02        157.98         8.38 o
   9   8   2         63.64         55.03         7.54 o
  10   8   2        210.61        228.65        10.93 o
  11   8   2        197.82        247.72        11.34 o
  12   8   2       1558.91       1591.81        34.87 o
  13   8   2         39.95         55.94        13.85 o
  14   8   2        284.99        296.39        15.43 o
  15   8   2        288.02        286.15        13.49 o
  16   8   2        142.74        124.67        13.39 o
  17   8   2         22.68          9.32         9.45 o
  18   8   2         22.93         26.62        13.00 o
  19   8   2         95.04        109.18        18.59 o
  20   8   2          2.04         -9.70        13.58 o
  21   8   2         80.77         80.44        13.86 o
  22   8   2        171.74        150.07        15.92 o
  23   8   2          1.05          0.28        13.56 o
 -23   9   2         27.85         22.69        20.24 o
 -22   9   2         66.85        107.64        15.70 o
 -21   9   2          0.81          5.64        13.85 o
 -20   9   2          9.00          4.92        11.04 o
 -19   9   2        127.90        116.49        12.49 o
 -18   9   2         26.35         29.81        10.87 o
 -17   9   2         30.12         14.14        10.51 o
 -16   9   2         50.65         52.22        10.57 o
 -15   9   2        107.35        113.26        15.32 o
 -14   9   2        305.74        346.78        14.45 o
 -13   9   2        496.67        485.92        16.73 o
 -12   9   2         28.32         19.99         8.88 o
 -11   9   2          4.54         -7.05         8.37 o
 -10   9   2          2.18         -0.11         8.63 o
  -9   9   2       1179.89       1168.49        23.18 o
  -8   9   2        642.18        622.69        14.16 o
  -7   9   2        281.30        293.60        11.39 o
  -6   9   2          0.14         -5.53         5.53 o
  -5   9   2       4192.97       4177.26        44.27 o
  -4   9   2        467.50        419.80        10.54 o
  -3   9   2        535.27        491.81        11.23 o
  -2   9   2        408.02        370.68        10.50 o
  -1   9   2        118.42        156.34         8.39 o
   0   9   2        272.93        310.72         9.58 o
   1   9   2         91.30         82.98         5.87 o
   2   9   2         95.93         95.14         5.55 o
   3   9   2        317.11        370.23        19.43 o
   4   9   2       1218.22       1325.34        18.72 o
   5   9   2        641.52        663.89        13.53 o
   6   9   2        372.80        317.59        12.22 o
   7   9   2        740.62        656.46        20.36 o
   8   9   2         53.26         43.31         8.11 o
   9   9   2         97.71         72.96         8.31 o
  10   9   2         32.22         25.92         8.63 o
  11   9   2          0.05          2.48         8.40 o
  12   9   2         55.84         56.95         9.30 o
  13   9   2        187.50        145.20        16.77 o
  14   9   2         28.99         14.95         9.20 o
  15   9   2         18.98          4.84        12.82 o
  16   9   2         31.76         51.70        10.36 o
  17   9   2        333.66        349.16        23.93 o
  18   9   2          0.04         12.77        10.41 o
  19   9   2       1345.85       1482.50        30.53 o
  20   9   2         68.79         51.53        13.54 o
  21   9   2          8.98          8.11        34.09 o
  22   9   2         34.66         25.00        21.46 o
 -22  10   2        415.64        477.16        19.84 o
 -21  10   2         20.21         19.11        15.55 o
 -20  10   2        398.25        431.30        18.32 o
 -19  10   2         24.42         35.27        11.56 o
 -18  10   2         37.72         54.75        12.15 o
 -17  10   2         11.36         21.89        10.78 o
 -16  10   2         30.34         39.93        14.46 o
 -15  10   2         28.37         26.85        10.24 o
 -14  10   2       1345.88       1338.04        27.46 o
 -13  10   2        126.29        155.62        11.64 o
 -12  10   2         26.71         39.53         9.76 o
 -11  10   2          0.39         -7.63         8.55 o
 -10  10   2       1343.44       1336.99        26.37 o
  -9  10   2       1011.52        938.05        21.29 o
  -8  10   2        102.89         81.90         9.58 o
  -7  10   2        728.26        669.78        15.79 o
  -6  10   2       1341.02       1351.13        20.49 o
  -5  10   2        145.70         84.66         7.12 o
  -4  10   2        809.38        767.17        15.89 o
  -3  10   2       1118.83       1135.62        19.43 o
  -2  10   2        864.68        868.47        25.19 o
  -1  10   2         55.97         35.81         7.33 o
   0  10   2        106.21         85.77         8.19 o
   1  10   2        868.91        852.89        18.16 o
   2  10   2        155.16        141.45         8.53 o
   3  10   2        201.37        210.29        10.77 o
   4  10   2       1003.71       1043.34        21.29 o
   5  10   2        515.73        485.80        15.74 o
   6  10   2        949.91        975.02        20.77 o
   7  10   2         66.76         71.87         8.25 o
   8  10   2        831.18        750.47        17.22 o
   9  10   2        317.48        357.70        16.75 o
  10  10   2        539.32        536.95        16.69 o
  11  10   2        554.28        572.62        17.50 o
  12  10   2         71.19        105.64        10.53 o
  13  10   2         65.49         56.64         9.95 o
  14  10   2        523.38        511.60        17.58 o
  15  10   2          0.93          4.23         9.59 o
  16  10   2         19.74         -9.73         9.73 o
  17  10   2         21.15         18.59        10.75 o
  18  10   2         26.84         40.28        14.58 o
  19  10   2          5.98        -16.67        16.67 o
  20  10   2         93.25        113.57        20.83 o
  21  10   2        199.37        245.58        25.51 o
 -21  11   2        237.33        289.98        31.84 o
 -20  11   2        331.59        374.76        18.12 o
 -19  11   2         32.64         38.29        12.32 o
 -18  11   2       1098.37       1100.93        30.64 o
 -17  11   2         27.96         51.84        11.97 o
 -16  11   2       1083.21       1127.43        30.40 o
 -15  11   2        482.93        477.06        17.77 o
 -14  11   2        445.00        429.20        27.94 o
 -13  11   2         16.16         19.22        10.17 o
 -12  11   2        420.10        448.79        16.81 o
 -11  11   2         82.22         83.52        10.58 o
 -10  11   2          5.53          9.61         9.33 o
  -9  11   2         11.05         15.32         9.23 o
  -8  11   2        715.84        657.28        18.86 o
  -7  11   2        570.91        593.11        17.37 o
  -6  11   2        265.87        226.29        10.85 o
  -5  11   2        200.02        188.31        10.14 o
  -4  11   2        291.06        204.26         9.92 o
  -3  11   2        100.20        112.93         8.48 o
  -2  11   2        115.62         92.98         7.98 o
  -1  11   2         18.04         16.12         7.74 o
   0  11   2        143.70        132.24        11.48 o
   1  11   2          6.32         -7.44         8.72 o
   2  11   2       1126.37       1151.59        46.25 o
   3  11   2          4.99         -9.11         9.11 o
   4  11   2         66.77         77.17        12.03 o
   5  11   2          0.00        -10.81        10.81 o
   6  11   2        131.71        153.66        10.60 o
   7  11   2          0.02         -6.85         7.95 o
   8  11   2        583.68        562.64        27.24 o
   9  11   2        706.31        698.54        16.87 o
  10  11   2         35.99         27.70         9.38 o
  11  11   2        212.72        232.07        16.23 o
  12  11   2          1.20         -9.13         9.13 o
  13  11   2        283.03        278.46        16.28 o
  14  11   2          0.41          1.10         9.62 o
  15  11   2        167.20        142.36        12.26 o
  16  11   2        112.93        137.60        15.42 o
  17  11   2        218.16        210.84        18.57 o
  18  11   2          4.28         11.06        14.81 o
  19  11   2         31.23         23.99        20.24 o
  20  11   2         43.15         40.65        20.13 o
 -19  12   2        145.89        150.73        21.24 o
 -18  12   2         36.67         32.10        12.32 o
 -17  12   2         20.51         17.27        11.53 o
 -16  12   2         94.00        103.26        19.60 o
 -15  12   2        304.40        365.46        16.59 o
 -14  12   2       1478.81       1402.30        29.53 o
 -13  12   2        165.97        123.28        12.24 o
 -12  12   2        432.73        443.90        17.28 o
 -11  12   2          3.83         -0.84         9.59 o
 -10  12   2         30.29         22.78        10.08 o
  -9  12   2        174.90        152.13        11.80 o
  -8  12   2         68.34         88.87        14.09 o
  -7  12   2        426.45        406.42        22.23 o
  -6  12   2         26.44         29.65        10.17 o
  -5  12   2          2.72         -2.53         8.02 o
  -4  12   2        299.55        272.09        11.56 o
  -3  12   2         14.16         23.43        10.93 o
  -2  12   2        436.52        417.35        17.93 o
  -1  12   2         75.97         80.73        13.67 o
   0  12   2        117.96         89.93        10.85 o
   1  12   2         78.68         68.59        11.12 o
   2  12   2        120.40        112.84        14.89 o
   3  12   2          3.80          6.27         8.72 o
   4  12   2        214.31        248.06        12.61 o
   5  12   2        189.89        166.08        11.30 o
   6  12   2         35.79         40.76         8.73 o
   7  12   2        147.70        154.00        10.17 o
   8  12   2         77.88         92.33         9.72 o
   9  12   2        184.85        211.78        11.50 o
  10  12   2        306.90        354.46        19.90 o
  11  12   2         45.76         47.21        10.57 o
  12  12   2          1.70          7.99         9.97 o
  13  12   2        214.65        203.02        13.08 o
  14  12   2         20.92         12.61        10.40 o
  15  12   2        492.88        498.91        24.94 o
  16  12   2         15.73         26.46        14.80 o
  17  12   2          9.59          3.33        14.56 o
  18  12   2        794.88        788.68        56.82 o
 -18  13   2        223.48        229.65        25.00 o
 -17  13   2        206.66        221.51        17.09 o
 -16  13   2          0.03         24.51        11.81 o
 -15  13   2        133.15        179.72        13.93 o
 -14  13   2         90.84        109.83        12.81 o
 -13  13   2         29.97         37.15        11.28 o
 -12  13   2         34.44         20.41        10.96 o
 -11  13   2         57.61         43.29        14.46 o
 -10  13   2        268.24        330.10        18.18 o
  -9  13   2         49.17         51.23        12.39 o
  -8  13   2        252.05        241.04        15.83 o
  -7  13   2          4.79          7.65        12.08 o
  -6  13   2         99.51        133.41        11.70 o
  -5  13   2          0.04         -1.85         9.43 o
  -4  13   2         92.25         85.16        11.06 o
  -3  13   2        441.30        395.82        15.62 o
  -2  13   2          1.02         11.88        10.85 o
  -1  13   2          2.20        -10.32        10.32 o
   0  13   2         23.15         19.81        13.30 o
   1  13   2        346.81        322.44        19.88 o
   2  13   2       1135.30       1037.98        29.59 o
   3  13   2        122.48        162.76        14.09 o
   4  13   2         14.70         12.35         9.63 o
   5  13   2        789.84        799.02        20.92 o
   6  13   2        524.41        506.47        15.75 o
   7  13   2        671.01        693.84        18.21 o
   8  13   2          7.15          3.84         8.97 o
   9  13   2          3.54          9.73         9.97 o
  10  13   2         60.24         31.22        10.71 o
  11  13   2        534.81        576.04        19.36 o
  12  13   2         26.11         27.82        10.50 o
  13  13   2         59.93         51.07        14.58 o
  14  13   2        255.79        262.73        19.55 o
  15  13   2          4.17         -3.26        14.88 o
  16  13   2        223.51        240.43        20.11 o
  17  13   2          0.39        -16.24        19.34 o
 -16  14   2        227.26        205.38        32.83 o
 -15  14   2         17.09         12.51        16.16 o
 -14  14   2        145.98        168.32        19.21 o
 -13  14   2        197.69        188.47        16.33 o
 -12  14   2          6.49         25.19        21.02 o
 -11  14   2        220.05        240.63        16.59 o
 -10  14   2         58.09         88.89        14.00 o
  -9  14   2         53.00         56.15        13.33 o
  -8  14   2         37.48         51.77        13.12 o
  -7  14   2         29.45         30.13        12.86 o
  -6  14   2          6.42         23.45        12.73 o
  -5  14   2         11.99          4.54        12.88 o
  -4  14   2          6.59          5.39        12.39 o
  -3  14   2         73.35         81.31        11.14 o
  -2  14   2          0.18        -15.67        16.25 o
  -1  14   2        221.83        196.58        20.92 o
   0  14   2        319.41        283.68        16.65 o
   1  14   2        406.35        362.05        26.36 o
   2  14   2         56.93         53.55        12.14 o
   3  14   2         56.59         89.80        13.00 o
   4  14   2        200.49        175.80        14.73 o
   5  14   2         63.14         59.31        11.13 o
   6  14   2         42.60         36.55        14.21 o
   7  14   2         28.50         10.12        10.70 o
   8  14   2         61.64         39.39        11.45 o
   9  14   2        539.80        611.14        41.87 o
  10  14   2        290.04        282.12        15.14 o
  11  14   2        171.51        226.12        14.53 o
  12  14   2          0.67          8.91        14.00 o
  13  14   2         47.99         56.18        15.87 o
  14  14   2         30.64          5.62        47.56 o
  15  14   2         29.74         33.31        19.53 o
 -13  15   2         11.05         -2.94        19.78 o
 -12  15   2        177.93        207.65        19.61 o
 -11  15   2        216.03        221.26        24.41 o
 -10  15   2          1.25         19.77        15.56 o
  -9  15   2          9.99          9.40        27.36 o
  -8  15   2          1.17         34.69        13.48 o
  -7  15   2         34.71         30.63        13.33 o
  -6  15   2          0.33         11.84        18.86 o
  -5  15   2        656.72        607.66        24.37 o
  -4  15   2        163.36        156.96        13.32 o
  -3  15   2        410.37        437.81        17.51 o
  -2  15   2        180.49        215.38        16.64 o
  -1  15   2         66.26         79.24        11.46 o
   0  15   2         30.69         16.61        13.97 o
   1  15   2        131.93        143.95        12.97 o
   2  15   2          9.08         22.73        12.63 o
   3  15   2         16.06         12.88        12.48 o
   4  15   2          0.67          3.28        10.86 o
   5  15   2         96.53         89.30        12.15 o
   6  15   2         42.72         57.67        11.91 o
   7  15   2         75.80        104.77        12.91 o
   8  15   2         11.92          3.89        12.24 o
   9  15   2        568.19        643.96        38.30 o
  10  15   2          2.40        -24.41        25.25 o
  11  15   2        125.64         95.12        27.78 o
  12  15   2         21.35          0.84        26.94 o
 -10  16   2          0.33        -15.17        15.17 o
  -9  16   2        501.22        493.48        35.77 o
  -8  16   2         16.53         23.16        16.77 o
  -7  16   2         52.88         72.06        40.82 o
  -6  16   2        712.68        800.44        51.77 o
  -5  16   2         13.35         20.41        35.77 o
  -4  16   2        749.39        814.96        32.72 o
  -3  16   2         58.43         56.74        18.13 o
  -2  16   2         47.12         34.54        13.42 o
  -1  16   2         31.02         37.04        13.61 o
   0  16   2        332.45        360.34        18.94 o
   1  16   2         13.99         30.34        15.49 o
   2  16   2         16.16         17.69        15.70 o
   3  16   2         51.59         55.84        14.09 o
   4  16   2         34.31         13.72        12.73 o
   5  16   2        708.97        813.30        52.02 o
   6  16   2         12.05          1.30        12.37 o
   7  16   2         57.40         57.08        16.77 o
   8  16   2        288.40        338.06        22.65 o
   9  16   2        118.76        122.05        31.14 o
  -5  17   2          0.00        -15.28        16.04 o
  -4  17   2        491.48        502.47        45.87 o
  -3  17   2         14.59         32.13        17.55 o
  -2  17   2        121.86        151.60        22.04 o
  -1  17   2        162.15        189.36        16.67 o
   0  17   2        224.92        282.63        18.62 o
   1  17   2          0.00         -1.09        11.63 o
   2  17   2          8.91          7.65        11.39 o
   3  17   2          6.92          6.87        15.51 o
   4  17   2         20.53          7.63        14.69 o
 -27   1   3        161.56        176.23        22.00 o
 -26   1   3        518.50        506.33        49.24 o
 -25   1   3          6.80        -16.07        16.07 o
 -24   1   3         91.88        118.19        18.45 o
 -23   1   3        195.13        197.81        30.72 o
 -22   1   3        968.40        997.02        28.01 o
 -21   1   3         80.57         89.82        14.14 o
 -20   1   3         96.49        106.11        10.90 o
 -19   1   3        504.83        443.64        26.97 o
 -18   1   3         52.11         48.60         9.10 o
 -17   1   3        148.91        130.83         9.96 o
 -16   1   3       2473.96       2471.93        38.92 o
 -15   1   3        854.04        859.24        18.45 o
 -14   1   3        499.23        571.16        18.95 o
 -13   1   3        460.46        527.97        13.65 o
 -12   1   3         61.23         67.71         7.09 o
 -11   1   3         40.47         51.06         5.20 o
 -10   1   3       4177.59       4513.11        81.02 o
  -9   1   3       2190.77       2240.73        26.36 o
  -8   1   3        120.44        154.87         5.80 o
  -7   1   3        605.03        570.05        14.76 o
  -6   1   3         32.81         33.09         3.51 o
  -5   1   3       2415.71       2361.90        20.68 o
  -4   1   3      10087.57      10299.68        84.19 o
  -3   1   3       1707.33       1715.15        15.09 o
  -2   1   3       1936.21       1782.94        15.38 o
  -1   1   3         32.92         34.81         1.84 o
   0   1   3       1101.91       1074.84        12.01 o
   1   1   3        715.10        744.07         9.97 o
   2   1   3      44239.84      43813.14       428.26 o
   3   1   3      11092.87      11592.94        94.36 o
   4   1   3      10558.64      10605.88        86.57 o
   5   1   3       8317.85       8160.55        74.90 o
   6   1   3        501.26        491.57         8.42 o
   7   1   3          7.28          9.17         4.25 o
   8   1   3       1678.00       1919.91        22.89 o
   9   1   3         45.54         54.41         4.42 o
  10   1   3       1649.26       1855.73        25.05 o
  11   1   3        112.06         98.90         5.50 o
  12   1   3       2360.43       2465.67        32.12 o
  13   1   3        620.18        713.47        14.95 o
  14   1   3       2081.63       2047.37        32.50 o
  15   1   3        948.35        945.16        19.56 o
  16   1   3        751.25        681.05        17.03 o
  17   1   3        245.86        232.51        13.59 o
  18   1   3         27.54         26.26        10.55 o
  19   1   3          0.23          8.84        13.69 o
  20   1   3        158.16        122.98        16.30 o
  21   1   3         11.46         19.78        14.28 o
  22   1   3          7.35         17.28        21.04 o
  23   1   3         81.51         73.63        17.55 o
  24   1   3          0.05         -5.64        15.76 o
  25   1   3          0.57         -8.77        19.36 o
 -27   2   3        239.97        265.35        23.72 o
 -26   2   3         68.55         81.79        18.45 o
 -25   2   3        144.49        116.76        19.34 o
 -24   2   3        245.20        239.78        21.40 o
 -23   2   3       2110.60       2028.66        60.89 o
 -22   2   3         86.05         77.82        13.26 o
 -21   2   3        127.98        129.42        13.44 o
 -20   2   3         20.90         34.98        11.78 o
 -19   2   3       2533.35       2515.83        40.69 o
 -18   2   3          0.84         -8.63         8.63 o
 -17   2   3         43.74         47.97         8.79 o
 -16   2   3        608.76        540.06        15.88 o
 -15   2   3         75.98         58.72         8.24 o
 -14   2   3       2821.45       3031.10        44.92 o
 -13   2   3         53.61         36.14         6.90 o
 -12   2   3        110.60        115.25         8.02 o
 -11   2   3        152.38        148.20        13.89 o
 -10   2   3        345.06        373.64         9.20 o
  -9   2   3        112.21        111.75         9.08 o
  -8   2   3       1164.20       1201.95        12.79 o
  -7   2   3       3214.02       3134.51        28.71 o
  -6   2   3          7.14          9.80         2.92 o
  -5   2   3       9633.71       9605.60        75.14 o
  -4   2   3        109.55        118.37         3.57 o
  -3   2   3       3846.04       3583.20        31.92 o
  -2   2   3      24570.78      23556.93       182.78 o
  -1   2   3      27721.98      27871.62       240.11 o
   0   2   3      21282.18      20726.13       188.97 o
   1   2   3       1106.43       1033.79        29.79 o
   2   2   3      16386.43      16546.19       303.25 o
   3   2   3       9645.03       9785.85       126.64 o
   4   2   3       3014.12       2946.95        29.47 o
   5   2   3       7182.88       7826.13        67.82 o
   6   2   3       5394.96       5408.23        53.79 o
   7   2   3       1148.56       1274.61        14.85 o
   8   2   3       1053.23       1224.88        14.68 o
   9   2   3         47.10         43.79         4.27 o
  10   2   3        897.30        916.97        13.62 o
  11   2   3          3.87          0.16         5.02 o
  12   2   3        601.19        552.64        12.03 o
  13   2   3        623.73        618.48        16.52 o
  14   2   3        443.66        418.45        13.25 o
  15   2   3       1981.90       2073.33        58.68 o
  16   2   3        746.54        742.87        21.53 o
  17   2   3        222.14        218.42        13.54 o
  18   2   3        450.62        412.09        17.80 o
  19   2   3        966.71        938.62        25.09 o
  20   2   3         17.41         22.82        13.98 o
  21   2   3          8.41         21.74        15.10 o
  22   2   3         52.05         53.45        16.07 o
  23   2   3        399.89        423.31        25.29 o
  24   2   3        100.34        100.91        19.02 o
  25   2   3          9.28          4.59        17.23 o
 -27   3   3        108.83        117.43        20.37 o
 -26   3   3          4.97         22.28        38.30 o
 -25   3   3         44.88         43.83        17.23 o
 -24   3   3         15.94         22.60        25.25 o
 -23   3   3        143.78        119.33        14.87 o
 -22   3   3        170.84        181.20        15.00 o
 -21   3   3        373.88        388.22        35.16 o
 -20   3   3       1579.29       1451.04        33.34 o
 -19   3   3        196.50        194.39        14.08 o
 -18   3   3        941.30        907.60        20.61 o
 -17   3   3       1059.87       1126.47        22.73 o
 -16   3   3        539.15        504.28        16.16 o
 -15   3   3        287.96        285.28        11.73 o
 -14   3   3       1118.72       1169.39        21.83 o
 -13   3   3        624.91        621.37        13.53 o
 -12   3   3       1413.42       1483.56        22.24 o
 -11   3   3        372.12        357.58        10.14 o
 -10   3   3        787.43        918.15        12.52 o
  -9   3   3       1773.21       1900.08        20.10 o
  -8   3   3       9858.49      10776.23        93.64 o
  -7   3   3       2747.73       3052.51        26.71 o
  -6   3   3       4666.19       4682.72        41.67 o
  -5   3   3       7483.87       7210.72        59.70 o
  -4   3   3       1128.20       1092.32        11.56 o
  -3   3   3      10914.76      11146.70        96.29 o
  -2   3   3        327.99        291.84         4.90 o
  -1   3   3        268.69        297.33         5.16 o
   0   3   3        102.42        112.79         2.83 o
   1   3   3       5446.70       5370.05        52.98 o
   2   3   3       1575.28       1576.84        22.29 o
   3   3   3        319.94        363.47         7.00 o
   4   3   3       4968.35       5506.28        64.79 o
   5   3   3        361.65        307.67         5.91 o
   6   3   3       1453.17       1518.85        15.91 o
   7   3   3       6172.25       6811.71        67.60 o
   8   3   3       2076.73       2214.18        22.39 o
   9   3   3       5581.61       6012.66        56.59 o
  10   3   3          0.11         -0.21         3.79 o
  11   3   3        905.15        864.45        14.43 o
  12   3   3       1116.29       1048.30        17.05 o
  13   3   3        274.99        354.82        18.47 o
  14   3   3        293.99        313.75        11.33 o
  15   3   3        112.94        139.48        11.64 o
  16   3   3        831.78        773.04        22.12 o
  17   3   3         12.21         -8.43         9.62 o
  18   3   3        367.10        401.42        17.40 o
  19   3   3         36.21         26.90        17.67 o
  20   3   3        270.62        319.07        22.23 o
  21   3   3          0.92         11.78        14.28 o
  22   3   3        630.29        641.49        28.15 o
  23   3   3        237.44        211.66        20.73 o
  24   3   3         13.99         13.44        16.36 o
  25   3   3          2.78        -16.88        16.89 o
 -26   4   3        175.16        197.67        21.43 o
 -25   4   3        795.14        767.24        32.93 o
 -24   4   3        131.98        125.02        15.65 o
 -23   4   3         96.14         84.16        14.25 o
 -22   4   3         56.37          8.40        12.27 o
 -21   4   3         13.17         40.40        12.28 o
 -20   4   3        529.55        568.51        21.94 o
 -19   4   3          0.29         -8.82        13.00 o
 -18   4   3          0.00         -8.78        10.48 o
 -17   4   3         32.37         38.31         8.62 o
 -16   4   3          3.57         -8.99         8.99 o
 -15   4   3       1377.28       1375.72        22.14 o
 -14   4   3        764.50        747.69        15.34 o
 -13   4   3        491.81        572.84        16.37 o
 -12   4   3       1895.47       2094.34        29.10 o
 -11   4   3       2668.12       2829.89        30.73 o
 -10   4   3          0.37         -0.33         3.96 o
  -9   4   3       1357.50       1403.93        18.48 o
  -8   4   3       7088.14       7789.05        72.71 o
  -7   4   3      10581.86      11181.28       102.91 o
  -6   4   3        134.46        131.10         7.04 o
  -5   4   3         99.57        109.29         4.03 o
  -4   4   3       1264.53       1343.83        14.72 o
  -3   4   3         28.21         26.38         3.13 o
  -2   4   3       3644.92       3457.12        31.17 o
  -1   4   3       3474.41       3416.80        32.65 o
   0   4   3       1016.62       1092.66        12.54 o
   1   4   3       1617.78       1551.77        20.89 o
   2   4   3         98.43        120.24         3.24 o
   3   4   3        146.26        163.72         7.17 o
   4   4   3         13.05         28.07         3.82 o
   5   4   3       4916.41       5748.54        68.02 o
   6   4   3        154.66        155.48         4.80 o
   7   4   3       2161.94       2425.28        24.24 o
   8   4   3       2101.60       2308.45        23.21 o
   9   4   3        782.41        914.46        11.38 o
  10   4   3       1164.78       1223.53        14.32 o
  11   4   3        804.42        780.22        16.20 o
  12   4   3         26.08         17.93         4.77 o
  13   4   3         16.12         15.65         5.74 o
  14   4   3       1127.12       1090.78        25.57 o
  15   4   3        135.45         98.09        11.61 o
  16   4   3         51.65         45.21        10.38 o
  17   4   3       1078.17        942.56        24.72 o
  18   4   3        400.94        352.84        16.47 o
  19   4   3         57.58         62.79        16.59 o
  20   4   3         17.28         13.70        19.89 o
  21   4   3         82.45         83.15        16.77 o
  22   4   3        398.51        453.62        25.51 o
  23   4   3         40.42         48.65        16.30 o
  24   4   3        483.10        555.81        29.09 o
  25   4   3        257.31        258.40        22.77 o
 -26   5   3        299.74        250.02        22.86 o
 -25   5   3         29.14         45.16        14.60 o
 -24   5   3         16.07          2.00        13.48 o
 -23   5   3        151.06        117.83        15.30 o
 -22   5   3        928.96        882.17        27.08 o
 -21   5   3        973.86        977.97        42.43 o
 -20   5   3        357.44        293.46        16.62 o
 -19   5   3        357.48        402.27        19.07 o
 -18   5   3        261.28        287.76        15.93 o
 -17   5   3        255.22        244.75        12.24 o
 -16   5   3       1225.77       1104.85        19.84 o
 -15   5   3         29.97         29.08         7.23 o
 -14   5   3         59.62         61.47         7.20 o
 -13   5   3        460.75        473.54        12.71 o
 -12   5   3         10.60          9.87         6.18 o
 -11   5   3       3059.61       3245.15        41.98 o
 -10   5   3        539.33        532.29        10.30 o
  -9   5   3         63.18         51.04         4.72 o
  -8   5   3        494.09        575.69        10.12 o
  -7   5   3       9414.37      10580.73       104.79 o
  -6   5   3       7941.10       8534.69        84.93 o
  -5   5   3       1338.71       1269.21        16.82 o
  -4   5   3       3944.51       4321.97        41.51 o
  -3   5   3          4.07         19.32         3.62 o
  -2   5   3       2396.90       2733.95        42.12 o
  -1   5   3       2054.39       2323.24        26.73 o
   0   5   3        145.81        119.64         4.36 o
   1   5   3       9166.26       9399.93       100.10 o
   2   5   3       1509.32       1601.23        20.88 o
   3   5   3        134.31        139.31         4.12 o
   4   5   3        103.66        109.63         4.90 o
   5   5   3        258.84        223.40        10.47 o
   6   5   3        146.01        178.87         6.94 o
   7   5   3         22.83         48.07         3.64 o
   8   5   3        633.15        637.98         9.88 o
   9   5   3       3299.83       3681.00        38.27 o
  10   5   3        300.09        351.25         7.38 o
  11   5   3        150.62        184.36         8.79 o
  12   5   3        213.14        240.15         9.27 o
  13   5   3       1745.35       1748.68        34.25 o
  14   5   3          0.44         -7.60         7.60 o
  15   5   3         90.79        100.11         9.64 o
  16   5   3        195.68        199.05        19.35 o
  17   5   3         71.12         71.55        11.73 o
  18   5   3          9.41          3.94        11.02 o
  19   5   3        295.39        267.04        15.83 o
  20   5   3          0.89         -3.23        11.24 o
  21   5   3        217.30        220.12        19.34 o
  22   5   3         43.54         41.57        21.46 o
  23   5   3        141.31        157.53        19.17 o
  24   5   3        519.30        533.47        28.75 o
 -26   6   3         42.27          8.25        17.97 o
 -25   6   3         10.36        -13.34        13.86 o
 -24   6   3         83.37         85.26        15.73 o
 -23   6   3          4.23         14.93        13.10 o
 -22   6   3        102.44         85.63        14.43 o
 -21   6   3        620.46        616.39        27.92 o
 -20   6   3         40.14         46.22        13.27 o
 -19   6   3         32.65         21.57        11.63 o
 -18   6   3        220.55        207.82        12.55 o
 -17   6   3         14.51         -0.70        14.42 o
 -16   6   3        163.99        184.53        11.59 o
 -15   6   3         11.78          1.04         8.46 o
 -14   6   3        126.69        153.16         9.34 o
 -13   6   3        550.21        645.29        14.37 o
 -12   6   3       1025.60        948.28        20.50 o
 -11   6   3       1255.41       1146.57        18.89 o
 -10   6   3        272.99        331.75        10.14 o
  -9   6   3          7.02         14.99         6.06 o
  -8   6   3       2008.80       1973.43        24.34 o
  -7   6   3        627.18        717.93        11.48 o
  -6   6   3        534.69        559.89         9.86 o
  -5   6   3       3553.62       3908.38        44.80 o
  -4   6   3         58.79         76.38         5.16 o
  -3   6   3       6504.61       7078.67        76.68 o
  -2   6   3       6093.75       6421.18        69.87 o
  -1   6   3          0.39         -3.60         3.60 o
   0   6   3         13.47          7.58         3.74 o
   1   6   3        784.11        769.78        14.49 o
   2   6   3        179.17        222.38         6.77 o
   3   6   3         38.06         57.29         4.12 o
   4   6   3          4.59         -1.11         2.95 o
   5   6   3        407.30        384.61        11.95 o
   6   6   3       2013.16       1988.49        26.80 o
   7   6   3        284.85        335.19         8.33 o
   8   6   3        283.79        331.14         8.91 o
   9   6   3        124.36        101.14         6.15 o
  10   6   3       5072.94       5289.45        58.66 o
  11   6   3        443.46        493.82        10.24 o
  12   6   3       1022.04       1166.97        22.26 o
  13   6   3        107.68        115.19         9.20 o
  14   6   3        190.99        192.02        17.98 o
  15   6   3          6.64          8.30         8.39 o
  16   6   3        103.05        111.83        10.20 o
  17   6   3        432.30        415.44        22.93 o
  18   6   3        160.56        188.91        14.30 o
  19   6   3         21.85         12.96        11.39 o
  20   6   3         80.04         81.38        13.48 o
  21   6   3          0.81          1.52        12.50 o
  22   6   3         67.56         91.87        17.14 o
  23   6   3         96.13        114.16        17.80 o
  24   6   3         27.05         20.42        17.19 o
 -25   7   3         18.64         30.53        15.53 o
 -24   7   3         62.24         39.03        14.18 o
 -23   7   3        107.57        143.79        25.56 o
 -22   7   3         74.69         62.57        14.24 o
 -21   7   3         44.01         46.25        13.45 o
 -20   7   3         98.92         82.80        13.60 o
 -19   7   3        469.05        456.07        18.95 o
 -18   7   3       1084.40       1066.05        24.12 o
 -17   7   3         68.07         69.58        10.60 o
 -16   7   3        413.57        355.04        14.41 o
 -15   7   3         43.85         28.97         9.07 o
 -14   7   3        117.29         89.67         9.75 o
 -13   7   3       1134.79       1072.07        20.28 o
 -12   7   3         15.85         14.41         6.53 o
 -11   7   3       4366.69       4270.03        54.38 o
 -10   7   3        126.70        106.25         7.23 o
  -9   7   3       1224.13       1300.17        20.59 o
  -8   7   3        881.73        916.71        16.45 o
  -7   7   3        612.29        561.83        10.02 o
  -6   7   3       4122.64       4524.28        50.69 o
  -5   7   3       3574.00       3743.22        43.01 o
  -4   7   3        435.53        505.80        13.68 o
  -3   7   3          5.07          6.49         5.19 o
  -2   7   3         80.21         71.25         5.53 o
  -1   7   3         73.85         62.45         4.65 o
   0   7   3          0.09         -3.45         3.78 o
   1   7   3         19.97         11.68         3.60 o
   2   7   3        143.32         96.78         5.64 o
   3   7   3          0.38          1.30         4.16 o
   4   7   3        205.84        212.82         6.24 o
   5   7   3        185.42        197.45         7.71 o
   6   7   3        629.20        608.48        11.93 o
   7   7   3       2453.86       2207.38        27.62 o
   8   7   3        115.10         96.98         5.96 o
   9   7   3       2264.67       2352.42        29.55 o
  10   7   3       1352.92       1354.21        24.32 o
  11   7   3         69.41         46.39         7.99 o
  12   7   3        856.19        743.46        17.61 o
  13   7   3         38.66         36.09         8.40 o
  14   7   3        326.29        337.79        14.09 o
  15   7   3        208.99        173.42        11.01 o
  16   7   3        514.22        528.75        16.89 o
  17   7   3        148.28        133.40        11.53 o
  18   7   3        441.69        362.50        17.32 o
  19   7   3         66.97         37.62        12.43 o
  20   7   3          3.98         20.65        12.37 o
  21   7   3        144.83        160.14        15.47 o
  22   7   3        197.49        199.34        16.81 o
  23   7   3          4.50         30.69        29.46 o
 -24   8   3        245.90        232.48        18.82 o
 -23   8   3          0.66          3.83        16.36 o
 -22   8   3        381.43        388.62        20.77 o
 -21   8   3         33.83         59.95        13.94 o
 -20   8   3         54.16         24.59        14.34 o
 -19   8   3         29.67         20.70        10.85 o
 -18   8   3         17.95         41.72        10.79 o
 -17   8   3         18.62         17.83         9.94 o
 -16   8   3        163.64        161.53        11.79 o
 -15   8   3         26.91         32.03         9.85 o
 -14   8   3        118.48        158.98        18.59 o
 -13   8   3         73.88         94.88        10.19 o
 -12   8   3       1943.34       1892.08        32.25 o
 -11   8   3        116.09        121.22         8.15 o
 -10   8   3        391.07        376.30        12.20 o
  -9   8   3       1106.14       1126.79        19.13 o
  -8   8   3          0.99          3.08         5.83 o
  -7   8   3        123.48        124.30         7.44 o
  -6   8   3        377.00        366.39         8.18 o
  -5   8   3       1437.95       1447.13        20.14 o
  -4   8   3       1030.85       1071.36        16.33 o
  -3   8   3        251.94        202.92         8.66 o
  -2   8   3        768.05        865.86        16.88 o
  -1   8   3         37.00         72.94         9.73 o
   0   8   3        534.95        487.03        10.64 o
   1   8   3        629.47        586.23        18.57 o
   2   8   3         35.05         73.67         5.38 o
   3   8   3        724.49        680.86        15.65 o
   4   8   3        127.17        134.27         5.47 o
   5   8   3        521.99        476.99        10.83 o
   6   8   3         41.25         39.66         5.64 o
   7   8   3        642.20        582.71        11.88 o
   8   8   3        597.50        526.40        13.66 o
   9   8   3        129.11        122.37         9.04 o
  10   8   3          0.02         -7.19         7.19 o
  11   8   3          7.97          2.47         7.62 o
  12   8   3        548.89        480.32        21.96 o
  13   8   3        545.46        507.22        15.99 o
  14   8   3        225.32        222.24        11.76 o
  15   8   3        140.66        146.39        11.26 o
  16   8   3        160.29        134.14        11.15 o
  17   8   3         87.12         86.92        10.91 o
  18   8   3        308.30        351.37        15.52 o
  19   8   3         96.22         61.66        13.03 o
  20   8   3         14.05         18.70        15.03 o
  21   8   3         14.93         23.46        15.50 o
  22   8   3          0.82        -11.13        18.74 o
 -23   9   3         58.02         68.77        15.46 o
 -22   9   3       1103.93       1215.59        33.19 o
 -21   9   3        148.39        141.12        13.86 o
 -20   9   3        130.91        129.08        13.05 o
 -19   9   3          9.16         21.36        13.82 o
 -18   9   3         15.30         35.24        10.77 o
 -17   9   3         35.14         30.83        10.59 o
 -16   9   3        109.93        136.43        11.87 o
 -15   9   3        444.48        425.50        30.62 o
 -14   9   3         23.69         28.69         9.64 o
 -13   9   3        937.91        917.11        21.59 o
 -12   9   3        278.06        315.84        13.53 o
 -11   9   3        336.77        308.52        13.85 o
 -10   9   3       1396.24       1448.45        26.97 o
  -9   9   3       2395.43       2223.59        39.70 o
  -8   9   3        224.47        246.34         9.99 o
  -7   9   3        747.40        756.87        17.24 o
  -6   9   3         63.20         74.05         4.21 o
  -5   9   3        591.31        552.81        12.12 o
  -4   9   3          0.63          4.41         6.90 o
  -3   9   3         92.84         94.45         7.18 o
  -2   9   3       1108.50       1002.99        17.48 o
  -1   9   3        219.69        197.08        11.78 o
   0   9   3        332.04        365.64        11.14 o
   1   9   3        664.36        626.72        12.16 o
   2   9   3         10.91         20.30         5.53 o
   3   9   3       5290.56       5328.46        65.30 o
   4   9   3       1610.25       1538.00        20.68 o
   5   9   3       1156.43       1096.93        21.55 o
   6   9   3        639.83        615.83        16.13 o
   7   9   3        271.89        256.67        10.42 o
   8   9   3       2069.47       2053.27        30.48 o
   9   9   3          0.71         -6.82         7.25 o
  10   9   3        764.19        803.73        19.13 o
  11   9   3        317.41        258.14        11.77 o
  12   9   3        134.76        117.16        10.03 o
  13   9   3          3.43          4.59         8.85 o
  14   9   3          8.15         20.81        11.91 o
  15   9   3          8.40          4.06         9.15 o
  16   9   3         17.79         16.87         9.61 o
  17   9   3         31.08         41.93        10.43 o
  18   9   3         79.12         94.32        11.82 o
  19   9   3        132.23        143.38        14.47 o
  20   9   3        233.57        282.90        24.98 o
  21   9   3         37.48         13.28        18.34 o
 -22  10   3         61.93         79.17        13.26 o
 -21  10   3        452.34        458.48        29.28 o
 -20  10   3        208.39        202.52        15.05 o
 -19  10   3        395.14        425.32        17.64 o
 -18  10   3         79.72         65.15        12.15 o
 -17  10   3        375.94        337.55        15.82 o
 -16  10   3         18.44         20.12        10.50 o
 -15  10   3         24.32         32.13        10.62 o
 -14  10   3        275.53        254.56        13.60 o
 -13  10   3        485.51        512.04        17.31 o
 -12  10   3         79.45        100.65        13.00 o
 -11  10   3        811.72        756.12        19.61 o
 -10  10   3       2085.35       1961.58        33.91 o
  -9  10   3        302.73        356.69        14.19 o
  -8  10   3         67.50         54.79         9.21 o
  -7  10   3          0.17          4.08         6.81 o
  -6  10   3        238.34        242.92        13.11 o
  -5  10   3       1859.13       1886.69        25.72 o
  -4  10   3        169.71        210.89         8.72 o
  -3  10   3        568.34        506.16        13.12 o
  -2  10   3        145.09        179.63        11.47 o
  -1  10   3       2912.87       2960.46        44.05 o
   0  10   3        406.24        370.55        13.97 o
   1  10   3       1397.48       1324.81        23.60 o
   2  10   3       1949.49       1939.40        37.18 o
   3  10   3       1928.91       1808.58        35.21 o
   4  10   3        431.22        489.36        15.24 o
   5  10   3        112.03         88.78         8.92 o
   6  10   3         14.19         11.74         8.08 o
   7  10   3       2683.40       2651.72        37.57 o
   8  10   3        658.38        607.60        15.81 o
   9  10   3          0.40         -2.73        12.82 o
  10  10   3        848.15        787.51        19.50 o
  11  10   3          1.16          7.04         8.56 o
  12  10   3         33.72         17.28        10.70 o
  13  10   3        220.31        223.10        12.37 o
  14  10   3        115.61        114.14        10.86 o
  15  10   3         58.92         61.38        10.69 o
  16  10   3          0.11         -6.00         9.52 o
  17  10   3          0.25         15.97        13.28 o
  18  10   3         23.12          7.15        18.94 o
  19  10   3        124.26        151.95        22.02 o
  20  10   3        181.90        182.55        25.67 o
 -21  11   3         38.78         72.76        15.46 o
 -20  11   3        133.86        174.33        22.48 o
 -19  11   3         77.05         94.88        19.32 o
 -18  11   3        214.53        219.96        14.98 o
 -17  11   3        142.48        142.81        13.41 o
 -16  11   3        586.78        629.58        26.47 o
 -15  11   3         11.19         10.42        10.51 o
 -14  11   3       1632.24       1584.65        31.44 o
 -13  11   3        424.59        386.90        17.50 o
 -12  11   3          1.23          8.89         9.67 o
 -11  11   3          0.97         -6.45         9.40 o
 -10  11   3        482.47        497.05        16.48 o
  -9  11   3        411.92        386.99        14.87 o
  -8  11   3          0.22         -2.65         8.63 o
  -7  11   3        750.73        796.17        19.75 o
  -6  11   3         30.39         41.88         8.42 o
  -5  11   3        125.51         84.41        10.12 o
  -4  11   3       1091.55        971.13        17.05 o
  -3  11   3        132.31         96.85         7.56 o
  -2  11   3        857.42        815.28        16.79 o
  -1  11   3        480.01        539.14        18.08 o
   0  11   3        228.89        223.77        12.76 o
   1  11   3        712.10        630.00        19.65 o
   2  11   3       1924.18       1918.84        37.51 o
   3  11   3         96.86         56.61         9.22 o
   4  11   3        316.45        287.99        12.48 o
   5  11   3          4.96          6.00         8.64 o
   6  11   3        164.48        145.94        10.45 o
   7  11   3        659.31        712.68        17.16 o
   8  11   3         95.30        128.28         9.81 o
   9  11   3       1541.22       1488.47        25.62 o
  10  11   3        510.04        503.22        16.77 o
  11  11   3        407.46        442.63        30.86 o
  12  11   3          5.68          2.50         9.17 o
  13  11   3        291.53        274.32        13.45 o
  14  11   3          9.85          9.41        10.04 o
  15  11   3         11.62         -8.90        13.24 o
  16  11   3        120.23        122.73        16.02 o
  17  11   3         41.73         39.52        14.96 o
  18  11   3        117.47        150.09        24.41 o
  19  11   3         50.73         38.26        20.53 o
 -20  12   3        531.67        584.60        35.22 o
 -19  12   3         48.74         45.18        14.15 o
 -18  12   3        130.01        146.61        17.90 o
 -17  12   3        848.50        867.23        43.49 o
 -16  12   3         40.82         26.23        11.61 o
 -15  12   3        227.30        184.17        13.86 o
 -14  12   3          1.91          5.07        10.79 o
 -13  12   3          0.86          4.34        10.18 o
 -12  12   3         41.84         37.50        10.43 o
 -11  12   3        163.97        155.61        12.19 o
 -10  12   3        104.41        112.28        15.40 o
  -9  12   3        285.39        296.14        13.97 o
  -8  12   3        446.95        422.02        16.09 o
  -7  12   3         20.15         15.86         9.13 o
  -6  12   3         72.54         62.04         9.83 o
  -5  12   3         32.31         25.88         9.13 o
  -4  12   3        141.75        116.91        10.81 o
  -3  12   3        379.00        386.48        23.57 o
  -2  12   3        360.09        376.11        19.21 o
  -1  12   3        797.56        750.19        22.96 o
   0  12   3        944.71        930.84        24.40 o
   1  12   3        879.13        874.42        23.47 o
   2  12   3        142.01        113.55        11.73 o
   3  12   3        972.62        936.77        22.45 o
   4  12   3        100.24        105.45        13.80 o
   5  12   3        477.00        436.61        16.09 o
   6  12   3         65.85         41.19        11.68 o
   7  12   3         89.01         92.38         9.41 o
   8  12   3          8.69          8.11         8.41 o
   9  12   3        290.97        266.72        14.24 o
  10  12   3         30.78         17.12        13.61 o
  11  12   3        117.22        149.40        14.45 o
  12  12   3        117.63        104.90        11.22 o
  13  12   3          3.65        -12.94        12.94 o
  14  12   3         19.14         -0.48        13.26 o
  15  12   3        350.71        330.92        20.33 o
  16  12   3         94.50        108.63        16.55 o
  17  12   3        829.65        916.87        38.98 o
  18  12   3        151.53        204.50        24.40 o
 -18  13   3        143.74        139.48        16.41 o
 -17  13   3        406.44        473.65        22.05 o
 -16  13   3         58.95         70.11        12.64 o
 -15  13   3        168.52        194.54        14.55 o
 -14  13   3         23.20         21.47        13.97 o
 -13  13   3         52.04         50.13        11.46 o
 -12  13   3          0.89          5.85        10.48 o
 -11  13   3        113.33        122.59        22.35 o
 -10  13   3        882.45        880.59        26.55 o
  -9  13   3         66.51         89.58        13.00 o
  -8  13   3        194.76        200.46        15.16 o
  -7  13   3          6.73         -1.35        11.37 o
  -6  13   3         84.30         87.67        12.94 o
  -5  13   3        428.28        383.98        15.60 o
  -4  13   3        118.85         99.81        11.12 o
  -3  13   3        104.49         87.79        10.60 o
  -2  13   3         17.47         14.99         9.46 o
  -1  13   3        767.97        836.25        24.18 o
   0  13   3         10.37          6.21        10.77 o
   1  13   3         76.83         84.38        16.41 o
   2  13   3        117.49         95.66        12.22 o
   3  13   3        592.54        594.47        18.49 o
   4  13   3         30.06         41.49        10.17 o
   5  13   3         39.06         43.70        10.18 o
   6  13   3          9.30         -4.19         8.65 o
   7  13   3         17.21         15.96         9.02 o
   8  13   3        291.22        252.52        12.33 o
   9  13   3        214.80        229.57        12.15 o
  10  13   3         63.24         61.77        10.95 o
  11  13   3        124.24        160.49        12.56 o
  12  13   3         31.81          8.25        17.50 o
  13  13   3        203.88        264.42        20.86 o
  14  13   3        116.52        136.50        18.62 o
  15  13   3         53.91         45.19        15.99 o
  16  13   3         71.26         83.43        17.00 o
 -16  14   3        150.27        194.09        36.19 o
 -15  14   3        194.09        190.45        20.02 o
 -14  14   3         69.32         85.97        27.78 o
 -13  14   3        108.56        137.34        15.23 o
 -12  14   3        142.83        144.30        22.31 o
 -11  14   3         40.34         35.16        13.38 o
 -10  14   3        352.52        314.59        18.15 o
  -9  14   3        748.81        742.16        36.65 o
  -8  14   3        258.41        253.88        16.95 o
  -7  14   3        237.35        252.74        16.91 o
  -6  14   3         26.84         -2.04        12.40 o
  -5  14   3          1.73          5.76        16.70 o
  -4  14   3         22.42         14.38        10.36 o
  -3  14   3        140.65        134.23        12.24 o
  -2  14   3        340.01        360.76        15.49 o
  -1  14   3         13.48          2.52        10.33 o
   0  14   3          1.75         -8.00        11.31 o
   1  14   3         28.02          6.53        10.06 o
   2  14   3         53.28         59.66        12.50 o
   3  14   3          0.05         -3.95        11.27 o
   4  14   3        441.66        531.45        32.41 o
   5  14   3        129.87        150.93        12.91 o
   6  14   3         48.45         25.22        11.06 o
   7  14   3          1.12        -12.05        14.34 o
   8  14   3        248.21        257.89        13.10 o
   9  14   3       1085.97       1211.90        27.32 o
  10  14   3         90.39        110.68        15.68 o
  11  14   3         12.32         16.89        14.90 o
  12  14   3        473.66        529.05        24.75 o
  13  14   3         33.47         37.40        16.16 o
  14  14   3         71.63         29.81        19.53 o
 -14  15   3          0.13        -11.17        15.97 o
 -13  15   3          1.78          4.51        15.97 o
 -12  15   3         43.93         50.96        19.36 o
 -11  15   3         18.32        -10.12        14.74 o
 -10  15   3        212.92        196.73        23.57 o
  -9  15   3         82.66        131.22        18.57 o
  -8  15   3          1.96          7.19        12.99 o
  -7  15   3        115.43        122.12        15.13 o
  -6  15   3          4.18          2.95        16.17 o
  -5  15   3        218.12        209.06        25.72 o
  -4  15   3          2.20         22.79        12.68 o
  -3  15   3         63.56         63.27        11.44 o
  -2  15   3         37.89         45.58        11.75 o
  -1  15   3        104.14        118.70        17.74 o
   0  15   3        256.93        241.25        12.82 o
   1  15   3          5.69         -3.77        10.43 o
   2  15   3          0.58         10.07        11.11 o
   3  15   3         30.56         21.55        17.14 o
   4  15   3          9.99         -6.98        10.86 o
   5  15   3        176.71        184.28        13.43 o
   6  15   3         15.20          2.82        10.57 o
   7  15   3          1.11          3.39        14.34 o
   8  15   3         76.41         87.34        13.95 o
   9  15   3          9.24         -3.37        25.25 o
  10  15   3         46.19         61.45        26.94 o
  11  15   3        188.18        196.12        33.67 o
  12  15   3        122.49        128.79        32.83 o
 -10  16   3         24.25         19.52        26.09 o
  -9  16   3        548.23        595.77        29.84 o
  -8  16   3        272.96        242.09        21.67 o
  -7  16   3         97.70        111.51        19.02 o
  -6  16   3         35.13         70.26        17.83 o
  -5  16   3         34.93          0.64        16.30 o
  -4  16   3        361.94        370.08        24.70 o
  -3  16   3        187.49        207.49        20.83 o
  -2  16   3       1655.10       1792.33        40.00 o
  -1  16   3        132.02         88.99        14.08 o
   0  16   3         22.93         10.62        12.58 o
   1  16   3        643.86        658.59        24.10 o
   2  16   3         24.97         23.60        12.27 o
   3  16   3         15.64         37.46        13.50 o
   4  16   3         23.73         26.20        12.87 o
   5  16   3         38.54         29.15        13.61 o
   6  16   3          0.00        -18.85        21.70 o
   7  16   3        191.46        153.24        22.02 o
   8  16   3          4.89         13.47        26.94 o
   9  16   3        119.84        154.04        31.99 o
  -5  17   3         54.39         46.00        17.55 o
  -4  17   3        213.57        210.93        21.40 o
  -3  17   3          0.19          4.21        16.07 o
  -2  17   3          7.78         38.28        32.41 o
  -1  17   3          2.97         -5.14        18.94 o
   0  17   3        738.87        831.94        27.86 o
   1  17   3         37.47         63.83        14.52 o
   2  17   3          3.61          8.29        11.56 o
   3  17   3         91.83         74.24        12.36 o
 -27   0   4          0.01         38.72        24.41 o
 -26   0   4         47.10         88.38        27.78 o
 -25   0   4         18.50        -11.78        23.57 o
 -24   0   4        579.29        660.76        40.40 o
 -23   0   4       2051.22       1983.98        73.23 o
 -22   0   4        203.57        222.55        18.09 o
 -21   0   4        219.42        226.66        18.42 o
 -20   0   4       2393.86       2532.52        58.62 o
 -19   0   4         57.95         53.22        12.93 o
 -18   0   4         16.13          8.78        12.46 o
 -17   0   4        285.32        288.86        17.26 o
 -16   0   4        658.50        650.18        70.71 o
 -15   0   4         51.64         38.08        11.00 o
 -14   0   4       1445.06       1652.11        39.28 o
 -13   0   4         54.75         47.99        10.12 o
 -12   0   4       2294.69       2256.12        70.69 o
 -11   0   4         59.89         54.84         6.51 o
 -10   0   4       1743.04       1716.95        26.72 o
  -9   0   4        380.12        422.75        11.24 o
  -8   0   4       5702.02       5927.68        78.59 o
  -7   0   4        470.46        472.71         9.56 o
  -6   0   4        921.00        828.23        13.01 o
  -5   0   4       9618.65       9544.11       124.15 o
  -4   0   4       1452.75       1483.31        21.31 o
  -3   0   4       1656.50       1481.44        29.46 o
  -2   0   4       9771.29       9780.88       178.20 o
  -1   0   4      23177.42      21596.98       248.48 o
   0   0   4      29787.86      29104.23       334.94 o
   1   0   4      74220.90      71536.72       923.07 o
   2   0   4      17090.13      17129.92       221.06 o
   3   0   4       7838.64       7830.48        82.74 o
   4   0   4       7913.83       8128.90       105.49 o
   5   0   4       9215.35       9571.07       168.88 o
   6   0   4       3148.92       3306.75        44.58 o
   7   0   4        204.83        254.36         8.30 o
   8   0   4       7109.43       7504.88       113.51 o
   9   0   4        278.78        299.20        14.59 o
  10   0   4       4545.57       5091.97        79.02 o
  11   0   4        410.31        350.16        12.56 o
  12   0   4         58.08         50.07        12.20 o
  13   0   4       3577.07       3798.98        61.51 o
  14   0   4       1922.52       1898.42        43.74 o
  15   0   4       1455.36       1479.73        37.20 o
  16   0   4       1101.52       1025.63        29.46 o
  17   0   4        181.41        174.56        14.84 o
  18   0   4        874.72        845.95        41.25 o
  19   0   4        249.75        186.02        24.41 o
  20   0   4          2.05        -19.36        19.36 o
  21   0   4         88.03         59.76        21.89 o
  22   0   4          6.15          1.68        21.04 o
  23   0   4        925.84        955.37        48.82 o
  24   0   4         83.17         51.35        24.41 o
  25   0   4        218.18        256.73        31.99 o
 -27   1   4         67.35         45.35        28.62 o
 -26   1   4         13.75          5.89        17.68 o
 -25   1   4         97.11         94.00        18.74 o
 -24   1   4         85.07         99.51        17.83 o
 -23   1   4        103.13        125.73        14.41 o
 -22   1   4         16.06         26.89        13.08 o
 -21   1   4         90.78         95.49        11.03 o
 -20   1   4         88.18         92.11        12.37 o
 -19   1   4        312.75        317.05        13.77 o
 -18   1   4         23.36         24.29         8.67 o
 -17   1   4        280.51        256.89        11.75 o
 -16   1   4        128.92        116.61         9.24 o
 -15   1   4        735.13        691.31        16.41 o
 -14   1   4         30.86         20.17         8.76 o
 -13   1   4        103.42        102.58         7.78 o
 -12   1   4        128.79        161.38         7.21 o
 -11   1   4       3758.28       4049.14        46.10 o
 -10   1   4        410.23        434.88        11.01 o
  -9   1   4        116.88        137.82         5.34 o
  -8   1   4        247.89        175.96         5.40 o
  -7   1   4      11276.44      11414.49        98.69 o
  -6   1   4        219.55        240.98         5.20 o
  -5   1   4       9770.19       9542.48        82.89 o
  -4   1   4      36346.14      34740.63       392.31 o
  -3   1   4      23417.21      23166.36       198.46 o
  -2   1   4       7714.74       7479.12        68.40 o
  -1   1   4       2849.35       2722.36        24.03 o
   0   1   4      15065.58      14638.37       133.20 o
   1   1   4      43164.31      42251.17       412.00 o
   2   1   4       7971.69       8014.67        69.32 o
   3   1   4      38259.23      38578.55       351.66 o
   4   1   4       3468.58       3531.84        28.27 o
   5   1   4      11704.45      12404.89       101.31 o
   6   1   4       3639.32       3793.72        38.48 o
   7   1   4        210.79        261.67         6.74 o
   8   1   4       1676.74       1907.18        22.76 o
   9   1   4       1872.01       1944.25        23.57 o
  10   1   4        574.10        562.59        10.25 o
  11   1   4       1862.88       1905.19        23.62 o
  12   1   4        174.93        208.85         7.92 o
  13   1   4        237.04        212.64         8.71 o
  14   1   4       2757.43       2706.02        47.02 o
  15   1   4        653.67        654.72        16.55 o
  16   1   4       1167.76       1121.38        22.09 o
  17   1   4        659.70        640.72        38.05 o
  18   1   4        306.17        255.04        14.25 o
  19   1   4          3.10         -5.47        18.94 o
  20   1   4        489.26        512.22        24.98 o
  21   1   4         33.90         56.98        15.44 o
  22   1   4          6.26         -3.13        14.84 o
  23   1   4        223.67        211.76        20.24 o
  24   1   4          0.15         26.51        16.67 o
  25   1   4        312.89        308.90        24.10 o
 -27   2   4         26.37         34.47        18.09 o
 -26   2   4        362.02        319.57        23.81 o
 -25   2   4        783.32        745.83        31.99 o
 -24   2   4          1.13          8.84        15.48 o
 -23   2   4         33.65         34.43        13.28 o
 -22   2   4        494.35        500.05        20.90 o
 -21   2   4        464.79        492.89        20.40 o
 -20   2   4       1580.37       1511.79        32.92 o
 -19   2   4         98.66        110.42        10.28 o
 -18   2   4        209.08        234.73        11.98 o
 -17   2   4          0.96         -1.75         7.88 o
 -16   2   4       1282.02       1214.27        27.09 o
 -15   2   4       1438.15       1337.96        24.25 o
 -14   2   4        241.49        267.42        10.36 o
 -13   2   4          9.21          4.14         5.70 o
 -12   2   4        264.22        329.25        10.04 o
 -11   2   4       1284.59       1345.30        18.37 o
 -10   2   4        164.30        149.79         6.08 o
  -9   2   4        650.07        676.21        13.81 o
  -8   2   4        731.22        858.23        11.06 o
  -7   2   4         69.24         45.78         3.74 o
  -6   2   4        320.98        311.81         5.97 o
  -5   2   4       1576.05       1468.15        16.95 o
  -4   2   4      54980.75      53471.05       460.15 o
  -3   2   4      30086.60      30014.80       257.89 o
  -2   2   4        995.39       1057.41         9.75 o
  -1   2   4       3730.41       3668.70        34.14 o
   0   2   4      11951.07      11785.82       115.30 o
   1   2   4       8247.40       8222.12       124.25 o
   2   2   4        715.30        762.15        16.19 o
   3   2   4        146.42        176.89         8.29 o
   4   2   4       2670.72       2490.15        30.22 o
   5   2   4       1561.57       1790.73        16.78 o
   6   2   4       1102.11       1089.00        12.08 o
   7   2   4          2.02         -3.11         3.11 o
   8   2   4          3.91         22.66         3.65 o
   9   2   4       2405.62       2524.95        29.45 o
  10   2   4         54.87         79.10         4.96 o
  11   2   4        250.05        226.68         8.16 o
  12   2   4        175.41        128.39         7.62 o
  13   2   4        546.92        558.86        12.63 o
  14   2   4       1500.70       1448.14        33.29 o
  15   2   4        170.17        141.42         9.33 o
  16   2   4          3.57          7.37         9.50 o
  17   2   4         32.61         15.12        10.26 o
  18   2   4        443.09        416.57        17.94 o
  19   2   4       1454.57       1375.20        38.63 o
  20   2   4         19.20         15.24        13.90 o
  21   2   4         25.01        -12.57        14.57 o
  22   2   4          7.89          7.37        16.41 o
  23   2   4         27.30         38.01        15.76 o
  24   2   4         11.87         23.15        16.63 o
  25   2   4         57.62         79.78        19.02 o
 -27   3   4         18.82          2.09        17.83 o
 -26   3   4          4.55        -15.99        15.99 o
 -25   3   4        135.62        143.58        19.05 o
 -24   3   4        160.07        171.98        17.32 o
 -23   3   4        144.64        187.26        23.71 o
 -22   3   4        114.86        104.85        14.32 o
 -21   3   4         63.68         60.40        12.77 o
 -20   3   4        764.87        717.96        46.42 o
 -19   3   4          2.68         14.47         8.81 o
 -18   3   4         67.31         53.33        16.77 o
 -17   3   4       1224.97       1133.44        22.96 o
 -16   3   4        289.08        277.27        11.87 o
 -15   3   4       1839.35       1904.25        31.50 o
 -14   3   4       1279.75       1324.58        23.64 o
 -13   3   4       2288.09       2572.39        42.16 o
 -12   3   4        351.05        355.57         9.47 o
 -11   3   4       1299.23       1452.02        27.27 o
 -10   3   4       2918.80       3175.16        36.70 o
  -9   3   4       1183.57       1207.27        14.13 o
  -8   3   4         40.86         39.27         3.99 o
  -7   3   4       3559.07       3808.62        36.75 o
  -6   3   4       2986.39       3086.91        30.01 o
  -5   3   4          6.29          4.24         3.96 o
  -4   3   4      13138.88      13235.70       114.28 o
  -3   3   4       2072.15       2044.50        20.35 o
  -2   3   4       4282.87       4333.94        36.36 o
  -1   3   4         50.36         49.71         2.76 o
   0   3   4         77.72         58.25         2.82 o
   1   3   4         21.74         21.64         3.59 o
   2   3   4       2795.54       3104.54       127.52 o
   3   3   4       2420.33       2483.51        41.16 o
   4   3   4       2033.29       2027.47        27.91 o
   5   3   4          4.78          4.89         3.41 o
   6   3   4         43.42         50.85         4.64 o
   7   3   4       1267.65       1354.54        14.69 o
   8   3   4        708.13        870.88        11.33 o
   9   3   4       1572.23       1728.20        19.73 o
  10   3   4        137.59        156.46         5.34 o
  11   3   4          2.13          2.82         4.17 o
  12   3   4         11.08          9.70         5.96 o
  13   3   4       1097.03       1086.21        20.02 o
  14   3   4        332.51        290.22        18.30 o
  15   3   4       3179.49       3168.89        88.23 o
  16   3   4        791.41        758.52        21.87 o
  17   3   4          2.70          9.01        10.34 o
  18   3   4          0.29          3.53        10.32 o
  19   3   4        547.14        548.88        34.74 o
  20   3   4         45.42         59.45        14.88 o
  21   3   4          4.15         -2.95        14.73 o
  22   3   4         74.58         74.35        23.99 o
  23   3   4        199.24        197.11        20.37 o
  24   3   4         45.21         11.19        16.77 o
  25   3   4         32.33         61.50        18.34 o
 -27   4   4        212.10        192.86        22.00 o
 -26   4   4         13.53         21.17        17.49 o
 -25   4   4         47.23         54.68        15.16 o
 -24   4   4        440.93        366.49        19.57 o
 -23   4   4         66.74         55.55        13.69 o
 -22   4   4        165.93        128.74        14.80 o
 -21   4   4        119.56         98.47        13.40 o
 -20   4   4        966.41        945.30        26.96 o
 -19   4   4        240.40        209.79        14.53 o
 -18   4   4        134.55        156.99        10.84 o
 -17   4   4        455.49        361.19        18.59 o
 -16   4   4          5.08         16.06        13.24 o
 -15   4   4        152.79        164.15         8.77 o
 -14   4   4        283.94        310.02        10.53 o
 -13   4   4       3239.20       3250.85        42.51 o
 -12   4   4          7.37         13.30         5.02 o
 -11   4   4        287.83        295.42        19.89 o
 -10   4   4       1966.85       1888.69        28.92 o
  -9   4   4        389.81        409.32         9.17 o
  -8   4   4       2941.03       3252.84        32.20 o
  -7   4   4       3045.13       3291.47        32.39 o
  -6   4   4        433.15        454.19         7.93 o
  -5   4   4       4166.37       4701.93        44.79 o
  -4   4   4          2.06          4.42         3.26 o
  -3   4   4        718.45        874.89        10.67 o
  -2   4   4        730.39        764.17         9.09 o
  -1   4   4       1956.66       2125.88        22.43 o
   0   4   4         39.81         41.60         2.69 o
   1   4   4       1655.79       1672.45        17.72 o
   2   4   4        160.94        183.60         5.08 o
   3   4   4         50.18         40.25         3.48 o
   4   4   4       1455.96       1651.81        21.46 o
   5   4   4        950.12        991.29        14.34 o
   6   4   4         78.84         96.58         6.92 o
   7   4   4       3105.33       3553.85        50.25 o
   8   4   4         63.16         74.50         4.91 o
   9   4   4        173.04        166.52         5.01 o
  10   4   4          9.05          8.31         4.42 o
  11   4   4         16.08         23.46         6.40 o
  12   4   4        319.99        305.46         8.64 o
  13   4   4       2020.91       1733.84        28.84 o
  14   4   4         22.81         19.27        16.29 o
  15   4   4        782.46        792.61        21.87 o
  16   4   4        505.55        480.43        27.13 o
  17   4   4        544.03        522.21        19.81 o
  18   4   4        468.97        479.68        19.81 o
  19   4   4          0.27         -4.23        10.93 o
  20   4   4         11.56         24.78        12.26 o
  21   4   4        119.74        111.65        31.57 o
  22   4   4        248.68        237.53        20.60 o
  23   4   4          5.26         -6.72        15.94 o
  24   4   4        135.27        179.23        20.13 o
 -26   5   4         91.22        112.88        22.73 o
 -25   5   4         57.20         67.93        15.05 o
 -24   5   4        196.27        155.63        16.62 o
 -23   5   4        117.50        130.20        15.00 o
 -22   5   4        207.18        205.48        17.44 o
 -21   5   4        115.02        134.95        14.67 o
 -20   5   4        182.85        190.33        14.72 o
 -19   5   4        650.07        602.91        22.14 o
 -18   5   4       1872.23       1836.69        38.20 o
 -17   5   4        389.33        394.83        15.11 o
 -16   5   4       1892.06       1604.72        25.53 o
 -15   5   4         47.52         33.55         7.42 o
 -14   5   4         32.94         23.22         6.80 o
 -13   5   4        651.94        707.22        14.68 o
 -12   5   4        988.16        964.12        16.93 o
 -11   5   4         12.74         25.73         6.77 o
 -10   5   4       3493.97       3827.07        43.72 o
  -9   5   4       1298.47       1299.46        17.60 o
  -8   5   4         16.32         15.41         4.33 o
  -7   5   4        674.50        762.63        16.31 o
  -6   5   4       1284.26       1388.02        17.86 o
  -5   5   4        607.53        663.38        11.26 o
  -4   5   4       3494.83       3911.42        40.40 o
  -3   5   4        355.81        428.93         7.18 o
  -2   5   4       7294.00       7696.14        67.43 o
  -1   5   4       2375.96       2713.33        28.38 o
   0   5   4        761.00        795.21        10.19 o
   1   5   4       1747.26       1986.46        22.94 o
   2   5   4          0.31         -1.87         4.61 o
   3   5   4        591.73        634.94        11.94 o
   4   5   4         89.67        121.48         5.50 o
   5   5   4          2.17          5.65         3.57 o
   6   5   4        100.57        116.50         4.35 o
   7   5   4        769.40        875.14        11.75 o
   8   5   4        572.38        590.77         9.40 o
   9   5   4         31.70         37.91         4.32 o
  10   5   4         22.44         18.37         4.53 o
  11   5   4       1650.95       1656.29        21.71 o
  12   5   4         10.47          9.37         7.04 o
  13   5   4        988.08        874.38        18.66 o
  14   5   4        353.43        338.03        12.75 o
  15   5   4        359.44        298.13        14.74 o
  16   5   4        208.08        226.36        13.72 o
  17   5   4        184.67        166.29        13.00 o
  18   5   4        265.62        271.87        15.34 o
  19   5   4         33.48         53.43        12.26 o
  20   5   4        178.95        206.38        20.79 o
  21   5   4        131.70        121.16        16.77 o
  22   5   4         27.98         24.15        27.36 o
  23   5   4        153.69        149.36        19.21 o
  24   5   4         17.38          8.62        22.31 o
 -26   6   4          1.53          9.68        14.64 o
 -25   6   4        347.19        375.25        21.30 o
 -24   6   4         10.00          0.59        15.81 o
 -23   6   4        123.91        120.86        15.99 o
 -22   6   4        166.46        189.35        18.66 o
 -21   6   4          0.08         10.06        12.43 o
 -20   6   4        282.02        260.01        16.47 o
 -19   6   4        494.17        484.20        20.68 o
 -18   6   4        371.75        350.32        22.80 o
 -17   6   4         57.29         28.35         9.59 o
 -16   6   4          0.23         -8.35         8.45 o
 -15   6   4        159.20        190.53         9.51 o
 -14   6   4        157.48        192.19         9.31 o
 -13   6   4          7.77          4.22         6.63 o
 -12   6   4         16.51         23.28         6.57 o
 -11   6   4        389.91        372.92        11.48 o
 -10   6   4        106.77        131.22         9.84 o
  -9   6   4        226.23        200.76         6.96 o
  -8   6   4         65.77         49.75         4.62 o
  -7   6   4         26.24          4.20         6.78 o
  -6   6   4        287.71        296.69         8.99 o
  -5   6   4        330.72        433.39        10.42 o
  -4   6   4       2721.31       2785.13        32.70 o
  -3   6   4       1407.26       1576.88        34.40 o
  -2   6   4       1101.25       1341.79        16.19 o
  -1   6   4        584.72        654.57        11.65 o
   0   6   4       1447.68       1520.34        18.69 o
   1   6   4          0.06         -2.19         3.65 o
   2   6   4        203.11        228.66         6.60 o
   3   6   4       1783.27       1887.50        38.64 o
   4   6   4       1007.54       1104.46        16.49 o
   5   6   4       1202.51       1389.86        25.10 o
   6   6   4        281.13        272.54         9.03 o
   7   6   4          3.79          3.28         5.27 o
   8   6   4        144.38        152.44         7.30 o
   9   6   4        204.97        153.99         5.94 o
  10   6   4          7.66         13.20         5.31 o
  11   6   4       1820.90       1621.24        33.78 o
  12   6   4         19.91         12.08         9.23 o
  13   6   4        110.53        125.72         9.47 o
  14   6   4        237.26        202.30        10.72 o
  15   6   4        324.42        330.31        16.67 o
  16   6   4         82.30         82.28         9.82 o
  17   6   4        113.66        104.71        12.18 o
  18   6   4        203.48        240.77        15.18 o
  19   6   4        298.73        297.89        16.58 o
  20   6   4        211.67        239.12        16.08 o
  21   6   4        798.38        761.55        25.39 o
  22   6   4         79.62         64.47        16.95 o
  23   6   4        190.37        177.53        23.99 o
 -25   7   4         23.01          9.33        14.67 o
 -24   7   4         63.11         47.06        19.86 o
 -23   7   4          1.94         -8.21        13.62 o
 -22   7   4          0.94          7.94        12.63 o
 -21   7   4          3.19        -10.79        12.35 o
 -20   7   4        232.86        207.96        16.07 o
 -19   7   4        182.81        177.84        13.01 o
 -18   7   4         24.52         31.26        17.89 o
 -17   7   4         21.02         39.22         9.92 o
 -16   7   4          7.40          0.24         9.47 o
 -15   7   4        243.50        212.44        14.55 o
 -14   7   4       1442.77       1238.07        24.76 o
 -13   7   4        306.90        292.40        10.72 o
 -12   7   4        402.25        421.37        12.30 o
 -11   7   4        311.58        344.88        17.74 o
 -10   7   4       1825.59       1955.52        24.96 o
  -9   7   4        957.92        908.50        17.72 o
  -8   7   4        237.45        177.57         8.28 o
  -7   7   4        599.80        612.30        11.05 o
  -6   7   4       1530.13       1497.32        34.75 o
  -5   7   4       1081.10       1222.35        19.11 o
  -4   7   4       2271.03       2243.96        35.26 o
  -3   7   4       4437.96       4826.13        63.75 o
  -2   7   4       1964.43       2124.69        25.91 o
  -1   7   4       2249.03       2602.00        30.50 o
   0   7   4         31.36         35.70         4.83 o
   1   7   4          0.94          9.33         3.57 o
   2   7   4        646.98        771.77        12.69 o
   3   7   4        413.59        505.97        13.63 o
   4   7   4        343.63        341.57         8.96 o
   5   7   4        139.33        119.99         6.18 o
   6   7   4         73.65         91.74         5.58 o
   7   7   4          7.96         14.86         8.53 o
   8   7   4       1399.04       1418.36        19.63 o
   9   7   4       2504.37       2571.55        31.72 o
  10   7   4       2089.41       2085.60        33.34 o
  11   7   4       1160.99       1217.12        22.98 o
  12   7   4       2048.82       1842.83        30.90 o
  13   7   4         17.93         -0.77         7.79 o
  14   7   4        460.56        424.04        14.77 o
  15   7   4        124.92        113.75        10.19 o
  16   7   4        247.54        215.97        12.07 o
  17   7   4        199.25        187.86        11.87 o
  18   7   4        160.31        125.63        13.36 o
  19   7   4          2.47         -3.07        11.71 o
  20   7   4         91.46        129.41        14.32 o
  21   7   4          7.37        -12.35        12.35 o
  22   7   4          7.48         -2.76        14.96 o
  23   7   4          0.27        -23.57        26.09 o
 -24   8   4          0.00         16.53        14.04 o
 -23   8   4         95.71         95.45        17.34 o
 -22   8   4        964.52        946.52        29.05 o
 -21   8   4        175.50        183.63        16.29 o
 -20   8   4        355.05        303.95        15.22 o
 -19   8   4          3.93         -9.62        10.33 o
 -18   8   4         62.05         71.59        11.22 o
 -17   8   4        113.65        130.97        11.98 o
 -16   8   4        599.04        498.75        17.66 o
 -15   8   4         20.81         32.78         9.47 o
 -14   8   4        139.34         99.69        10.23 o
 -13   8   4        428.31        392.77        18.83 o
 -12   8   4       4030.09       3656.40        54.59 o
 -11   8   4        880.56        851.95        16.83 o
 -10   8   4         11.04         15.80         6.61 o
  -9   8   4         34.26         83.27         7.35 o
  -8   8   4        905.23        848.35        13.65 o
  -7   8   4         76.77         95.08         5.36 o
  -6   8   4         13.73         14.48         6.67 o
  -5   8   4       2094.95       2224.16        28.05 o
  -4   8   4         20.13          2.21         5.27 o
  -3   8   4        140.81        118.45         6.28 o
  -2   8   4        307.51        396.33        14.38 o
  -1   8   4         45.08         46.22         5.36 o
   0   8   4        582.57        570.80        10.55 o
   1   8   4        907.64        866.73        12.86 o
   2   8   4         46.43         64.85         5.17 o
   3   8   4        130.94        132.97         5.89 o
   4   8   4         71.15         66.20         6.29 o
   5   8   4         73.61         66.54         9.09 o
   6   8   4         10.64          7.21         5.93 o
   7   8   4       4700.46       4638.85        57.87 o
   8   8   4        196.59        229.21         9.72 o
   9   8   4       4323.87       3930.62        51.21 o
  10   8   4        243.12        227.39        12.15 o
  11   8   4        452.22        496.50        14.75 o
  12   8   4        116.96         98.14        13.49 o
  13   8   4       3520.98       3276.59        49.68 o
  14   8   4        274.34        290.17        13.19 o
  15   8   4         16.39          3.89         8.91 o
  16   8   4        123.16        115.05        10.80 o
  17   8   4        342.69        361.60        18.35 o
  18   8   4        104.48        116.88        13.37 o
  19   8   4         38.66         49.79        12.64 o
  20   8   4          2.61         -5.72        17.02 o
  21   8   4          4.80         23.99        19.05 o
  22   8   4         31.74         13.89        19.05 o
 -23   9   4        663.77        675.71        26.44 o
 -22   9   4         22.69          7.36        14.12 o
 -21   9   4        463.25        602.25        20.97 o
 -20   9   4        171.65        182.97        14.09 o
 -19   9   4         79.18         76.22        13.01 o
 -18   9   4          0.21          4.41        10.52 o
 -17   9   4          9.11         -6.14        10.15 o
 -16   9   4        305.58        337.91        15.03 o
 -15   9   4        742.56        634.97        19.44 o
 -14   9   4        555.65        524.39        17.52 o
 -13   9   4        514.06        459.83        16.87 o
 -12   9   4        819.52        787.34        39.00 o
 -11   9   4        317.00        330.74        15.93 o
 -10   9   4        403.38        404.03        14.59 o
  -9   9   4         13.86         -1.24         6.76 o
  -8   9   4       2215.56       2005.15        29.20 o
  -7   9   4        278.09        220.75         7.38 o
  -6   9   4       2028.14       1907.91        27.83 o
  -5   9   4          2.49          1.57         5.80 o
  -4   9   4          0.01         -0.94         5.62 o
  -3   9   4        118.33        140.88        10.35 o
  -2   9   4        224.24        226.67         8.80 o
  -1   9   4         52.36         63.37         5.94 o
   0   9   4          8.19         -1.57         5.26 o
   1   9   4         69.83         82.35         6.40 o
   2   9   4       1618.11       1503.14        30.49 o
   3   9   4       4112.55       4023.34        50.20 o
   4   9   4        329.72        373.46        10.96 o
   5   9   4        839.81        845.92        18.83 o
   6   9   4       2003.45       2050.88        33.19 o
   7   9   4         83.19        102.78         8.89 o
   8   9   4          0.24         -6.94         6.94 o
   9   9   4        222.80        227.27         9.99 o
  10   9   4          2.29          3.49         8.07 o
  11   9   4         26.64         11.13         8.03 o
  12   9   4        100.63         98.90        12.76 o
  13   9   4          2.19         -3.32         8.36 o
  14   9   4        105.90        114.08        10.22 o
  15   9   4        225.01        191.87        14.58 o
  16   9   4        309.62        325.20        14.70 o
  17   9   4        183.57        200.70        12.76 o
  18   9   4        107.85         85.43        19.34 o
  19   9   4          6.04          7.58        32.83 o
  20   9   4        142.12        121.36        22.02 o
  21   9   4         16.16         10.35        18.15 o
 -22  10   4         10.79         14.63        12.38 o
 -21  10   4          8.66          5.08        11.80 o
 -20  10   4          1.06         13.14        11.68 o
 -19  10   4         61.42         47.52        11.81 o
 -18  10   4        151.29        151.13        13.34 o
 -17  10   4        305.32        263.69        14.35 o
 -16  10   4         18.50         37.17        10.96 o
 -15  10   4         73.46         79.82        20.05 o
 -14  10   4        194.62        194.57        12.64 o
 -13  10   4       1135.89       1112.74        24.50 o
 -12  10   4        766.34        747.51        20.36 o
 -11  10   4          8.17          0.87         9.04 o
 -10  10   4         40.07         38.49         9.58 o
  -9  10   4        193.88        154.38        11.12 o
  -8  10   4        227.18        217.95        11.61 o
  -7  10   4        127.23        120.95         9.15 o
  -6  10   4        106.01         74.38         7.76 o
  -5  10   4        556.66        490.18        13.46 o
  -4  10   4         50.62         43.42         6.68 o
  -3  10   4        698.02        732.90        14.20 o
  -2  10   4        617.81        584.80        13.60 o
  -1  10   4       1395.81       1420.61        25.04 o
   0  10   4         64.78         37.22         7.15 o
   1  10   4       2541.68       2412.17        43.67 o
   2  10   4       1404.49       1427.83        29.84 o
   3  10   4         22.63         23.89         8.90 o
   4  10   4          0.63          7.71         7.83 o
   5  10   4        931.73        799.48        30.20 o
   6  10   4          0.19         -4.95         7.96 o
   7  10   4        292.82        329.20        13.25 o
   8  10   4       1798.75       1789.08        33.37 o
   9  10   4        199.05        170.22        11.18 o
  10  10   4         17.36         21.18         8.52 o
  11  10   4         20.80         24.23         8.80 o
  12  10   4        363.04        374.34        14.60 o
  13  10   4          1.67          3.86        11.06 o
  14  10   4        259.89        244.84        12.82 o
  15  10   4          2.07         -3.07         8.99 o
  16  10   4         74.17         54.71        18.06 o
  17  10   4        218.51        173.43        20.64 o
  18  10   4        253.83        250.53        24.98 o
  19  10   4        105.99        127.88        20.81 o
  20  10   4         10.45         -6.95        29.46 o
 -21  11   4          9.03         21.34        14.35 o
 -20  11   4        532.02        593.48        21.25 o
 -19  11   4        261.74        295.08        16.43 o
 -18  11   4          0.02         -8.93        11.13 o
 -17  11   4          0.01          2.17        11.12 o
 -16  11   4        156.07        145.57        13.07 o
 -15  11   4         67.24        100.24        12.00 o
 -14  11   4         11.49         18.49        10.73 o
 -13  11   4        878.05        913.40        22.66 o
 -12  11   4        120.05         95.61        11.36 o
 -11  11   4         27.74         12.63         9.83 o
 -10  11   4        312.57        302.38        13.93 o
  -9  11   4        122.02         89.06        10.24 o
  -8  11   4         50.70         39.12         9.69 o
  -7  11   4        151.34        156.55        11.10 o
  -6  11   4         79.18         52.09         9.23 o
  -5  11   4          7.99         19.94         6.74 o
  -4  11   4        346.53        340.57        10.98 o
  -3  11   4        385.21        386.59        14.84 o
  -2  11   4         42.37         53.55         8.89 o
  -1  11   4        578.22        614.71        17.31 o
   0  11   4        359.86        314.76        14.35 o
   1  11   4        131.25        123.41        11.58 o
   2  11   4         47.90         60.32        19.18 o
   3  11   4       3432.24       3323.74        50.14 o
   4  11   4        167.55        200.60        11.56 o
   5  11   4        487.64        525.67        35.72 o
   6  11   4        222.73        230.19        15.54 o
   7  11   4         34.26         29.73         8.07 o
   8  11   4        214.94        186.47        10.48 o
   9  11   4         14.06         -4.63         7.89 o
  10  11   4          3.35          0.10        11.08 o
  11  11   4          0.05          8.80         8.94 o
  12  11   4         17.95         28.14         9.74 o
  13  11   4        193.33        177.42        11.73 o
  14  11   4         91.16         74.21        14.43 o
  15  11   4         76.39         77.52        15.02 o
  16  11   4        433.97        458.82        25.77 o
  17  11   4        668.09        639.59        33.27 o
  18  11   4         44.48         41.67        20.24 o
  19  11   4        285.74        312.73        26.78 o
 -20  12   4         47.05         46.47        14.86 o
 -19  12   4        595.73        565.60        23.99 o
 -18  12   4          0.98         -3.17        13.36 o
 -17  12   4         15.77          6.85        11.87 o
 -16  12   4         10.35         -5.62        11.30 o
 -15  12   4          6.48         11.87        10.77 o
 -14  12   4        394.13        413.31        17.10 o
 -13  12   4        407.14        382.51        16.33 o
 -12  12   4         89.51         59.27        11.44 o
 -11  12   4        172.24        187.55        12.87 o
 -10  12   4         54.97         69.95        10.86 o
  -9  12   4          2.20          6.56         9.48 o
  -8  12   4          0.68         -9.06         9.06 o
  -7  12   4        150.47        123.68        11.54 o
  -6  12   4       1161.12       1193.08        29.30 o
  -5  12   4          0.77         -4.34        10.36 o
  -4  12   4        658.91        635.85        18.67 o
  -3  12   4         57.51         50.51         9.53 o
  -2  12   4        969.38        801.32        17.66 o
  -1  12   4         56.33         33.89         9.22 o
   0  12   4        379.61        381.87        16.84 o
   1  12   4        468.92        542.59        19.25 o
   2  12   4        942.86        886.04        23.68 o
   3  12   4       1264.51       1233.20        25.43 o
   4  12   4         35.10         24.28         9.36 o
   5  12   4        173.33        191.02        12.15 o
   6  12   4         27.30         19.17         9.07 o
   7  12   4        114.22         93.31         9.53 o
   8  12   4         66.98         84.99        11.62 o
   9  12   4          1.76          6.59        10.70 o
  10  12   4         13.99         14.26         9.32 o
  11  12   4          0.04         -9.19         9.19 o
  12  12   4         16.41         10.18        13.40 o
  13  12   4         79.10        100.66        20.35 o
  14  12   4        100.40         47.06        14.96 o
  15  12   4          0.67        -13.59        13.59 o
  16  12   4        306.40        334.76        55.13 o
  17  12   4         12.80         10.19        19.02 o
 -18  13   4         69.83         42.22        14.35 o
 -17  13   4         22.66         18.37        13.82 o
 -16  13   4        562.98        622.32        21.64 o
 -15  13   4        483.41        436.86        18.40 o
 -14  13   4        289.21        286.00        17.13 o
 -13  13   4          0.38         15.07        12.74 o
 -12  13   4          3.02         -0.07        12.30 o
 -11  13   4         42.77         68.71        13.82 o
 -10  13   4        344.50        328.96        18.35 o
  -9  13   4         61.93         45.40        12.99 o
  -8  13   4         29.80         31.35        12.27 o
  -7  13   4          6.15          1.43        11.09 o
  -6  13   4        770.35        709.11        23.29 o
  -5  13   4        184.32        198.50        24.57 o
  -4  13   4          0.07          7.68         9.64 o
  -3  13   4         16.95         21.60         9.96 o
  -2  13   4        170.79        161.68        11.85 o
  -1  13   4          4.17          5.77         9.33 o
   0  13   4         11.39         37.79        11.45 o
   1  13   4         17.28         21.99        18.52 o
   2  13   4        416.49        406.58        15.84 o
   3  13   4         28.52         24.69         9.59 o
   4  13   4        168.00        148.54        11.69 o
   5  13   4        246.50        185.97        12.32 o
   6  13   4          2.28         -7.97         8.82 o
   7  13   4        534.68        504.40        15.67 o
   8  13   4         17.21          8.43         8.83 o
   9  13   4         23.26         27.13         9.30 o
  10  13   4         81.06         70.47        14.53 o
  11  13   4         55.04         57.65        14.23 o
  12  13   4        140.12        160.69        16.45 o
  13  13   4        460.98        489.88        23.14 o
  14  13   4         92.34         78.62        15.71 o
  15  13   4        350.56        382.79        22.47 o
  16  13   4          6.22          8.60        19.61 o
 -16  14   4          7.32         14.63        16.38 o
 -15  14   4          1.46         28.57        16.58 o
 -14  14   4          0.72          0.58        15.97 o
 -13  14   4        150.30        169.54        19.40 o
 -12  14   4        809.58        923.01        32.03 o
 -11  14   4        130.63        152.95        21.68 o
 -10  14   4         15.99          8.20        12.86 o
  -9  14   4        167.15        156.76        15.35 o
  -8  14   4         92.32         88.59        13.29 o
  -7  14   4          1.53         -4.40        11.86 o
  -6  14   4        431.96        444.80        20.03 o
  -5  14   4        668.44        603.84        35.44 o
  -4  14   4          2.72          8.65        11.64 o
  -3  14   4        109.19         91.77        11.44 o
  -2  14   4        369.64        339.26        15.67 o
  -1  14   4          0.24         -9.10         9.10 o
   0  14   4          0.53         -1.70         9.70 o
   1  14   4         69.33         66.41        10.93 o
   2  14   4         23.20         30.14        12.35 o
   3  14   4         79.39        104.66        13.24 o
   4  14   4        128.89        158.75        14.11 o
   5  14   4        172.98        190.99        15.26 o
   6  14   4          2.56        -17.75        21.02 o
   7  14   4         90.62         86.88        10.63 o
   8  14   4         26.98         26.89        10.09 o
   9  14   4         43.83         36.18        14.69 o
  10  14   4        148.00        198.44        18.14 o
  11  14   4         13.14         27.78        20.63 o
  12  14   4        801.96        742.79        27.59 o
  13  14   4        326.16        295.45        20.72 o
  14  14   4         18.09         23.52        38.72 o
 -14  15   4         28.17          8.85        16.58 o
 -13  15   4          0.07         -2.30        16.17 o
 -12  15   4         49.06         55.00        17.37 o
 -11  15   4         12.24          3.21        16.17 o
 -10  15   4          9.52        -15.21        15.70 o
  -9  15   4        361.51        387.89        23.97 o
  -8  15   4          0.65        -10.77        13.07 o
  -7  15   4       1160.18       1218.84        32.53 o
  -6  15   4         10.62         16.33        14.20 o
  -5  15   4        186.41        171.08        16.23 o
  -4  15   4         63.51         47.65        13.66 o
  -3  15   4          3.11        -11.93        12.68 o
  -2  15   4         18.56        -10.49        10.49 o
  -1  15   4          9.51         14.19        10.80 o
   0  15   4        269.18        201.53        13.55 o
   1  15   4        699.29        785.81        20.03 o
   2  15   4        613.88        552.37        17.23 o
   3  15   4        698.78        728.96        28.38 o
   4  15   4         61.61         55.65        13.36 o
   5  15   4        232.10        214.73        14.45 o
   6  15   4        222.93        250.07        15.12 o
   7  15   4          0.73        -10.41        10.92 o
   8  15   4          4.94          7.79        14.63 o
   9  15   4         55.99         26.09        26.94 o
  10  15   4          0.00         12.63        26.94 o
  11  15   4         35.70         18.52        27.78 o
 -11  16   4        127.10        175.08        31.99 o
 -10  16   4         36.50         66.94        18.09 o
  -9  16   4         29.83         25.60        19.36 o
  -8  16   4        506.26        535.36        28.23 o
  -7  16   4         80.29         85.80        19.78 o
  -6  16   4          8.98         13.05        16.96 o
  -5  16   4         18.27         16.96        16.04 o
  -4  16   4          7.62          3.46        17.26 o
  -3  16   4        136.53        133.62        21.89 o
  -2  16   4         26.29         58.92        25.25 o
  -1  16   4        282.70        287.96        20.46 o
   0  16   4        286.32        296.12        17.76 o
   1  16   4          3.72          2.69        12.22 o
   2  16   4         45.56         66.50        13.11 o
   3  16   4         33.96         24.29        12.43 o
   4  16   4        990.30        994.75        24.66 o
   5  16   4          0.52          5.24        12.76 o
   6  16   4         40.24          2.39        31.14 o
   7  16   4         11.34         22.33        19.02 o
   8  16   4         19.78        -26.09        26.09 o
  -5  17   4        245.45        304.44        40.82 o
  -4  17   4        368.20        433.88        26.48 o
  -3  17   4        416.34        446.21        26.44 o
  -2  17   4          1.53         -4.57        16.63 o
  -1  17   4          7.86         16.86        16.96 o
   0  17   4        150.69        179.50        20.48 o
   1  17   4          1.39         -5.32        21.46 o
   2  17   4         14.73         26.67        13.56 o
 -28   1   5         27.45         17.26        17.86 o
 -27   1   5        203.52        218.57        23.99 o
 -26   1   5        152.24        142.87        38.30 o
 -25   1   5       1141.62       1096.64        37.20 o
 -24   1   5        105.42         74.22        17.55 o
 -23   1   5        728.28        699.90        31.05 o
 -22   1   5          9.37          5.89        12.15 o
 -21   1   5         59.53         52.78        10.26 o
 -20   1   5          0.30          5.90         9.22 o
 -19   1   5        421.91        394.16        14.81 o
 -18   1   5         44.18         55.09         9.04 o
 -17   1   5        425.70        460.38        15.14 o
 -16   1   5        985.11       1044.28        21.67 o
 -15   1   5        278.98        234.79        15.19 o
 -14   1   5         37.68         49.81         6.75 o
 -13   1   5         89.57         73.89         6.15 o
 -12   1   5        143.88        175.19         7.53 o
 -11   1   5       6564.06       6956.23        76.34 o
 -10   1   5        160.36        171.97         6.13 o
  -9   1   5         55.92         61.75         5.97 o
  -8   1   5        518.14        583.41        12.33 o
  -7   1   5        811.81        844.11        14.57 o
  -6   1   5      43440.83      43874.70       519.08 o
  -5   1   5       5198.17       5298.08        49.54 o
  -4   1   5      50323.19      48989.04       446.51 o
  -3   1   5       6061.85       6114.73        50.46 o
  -2   1   5      19895.15      19614.41       216.76 o
  -1   1   5      69134.98      67564.68       612.55 o
   0   1   5       6125.90       5998.26        51.80 o
   1   1   5        952.44        895.14         8.98 o
   2   1   5       3555.12       3582.63        31.50 o
   3   1   5        572.77        558.66         6.98 o
   4   1   5         28.27         39.37         2.48 o
   5   1   5          6.97          1.26         2.83 o
   6   1   5       3095.12       3544.76        39.09 o
   7   1   5          3.23          9.67         3.44 o
   8   1   5        419.37        470.45        10.66 o
   9   1   5          4.72         -1.05         3.66 o
  10   1   5        105.64        108.69         5.48 o
  11   1   5       2734.26       2692.38        33.38 o
  12   1   5        288.97        332.79        12.17 o
  13   1   5        321.10        294.62         8.86 o
  14   1   5       2151.76       2219.49        34.80 o
  15   1   5         29.62         23.17         7.85 o
  16   1   5        497.71        527.69        18.43 o
  17   1   5        609.01        632.09        20.20 o
  18   1   5        423.54        410.10        22.00 o
  19   1   5        122.50        136.17        17.68 o
  20   1   5          6.32          4.87        13.65 o
  21   1   5         82.28         82.92        16.04 o
  22   1   5         10.64         18.01        17.68 o
  23   1   5        235.56        250.85        21.40 o
  24   1   5         38.43         18.10        17.26 o
  25   1   5        126.72        157.84        19.93 o
 -27   2   5       1073.38       1153.12        41.06 o
 -26   2   5         11.24          4.59        16.17 o
 -25   2   5        321.61        346.02        23.79 o
 -24   2   5          6.24          4.98        12.95 o
 -23   2   5        120.66        116.35        14.38 o
 -22   2   5        299.29        275.39        17.00 o
 -21   2   5        721.95        754.28        24.29 o
 -20   2   5        223.11        213.51        20.41 o
 -19   2   5         27.15         12.10         8.92 o
 -18   2   5        392.91        404.68        16.64 o
 -17   2   5        523.20        513.94        15.46 o
 -16   2   5       2631.89       2606.44        40.69 o
 -15   2   5         22.98         27.20         7.74 o
 -14   2   5        750.51        766.43        15.53 o
 -13   2   5         28.98         28.99         6.24 o
 -12   2   5       1391.16       1507.24        20.58 o
 -11   2   5       4508.42       4849.73        54.52 o
 -10   2   5        166.73        175.05         8.19 o
  -9   2   5        915.55       1030.63        12.92 o
  -8   2   5        193.79        174.44         5.00 o
  -7   2   5        623.71        688.46         9.53 o
  -6   2   5      20113.87      20072.57       182.86 o
  -5   2   5       2387.62       2466.28        24.94 o
  -4   2   5          1.19         -1.64         3.18 o
  -3   2   5        298.00        328.55         6.88 o
  -2   2   5       6559.74       6217.54        54.05 o
  -1   2   5       8718.42       8626.04        70.50 o
   0   2   5       4277.75       4141.20        38.44 o
   1   2   5        191.62        204.96         7.28 o
   2   2   5       1395.05       1413.91        20.04 o
   3   2   5        812.50        889.72        12.29 o
   4   2   5      10431.41      11260.14       118.81 o
   5   2   5       8130.87       8901.12        87.33 o
   6   2   5        120.09        132.24         4.57 o
   7   2   5          5.56         10.13         3.26 o
   8   2   5         73.09         98.06         4.32 o
   9   2   5         91.49         67.98         4.61 o
  10   2   5        105.48        146.52         5.84 o
  11   2   5       3295.21       3309.19        35.28 o
  12   2   5        118.36         95.56         8.55 o
  13   2   5        447.45        379.16        10.03 o
  14   2   5       6918.11       6639.80        90.89 o
  15   2   5         55.66         55.24        10.34 o
  16   2   5        122.21        100.93        11.38 o
  17   2   5          5.11          6.18         9.99 o
  18   2   5          3.08          7.59        10.71 o
  19   2   5        125.02        140.77        16.54 o
  20   2   5        148.79        149.22        18.52 o
  21   2   5          0.80         -6.82        14.57 o
  22   2   5        175.77        191.99        19.28 o
  23   2   5          5.54          8.70        15.70 o
  24   2   5        138.27        134.22        19.64 o
 -27   3   5         76.19         65.75        19.28 o
 -26   3   5          0.64          2.10        16.67 o
 -25   3   5        645.87        623.55        28.81 o
 -24   3   5        689.27        634.07        24.26 o
 -23   3   5         17.68         27.36        13.26 o
 -22   3   5        242.39        240.03        16.51 o
 -21   3   5        979.55        908.89        25.92 o
 -20   3   5         11.86         31.41        11.33 o
 -19   3   5         64.11         57.96         9.83 o
 -18   3   5        290.04        254.41        12.52 o
 -17   3   5        997.60        927.75        20.81 o
 -16   3   5         74.04        101.23         9.47 o
 -15   3   5        943.21       1034.81        20.80 o
 -14   3   5        188.69        211.45         8.67 o
 -13   3   5          0.18         -5.10         5.10 o
 -12   3   5        225.83        202.85         8.47 o
 -11   3   5        214.33        174.37         8.32 o
 -10   3   5       3808.82       4070.82        46.03 o
  -9   3   5      12062.70      12944.84       112.31 o
  -8   3   5        510.67        518.85         8.68 o
  -7   3   5        101.72        108.35         4.50 o
  -6   3   5       4429.80       4526.51        46.03 o
  -5   3   5        281.97        248.25         8.39 o
  -4   3   5      11754.15      12191.84       116.28 o
  -3   3   5       4877.53       5045.90        47.31 o
  -2   3   5         54.27         49.46         3.26 o
  -1   3   5          5.17          8.89         2.62 o
   0   3   5       1620.26       1580.37        16.70 o
   1   3   5       5550.80       5274.07        69.41 o
   2   3   5         28.04         45.47        12.63 o
   3   3   5       3585.46       3818.92        59.73 o
   4   3   5       3974.56       4283.89        69.89 o
   5   3   5          1.32          6.64         3.54 o
   6   3   5       6906.26       7413.76        79.69 o
   7   3   5       1106.38       1167.52        14.00 o
   8   3   5         22.53         25.22         3.37 o
   9   3   5       1950.38       2158.57        23.61 o
  10   3   5        345.57        380.29         8.01 o
  11   3   5        109.37        144.78         5.83 o
  12   3   5       2228.35       2163.82        26.82 o
  13   3   5        431.18        400.69        15.30 o
  14   3   5        192.80        191.70        12.14 o
  15   3   5          0.02         -9.07         9.07 o
  16   3   5         51.94         22.01        10.13 o
  17   3   5          1.14          1.60        10.34 o
  18   3   5          6.99          6.42        10.44 o
  19   3   5         47.92         95.60        15.10 o
  20   3   5         42.86         19.31        13.98 o
  21   3   5          9.01         16.29        16.41 o
  22   3   5          0.29          3.95        15.34 o
  23   3   5         70.10         90.16        17.74 o
  24   3   5         51.60         34.47        16.89 o
 -27   4   5        175.51        229.60        22.59 o
 -26   4   5         29.17         29.28        22.73 o
 -25   4   5          2.04         14.07        13.73 o
 -24   4   5        377.39        410.27        20.81 o
 -23   4   5          0.25          5.47        12.47 o
 -22   4   5        380.38        353.43        27.95 o
 -21   4   5        102.03        105.11        13.44 o
 -20   4   5        384.66        368.31        44.75 o
 -19   4   5        698.71        705.35        36.10 o
 -18   4   5       1181.15       1122.77        26.12 o
 -17   4   5        394.29        414.19        20.78 o
 -16   4   5       1291.16       1183.29        23.17 o
 -15   4   5       1677.49       1818.13        27.38 o
 -14   4   5         92.11         75.05         6.56 o
 -13   4   5         65.49         77.58         9.53 o
 -12   4   5        419.54        474.10        10.56 o
 -11   4   5       1596.21       1658.97        24.07 o
 -10   4   5       4075.26       4260.97        44.70 o
  -9   4   5        980.97       1023.54        13.84 o
  -8   4   5        616.62        666.50        12.90 o
  -7   4   5        424.47        443.74         7.97 o
  -6   4   5      10323.59      11085.73       109.29 o
  -5   4   5       4035.63       4314.55        47.76 o
  -4   4   5       1188.18       1130.28        13.08 o
  -3   4   5        700.27        807.01        10.05 o
  -2   4   5       5350.78       5564.86        52.00 o
  -1   4   5       1907.08       2092.22        26.16 o
   0   4   5       1512.09       1601.03        15.99 o
   1   4   5         18.10         20.37         3.24 o
   2   4   5       1908.64       1954.24        24.53 o
   3   4   5       3589.68       3794.89        78.28 o
   4   4   5         16.08         24.00         3.52 o
   5   4   5       3068.50       3439.67        41.91 o
   6   4   5        872.19       1029.05        15.18 o
   7   4   5       4908.02       5340.71        59.12 o
   8   4   5       4383.12       4663.05        51.94 o
   9   4   5        298.36        262.55        10.95 o
  10   4   5       2888.73       2946.80        34.06 o
  11   4   5       1130.75       1152.67        15.02 o
  12   4   5          4.66          6.73         7.17 o
  13   4   5         76.43         84.64        21.73 o
  14   4   5        171.32        170.97        11.51 o
  15   4   5         60.73         33.03        10.16 o
  16   4   5        110.08        121.05        11.64 o
  17   4   5         11.97         -8.02        16.76 o
  18   4   5          6.50          7.96        11.02 o
  19   4   5        447.98        408.51        24.34 o
  20   4   5        108.99         73.58        15.77 o
  21   4   5        182.56        191.32        18.94 o
  22   4   5        121.20        105.84        17.59 o
  23   4   5        594.56        622.77        29.60 o
  24   4   5        269.14        307.82        34.93 o
 -26   5   5        260.29        289.56        20.33 o
 -25   5   5         90.76         95.93        15.49 o
 -24   5   5        435.68        506.64        22.47 o
 -23   5   5          0.22          0.89        12.86 o
 -22   5   5       1516.17       1517.79        37.73 o
 -21   5   5        865.41        845.66        29.69 o
 -20   5   5       1203.24       1218.16        30.59 o
 -19   5   5         67.09         67.15        12.43 o
 -18   5   5        304.11        302.84        16.28 o
 -17   5   5        305.00        226.90        10.72 o
 -16   5   5          2.00         -6.85         7.17 o
 -15   5   5        895.15        834.15        21.97 o
 -14   5   5         50.47         38.26         6.24 o
 -13   5   5          1.02         -3.44         5.31 o
 -12   5   5       2262.49       2375.13        32.57 o
 -11   5   5        657.36        709.64        12.56 o
 -10   5   5          5.11         16.69         4.87 o
  -9   5   5        177.85        217.58         7.08 o
  -8   5   5       1247.84       1158.66        18.04 o
  -7   5   5          1.75         -0.18         3.94 o
  -6   5   5       2029.34       2152.91        26.17 o
  -5   5   5         12.91         -2.74         4.49 o
  -4   5   5        547.74        619.78        12.73 o
  -3   5   5       6880.59       7299.40        68.15 o
  -2   5   5       1297.00       1446.38        14.69 o
  -1   5   5        860.92        916.15        10.74 o
   0   5   5        553.60        627.12         9.40 o
   1   5   5        566.92        541.20         8.14 o
   2   5   5       1280.25       1384.58        18.36 o
   3   5   5        125.59        108.56         4.04 o
   4   5   5       2175.36       2209.34        28.30 o
   5   5   5        389.70        348.47         7.73 o
   6   5   5          1.49         -0.01         3.58 o
   7   5   5        566.28        540.31         9.76 o
   8   5   5        107.64        101.80         5.25 o
   9   5   5        185.95        176.05         5.72 o
  10   5   5        284.71        323.55         9.65 o
  11   5   5          2.77         11.69         4.92 o
  12   5   5        146.89        152.46         9.15 o
  13   5   5        472.12        485.12        14.74 o
  14   5   5        507.14        543.49        15.65 o
  15   5   5          8.89         -2.53         9.41 o
  16   5   5        575.90        517.31        19.07 o
  17   5   5        328.49        309.38        15.36 o
  18   5   5         19.98         14.31        10.65 o
  19   5   5        354.53        325.90        18.09 o
  20   5   5        297.99        317.46        17.31 o
  21   5   5        245.94        258.29        20.22 o
  22   5   5        275.95        336.88        22.41 o
  23   5   5        131.64        152.87        42.09 o
 -26   6   5          4.78         34.26        14.73 o
 -25   6   5         67.09         97.88        15.71 o
 -24   6   5          0.01         15.32        14.27 o
 -23   6   5        572.88        591.40        23.25 o
 -22   6   5         24.05         34.17        13.26 o
 -21   6   5        245.24        225.86        16.56 o
 -20   6   5         29.14         24.49        12.35 o
 -19   6   5        154.30        144.48        14.04 o
 -18   6   5        457.24        432.04        16.11 o
 -17   6   5       1013.88        986.05        22.78 o
 -16   6   5        859.96        856.79        39.49 o
 -15   6   5        519.52        507.08        13.61 o
 -14   6   5         37.60         31.43         7.15 o
 -13   6   5        493.29        464.10        23.18 o
 -12   6   5        156.19        110.67         6.44 o
 -11   6   5         48.79         52.45         5.63 o
 -10   6   5        392.32        426.23         9.89 o
  -9   6   5        327.87        308.53         8.51 o
  -8   6   5         12.47         21.33         5.96 o
  -7   6   5       3386.10       3798.80        43.15 o
  -6   6   5       1365.67       1381.08        20.53 o
  -5   6   5       2886.89       3071.37        38.96 o
  -4   6   5       4666.51       5120.25        56.84 o
  -3   6   5        250.81        270.08         9.19 o
  -2   6   5        402.90        533.40         7.83 o
  -1   6   5       2522.82       2638.95        28.06 o
   0   6   5         57.54         65.04         3.63 o
   1   6   5        304.23        376.61         7.18 o
   2   6   5         11.03         21.18         3.51 o
   3   6   5        179.57        173.94         6.97 o
   4   6   5        525.82        408.73        10.67 o
   5   6   5        126.23         95.60         4.92 o
   6   6   5        184.49        148.41         6.26 o
   7   6   5       1174.96       1165.22        17.47 o
   8   6   5         84.05         78.70         4.10 o
   9   6   5        202.14        164.43         6.36 o
  10   6   5        282.70        294.55         8.10 o
  11   6   5       1270.99       1330.77        23.86 o
  12   6   5         71.18         72.73         8.17 o
  13   6   5        923.57        882.92        18.95 o
  14   6   5        551.90        558.15        15.93 o
  15   6   5       1949.19       1837.48        31.84 o
  16   6   5         67.03         61.91         9.53 o
  17   6   5         25.90         27.31        11.11 o
  18   6   5         18.83         20.28        11.48 o
  19   6   5        223.42        238.22        15.60 o
  20   6   5          0.28          0.12        12.01 o
  21   6   5          1.82         29.86        14.56 o
  22   6   5        355.13        408.46        23.66 o
  23   6   5        566.45        687.01        30.94 o
 -25   7   5         53.24         61.55        15.84 o
 -24   7   5        389.66        428.89        22.00 o
 -23   7   5        208.97        201.13        21.22 o
 -22   7   5         18.11         21.28        13.33 o
 -21   7   5          1.77         10.24        18.29 o
 -20   7   5       1736.73       1638.72        32.11 o
 -19   7   5        327.10        313.52        19.67 o
 -18   7   5       2190.14       2056.69        36.46 o
 -17   7   5         76.27         61.89        10.52 o
 -16   7   5        179.37        138.28        11.08 o
 -15   7   5          1.24          1.77         8.98 o
 -14   7   5          4.60         -1.30         7.23 o
 -13   7   5        358.77        397.22        12.51 o
 -12   7   5       2375.85       2348.15        29.58 o
 -11   7   5          3.11         -1.81         5.03 o
 -10   7   5         25.85         10.03         5.46 o
  -9   7   5       2496.63       2522.10        30.67 o
  -8   7   5        311.68        377.25         9.29 o
  -7   7   5       1890.72       1825.03        23.21 o
  -6   7   5         32.06         55.04         6.83 o
  -5   7   5       1908.58       1913.18        26.63 o
  -4   7   5        358.02        352.70        10.00 o
  -3   7   5        206.78        232.83        11.84 o
  -2   7   5       2187.24       2401.36        24.76 o
  -1   7   5          0.92         18.10         4.58 o
   0   7   5        153.42        190.69         5.88 o
   1   7   5       3568.78       3743.04        46.09 o
   2   7   5        728.52        663.34        11.28 o
   3   7   5          2.68          0.20         6.07 o
   4   7   5        824.23        823.44        13.93 o
   5   7   5          6.04          7.27         4.29 o
   6   7   5          3.71          3.29         5.13 o
   7   7   5        148.07        151.05         7.03 o
   8   7   5       1972.36       1930.84        24.81 o
   9   7   5        839.71        846.26        14.37 o
  10   7   5         22.52         27.75         7.19 o
  11   7   5        156.73        225.12        10.79 o
  12   7   5        368.21        336.82        12.69 o
  13   7   5        774.68        765.62        18.42 o
  14   7   5        144.23        111.58        15.57 o
  15   7   5        248.20        240.87        13.85 o
  16   7   5        263.78        309.95        21.75 o
  17   7   5        141.88        177.10        19.80 o
  18   7   5         19.61         28.46        11.51 o
  19   7   5         83.34         93.16        13.24 o
  20   7   5        278.73        309.79        18.64 o
  21   7   5          3.83         12.06        14.63 o
  22   7   5        200.15        179.29        33.67 o
 -25   8   5        201.54        240.63        23.04 o
 -24   8   5        782.35        805.65        29.28 o
 -23   8   5         92.81        119.26        16.20 o
 -22   8   5        522.78        545.67        23.88 o
 -21   8   5         49.71         46.32        12.07 o
 -20   8   5        157.19        192.46        13.91 o
 -19   8   5          2.52          4.18        10.23 o
 -18   8   5        162.25        168.69        13.61 o
 -17   8   5        165.80        170.62        12.19 o
 -16   8   5         13.73         -0.59         9.40 o
 -15   8   5         71.73         76.47        10.63 o
 -14   8   5        125.78        101.79        10.66 o
 -13   8   5        551.42        487.66        16.20 o
 -12   8   5        106.01         95.76        11.51 o
 -11   8   5        227.03        239.73        10.10 o
 -10   8   5       2192.98       2172.49        27.52 o
  -9   8   5       2008.80       1850.08        24.14 o
  -8   8   5        149.79        140.23         6.28 o
  -7   8   5       2480.79       2508.51        34.24 o
  -6   8   5         39.92         50.15         6.66 o
  -5   8   5        163.27        130.80         7.45 o
  -4   8   5        242.27        302.09         9.22 o
  -3   8   5       1266.71       1363.97        19.27 o
  -2   8   5         76.48         68.09         5.95 o
  -1   8   5        568.41        567.05        15.81 o
   0   8   5        229.80        244.57         7.97 o
   1   8   5          0.13          3.11         5.41 o
   2   8   5        557.56        496.33        10.26 o
   3   8   5       1474.91       1509.82        24.77 o
   4   8   5       3580.48       3607.51        45.75 o
   5   8   5       2039.53       1967.90        30.88 o
   6   8   5          5.70          3.06         5.21 o
   7   8   5       1813.22       1716.02        24.91 o
   8   8   5        159.36        185.73        13.21 o
   9   8   5        410.50        383.78        11.75 o
  10   8   5          8.25         12.61         6.70 o
  11   8   5        626.41        636.79        16.46 o
  12   8   5        732.03        665.59        17.37 o
  13   8   5         96.93         92.61         9.46 o
  14   8   5        153.91        157.11        10.55 o
  15   8   5        261.37        228.81        11.92 o
  16   8   5          4.44         17.81        11.06 o
  17   8   5         73.27         76.69        10.52 o
  18   8   5        166.95        163.85        14.08 o
  19   8   5        310.91        335.92        32.83 o
  20   8   5         12.43          6.36        17.83 o
  21   8   5        245.42        323.82        25.89 o
  22   8   5         66.16        100.17        30.30 o
 -24   9   5          0.42          2.78        14.59 o
 -23   9   5         56.74         32.94        15.13 o
 -22   9   5          1.72         -0.53        11.87 o
 -21   9   5          5.71         -1.29        11.33 o
 -20   9   5        103.39         72.38        12.24 o
 -19   9   5         41.05         42.09        11.42 o
 -18   9   5        505.70        497.50        23.69 o
 -17   9   5       1831.17       1704.43        36.45 o
 -16   9   5        753.13        656.73        25.34 o
 -15   9   5          0.72          0.54         9.58 o
 -14   9   5          5.92         16.75         9.48 o
 -13   9   5         44.81         70.05        10.15 o
 -12   9   5        303.53        276.07        12.79 o
 -11   9   5         66.92         70.34         9.43 o
 -10   9   5         88.28        123.20         8.69 o
  -9   9   5       1370.10       1284.00        21.65 o
  -8   9   5       2395.12       2461.50        30.64 o
  -7   9   5       3324.28       3429.86        49.47 o
  -6   9   5       2445.79       2482.94        34.31 o
  -5   9   5        821.43        730.15        15.08 o
  -4   9   5       1197.74       1201.72        19.07 o
  -3   9   5         93.21         76.09         6.59 o
  -2   9   5          2.06          3.41         5.50 o
  -1   9   5         91.08         95.64         6.37 o
   0   9   5        143.71        153.03         6.15 o
   1   9   5        192.35        205.31         7.51 o
   2   9   5        194.57        190.90         7.31 o
   3   9   5       1868.74       1714.48        27.87 o
   4   9   5         78.50         90.28         8.50 o
   5   9   5        684.52        690.36        16.77 o
   6   9   5       2092.05       2014.26        32.81 o
   7   9   5       7611.00       7414.75       101.13 o
   8   9   5         73.71         51.11         7.64 o
   9   9   5       5129.96       4686.82        60.39 o
  10   9   5        905.02        829.05        17.56 o
  11   9   5        194.24        193.36        10.56 o
  12   9   5          5.31          9.10         8.50 o
  13   9   5         77.00         96.49        12.39 o
  14   9   5          0.94          8.58         8.70 o
  15   9   5          7.06         15.95         9.23 o
  16   9   5         90.41         78.35        10.24 o
  17   9   5        471.85        477.23        28.23 o
  18   9   5         20.53         50.99        18.42 o
  19   9   5         11.16         16.06        18.09 o
  20   9   5          0.14         22.56        18.15 o
  21   9   5        235.82        296.09        26.48 o
 -23  10   5         14.02         14.80        14.99 o
 -22  10   5         56.82         32.27        14.24 o
 -21  10   5         72.46         74.70        13.31 o
 -20  10   5        191.06        164.50        14.28 o
 -19  10   5          2.28         -5.22        11.18 o
 -18  10   5         72.65         43.96        11.81 o
 -17  10   5         33.51         57.87        11.50 o
 -16  10   5        383.87        408.95        16.57 o
 -15  10   5       1571.76       1565.42        30.55 o
 -14  10   5         77.68         76.53        11.54 o
 -13  10   5        107.05        118.70        12.39 o
 -12  10   5        378.07        386.14        21.99 o
 -11  10   5       1304.07       1232.04        31.10 o
 -10  10   5         71.35         75.49        12.92 o
  -9  10   5        418.14        339.66        13.50 o
  -8  10   5       1431.14       1208.83        21.37 o
  -7  10   5       3406.59       3410.58        40.66 o
  -6  10   5        105.28        119.06        11.24 o
  -5  10   5         85.62         59.18         7.39 o
  -4  10   5          0.01          6.86         6.25 o
  -3  10   5        121.86        122.57        10.79 o
  -2  10   5         12.25         -6.00         6.00 o
  -1  10   5        218.68        187.87         8.77 o
   0  10   5         14.69          4.41         8.58 o
   1  10   5       2695.85       2584.07        46.25 o
   2  10   5        228.21        184.96        11.88 o
   3  10   5       2798.28       2620.07        46.85 o
   4  10   5        388.01        400.61        24.40 o
   5  10   5        416.48        419.32        14.10 o
   6  10   5        142.77        158.53        10.03 o
   7  10   5       1219.34       1218.80        23.89 o
   8  10   5        711.38        634.05        15.38 o
   9  10   5        140.91        120.13         9.49 o
  10  10   5        309.29        295.90        16.30 o
  11  10   5        285.98        278.25        12.67 o
  12  10   5        642.88        631.62        17.54 o
  13  10   5         19.16         23.85        12.03 o
  14  10   5         15.78         11.87        12.88 o
  15  10   5        525.65        529.11        22.42 o
  16  10   5        142.75        190.66        16.97 o
  17  10   5         13.23         19.22        18.15 o
  18  10   5        255.74        264.34        24.70 o
  19  10   5         21.60         26.28        19.28 o
  20  10   5         36.15         55.60        20.53 o
 -21  11   5          0.91          8.46        14.00 o
 -20  11   5         23.48         27.47        12.97 o
 -19  11   5         19.51         28.37        11.86 o
 -18  11   5         34.96         25.46        11.68 o
 -17  11   5        219.83        231.17        14.89 o
 -16  11   5          3.42        -10.85        10.85 o
 -15  11   5        233.14        190.98        13.63 o
 -14  11   5         17.33         13.89        10.67 o
 -13  11   5         11.88         22.84        10.57 o
 -12  11   5         26.75         27.60        10.00 o
 -11  11   5         47.65         29.23        13.49 o
 -10  11   5          3.51         -2.57         9.52 o
  -9  11   5       1020.73        882.23        20.91 o
  -8  11   5        104.26         90.50        10.06 o
  -7  11   5        371.43        312.97        13.54 o
  -6  11   5        427.11        390.10        13.09 o
  -5  11   5        498.02        437.09        13.40 o
  -4  11   5        355.02        370.34        13.11 o
  -3  11   5       1064.09        951.07        20.97 o
  -2  11   5        287.57        213.58        10.13 o
  -1  11   5       1740.24       1579.16        25.18 o
   0  11   5       1051.29       1094.56        26.30 o
   1  11   5        797.23        805.75        21.61 o
   2  11   5        157.58        152.87        11.98 o
   3  11   5        282.24        267.23        12.24 o
   4  11   5         91.14         92.75        11.34 o
   5  11   5        639.32        558.09        16.52 o
   6  11   5         20.57         27.83         8.59 o
   7  11   5         38.47         42.12         8.93 o
   8  11   5        386.19        370.23        13.06 o
   9  11   5         31.11         32.10         8.17 o
  10  11   5        368.67        403.37        14.29 o
  11  11   5          4.65          3.72         9.03 o
  12  11   5          0.08        -11.94        11.94 o
  13  11   5        115.09        104.51        19.28 o
  14  11   5        196.26        209.11        17.44 o
  15  11   5        130.18         95.41        15.48 o
  16  11   5        722.13        751.76        33.91 o
  17  11   5         53.15         69.86        20.83 o
  18  11   5        298.33        277.02        25.84 o
 -20  12   5        112.34        117.32        15.95 o
 -19  12   5         11.90         17.80        14.11 o
 -18  12   5         33.83         36.22        12.76 o
 -17  12   5         26.81         39.17        12.14 o
 -16  12   5         47.24         62.70        15.55 o
 -15  12   5         48.23         37.28        11.72 o
 -14  12   5        549.32        600.70        20.12 o
 -13  12   5        824.63        813.72        22.33 o
 -12  12   5         43.67         49.02        10.90 o
 -11  12   5         79.04         86.86        11.21 o
 -10  12   5         29.12         16.08        10.08 o
  -9  12   5         63.49         35.34        10.14 o
  -8  12   5         52.23         44.51        12.07 o
  -7  12   5        151.67        153.99        23.62 o
  -6  12   5         14.53          7.03        11.16 o
  -5  12   5         15.13         14.19        13.72 o
  -4  12   5       1464.26       1318.15        36.51 o
  -3  12   5        632.89        642.58        16.23 o
  -2  12   5         25.05         16.05         7.91 o
  -1  12   5        338.82        316.60        11.87 o
   0  12   5         16.92         40.36         9.47 o
   1  12   5        656.69        613.04        20.72 o
   2  12   5         91.19        108.86        11.97 o
   3  12   5       1586.73       1517.43        28.67 o
   4  12   5        146.73        134.09        10.93 o
   5  12   5        119.22        113.76        10.38 o
   6  12   5         73.92         84.00         9.94 o
   7  12   5        260.09        222.84        11.34 o
   8  12   5        167.83        196.48        13.42 o
   9  12   5         40.11         33.06         9.53 o
  10  12   5         36.85         54.42         9.23 o
  11  12   5        414.87        461.26        21.41 o
  12  12   5          0.63          3.71        12.88 o
  13  12   5         34.60         40.67        14.38 o
  14  12   5        961.72       1053.97        31.47 o
  15  12   5        416.00        429.10        22.12 o
  16  12   5         34.45         30.51        19.61 o
  17  12   5        202.56        215.34        24.32 o
 -18  13   5         34.37         42.99        16.99 o
 -17  13   5         81.08         91.57        17.59 o
 -16  13   5          1.22          0.87        15.97 o
 -15  13   5        199.87        207.09        17.22 o
 -14  13   5         11.33          1.13        12.37 o
 -13  13   5         76.17         74.79        13.69 o
 -12  13   5        338.27        349.02        18.57 o
 -11  13   5         38.79         67.60        13.20 o
 -10  13   5          7.07         -3.32        12.12 o
  -9  13   5         40.01         22.79        12.48 o
  -8  13   5        345.16        297.53        17.36 o
  -7  13   5        179.74        151.21        14.03 o
  -6  13   5          7.78          8.02        11.61 o
  -5  13   5        162.23        164.23        14.40 o
  -4  13   5         10.50         12.26        11.16 o
  -3  13   5         24.35         20.97         9.43 o
  -2  13   5        156.86        136.68        11.61 o
  -1  13   5        182.91        147.04        13.32 o
   0  13   5          8.74         -3.19         8.98 o
   1  13   5         85.61         78.04        10.41 o
   2  13   5         22.26         15.85         9.64 o
   3  13   5         44.88         48.84        10.57 o
   4  13   5        255.22        259.01        13.17 o
   5  13   5          0.04         10.20         9.25 o
   6  13   5         65.14         43.28        11.78 o
   7  13   5        411.39        442.17        23.68 o
   8  13   5        693.79        705.01        18.39 o
   9  13   5          3.39         13.98        11.66 o
  10  13   5        524.34        519.00        23.43 o
  11  13   5          0.01         -7.40        21.39 o
  12  13   5        408.14        403.38        23.65 o
  13  13   5         25.48         33.66        15.87 o
  14  13   5        436.90        468.38        30.07 o
  15  13   5         51.68        100.20        22.00 o
 -16  14   5        328.67        348.40        26.94 o
 -15  14   5          5.47         15.09        15.94 o
 -14  14   5        121.21        113.48        18.40 o
 -13  14   5         41.36         52.39        22.73 o
 -12  14   5        262.24        275.40        18.20 o
 -11  14   5        201.40        195.65        16.59 o
 -10  14   5          0.62        -12.43        12.43 o
  -9  14   5         17.75         26.67        12.86 o
  -8  14   5         13.53          6.05        12.45 o
  -7  14   5         28.11         32.83        12.94 o
  -6  14   5          6.14         -1.41        13.82 o
  -5  14   5        109.12        102.23        13.91 o
  -4  14   5        357.96        358.12        19.53 o
  -3  14   5        331.87        354.80        18.19 o
  -2  14   5          0.55         -9.70         9.70 o
  -1  14   5          2.62         -0.37         9.78 o
   0  14   5         26.72         26.31        10.06 o
   1  14   5        573.29        585.01        18.55 o
   2  14   5          3.56         15.32         8.81 o
   3  14   5          1.48         -2.06        10.88 o
   4  14   5         27.68         32.91        12.24 o
   5  14   5         71.27         79.19        12.66 o
   6  14   5        213.74        197.49        12.06 o
   7  14   5        191.46        248.35        12.68 o
   8  14   5        104.39        108.23        13.67 o
   9  14   5          3.62         24.75        12.45 o
  10  14   5       1582.09       1755.89        41.26 o
  11  14   5         60.57         69.20        15.49 o
  12  14   5         31.10         13.89        15.05 o
  13  14   5         50.08         21.90        15.69 o
 -14  15   5          0.20         -1.84        16.17 o
 -13  15   5        126.05        121.11        18.69 o
 -12  15   5         33.84         32.16        15.94 o
 -11  15   5          0.44        -14.84        14.84 o
 -10  15   5          0.80        -16.77        19.36 o
  -9  15   5        806.14        801.92        32.34 o
  -8  15   5         72.27         74.67        21.04 o
  -7  15   5        119.27        154.29        15.68 o
  -6  15   5          0.02        -12.67        12.71 o
  -5  15   5         61.10         89.49        26.05 o
  -4  15   5        340.82        274.34        23.82 o
  -3  15   5        307.26        310.38        18.25 o
  -2  15   5         15.44         -9.60        12.68 o
  -1  15   5          0.22          8.07        10.39 o
   0  15   5          5.80          7.17        10.34 o
   1  15   5         29.10         18.15         9.45 o
   2  15   5         24.73         26.02         9.64 o
   3  15   5         67.24         79.62        10.91 o
   4  15   5        153.33        140.13        12.07 o
   5  15   5        122.66        153.57        13.14 o
   6  15   5       1600.84       1720.97        33.81 o
   7  15   5          4.52         10.84        14.08 o
   8  15   5        155.41        153.35        17.97 o
   9  15   5         24.45         39.56        28.62 o
  10  15   5          7.91         -1.68        26.94 o
  11  15   5        461.72        489.89        43.77 o
 -11  16   5         54.20         89.29        18.69 o
 -10  16   5        338.02        363.26        24.98 o
  -9  16   5         24.94         13.08        45.87 o
  -8  16   5         37.76         46.27        17.23 o
  -7  16   5        572.01        597.52        29.42 o
  -6  16   5          0.43         16.89        21.89 o
  -5  16   5         16.47        -15.48        15.48 o
  -4  16   5        239.96        294.38        41.25 o
  -3  16   5         51.89         97.60        18.52 o
  -2  16   5         90.90         63.89        31.99 o
  -1  16   5        238.33        268.99        21.33 o
   0  16   5        105.73        120.12        17.97 o
   1  16   5         42.37         40.00        12.90 o
   2  16   5        460.51        437.66        19.53 o
   3  16   5        943.82       1073.82        29.14 o
   4  16   5        192.33        277.22        19.44 o
   5  16   5         32.50         31.30        19.34 o
   6  16   5         72.91         61.65        19.93 o
   7  16   5         28.66        -10.09        18.15 o
   8  16   5        233.53        247.47        36.19 o
  -4  17   5        405.02        428.35        26.48 o
  -3  17   5        100.37        144.49        19.88 o
  -2  17   5         15.86        -18.94        18.94 o
  -1  17   5        164.48        143.24        20.00 o
   0  17   5        121.37         93.23        18.57 o
   1  17   5        131.45        165.71        19.77 o
 -28   0   6         97.12         69.86        28.62 o
 -27   0   6        229.30        272.72        32.83 o
 -26   0   6       1279.85       1247.46        58.08 o
 -25   0   6        159.37        196.12        27.78 o
 -24   0   6        516.29        464.64        37.04 o
 -23   0   6         92.52        127.10        17.83 o
 -22   0   6          0.08         -1.68        13.30 o
 -21   0   6       2560.80       2497.35        58.89 o
 -20   0   6        339.19        330.80        19.61 o
 -19   0   6       4120.92       4058.31        85.70 o
 -18   0   6        826.38        892.59        29.74 o
 -17   0   6       2577.16       2534.31        56.53 o
 -16   0   6       1439.36       1436.48        36.90 o
 -15   0   6       1102.09        992.07        23.16 o
 -14   0   6         62.99         67.73        11.22 o
 -13   0   6       5736.91       6004.25        94.93 o
 -12   0   6       1349.33       1218.67        28.13 o
 -11   0   6         26.94         17.33         8.81 o
 -10   0   6       3504.74       3751.33        61.56 o
  -9   0   6          5.83          4.82         5.45 o
  -8   0   6        186.80        227.56        37.04 o
  -7   0   6       3360.96       3406.03        66.36 o
  -6   0   6      24552.95      24961.88       372.42 o
  -5   0   6      17078.63      16918.82       218.64 o
  -4   0   6      40453.64      38778.61       775.40 o
  -3   0   6       1104.05       1082.50        22.48 o
  -2   0   6      37237.96      37792.18       434.47 o
  -1   0   6      35831.79      34832.20       400.96 o
   0   0   6         22.99         43.98         3.36 o
   1   0   6      35068.25      34514.83       502.99 o
   2   0   6       1388.82       1600.67        26.56 o
   3   0   6        122.45        145.23         6.47 o
   4   0   6       3810.77       3773.06        44.90 o
   5   0   6      16104.59      17581.04       225.83 o
   6   0   6       4795.75       4905.02        65.08 o
   7   0   6      16202.59      17984.34       231.72 o
   8   0   6       2641.38       2740.46        44.01 o
   9   0   6       8033.89       8345.42       126.28 o
  10   0   6       3209.69       3439.56        55.01 o
  11   0   6        273.29        283.25        11.31 o
  12   0   6         92.59         68.11         7.91 o
  13   0   6       5184.97       5242.85        82.71 o
  14   0   6       6595.02       6548.15       127.07 o
  15   0   6       2560.79       2583.74        70.29 o
  16   0   6        968.17        986.52        42.93 o
  17   0   6         11.99          5.89        17.68 o
  18   0   6        439.07        423.39        31.14 o
  19   0   6        560.48        548.81        35.35 o
  20   0   6          0.07         21.89        21.04 o
  21   0   6         35.99         15.99        21.89 o
  22   0   6        483.20        525.24        40.40 o
  23   0   6        660.19        639.72        43.77 o
  24   0   6        371.34        429.29        36.19 o
 -28   1   6         51.67         44.34        18.74 o
 -27   1   6          0.90         -6.94        16.96 o
 -26   1   6        409.07        451.06        37.88 o
 -25   1   6        260.35        276.49        22.91 o
 -24   1   6         51.84         57.39        13.75 o
 -23   1   6        515.70        572.60        30.21 o
 -22   1   6        155.75        151.75        12.36 o
 -21   1   6       1479.26       1446.95        37.66 o
 -20   1   6        102.03         77.27        10.62 o
 -19   1   6         85.95         84.40        10.16 o
 -18   1   6       1369.85       1207.91        24.17 o
 -17   1   6        733.08        692.78        17.82 o
 -16   1   6       1743.25       1726.15        29.55 o
 -15   1   6        568.94        586.75        12.47 o
 -14   1   6          6.39         -5.43         5.43 o
 -13   1   6         57.46         67.70         6.09 o
 -12   1   6       2046.29       2189.44        27.26 o
 -11   1   6       3055.65       3522.89        40.72 o
 -10   1   6       3125.12       3219.19        34.45 o
  -9   1   6       1917.40       2001.93        28.69 o
  -8   1   6       7694.77       7624.28       102.29 o
  -7   1   6       2249.84       2238.08        22.80 o
  -6   1   6        827.97        901.44        20.38 o
  -5   1   6       2196.59       2224.99        23.77 o
  -4   1   6       3300.36       3337.94        30.05 o
  -3   1   6        209.58        210.31         4.44 o
  -2   1   6      27320.54      26651.75       241.78 o
  -1   1   6        111.64        164.85         4.45 o
   0   1   6       4269.67       4291.68        37.49 o
   1   1   6          0.06         -2.31         2.31 o
   2   1   6         24.69         48.85         4.46 o
   3   1   6      14667.50      14879.79       135.57 o
   4   1   6       2532.89       2710.34        27.87 o
   5   1   6          0.26         -0.07         2.78 o
   6   1   6       4077.33       4480.97        48.88 o
   7   1   6       3924.61       4384.75        48.02 o
   8   1   6       3463.17       3628.42        41.72 o
   9   1   6       1810.09       1897.80        21.23 o
  10   1   6        350.33        318.62        10.98 o
  11   1   6        682.69        641.22        15.31 o
  12   1   6        248.43        275.27         7.91 o
  13   1   6       1430.40       1293.65        18.33 o
  14   1   6          0.11          0.68         7.49 o
  15   1   6        414.12        407.71        16.48 o
  16   1   6        901.42        940.55        35.00 o
  17   1   6       1280.71       1215.78        34.51 o
  18   1   6         36.22         19.27        14.73 o
  19   1   6         25.49         21.37        13.65 o
  20   1   6        464.12        469.90        30.72 o
  21   1   6          0.09         21.70        14.57 o
  22   1   6        136.54        114.93        17.49 o
  23   1   6         84.63         77.39        17.86 o
  24   1   6        165.59        215.25        23.15 o
 -28   2   6        455.65        474.55        29.15 o
 -27   2   6         96.75        118.88        19.93 o
 -26   2   6          4.39         13.87        17.23 o
 -25   2   6         21.09         34.54        17.23 o
 -24   2   6        147.10        163.95        19.69 o
 -23   2   6         27.45         12.00        12.13 o
 -22   2   6         35.69          5.70        16.42 o
 -21   2   6         58.11         53.69        10.60 o
 -20   2   6       1070.72       1032.25        23.22 o
 -19   2   6        530.87        463.53        18.95 o
 -18   2   6        216.60        182.12        11.24 o
 -17   2   6          6.60         17.68         8.14 o
 -16   2   6         12.14          7.13         6.96 o
 -15   2   6        466.32        499.61        12.60 o
 -14   2   6        431.07        417.73        13.55 o
 -13   2   6          1.62         10.94         5.28 o
 -12   2   6        471.94        526.35        11.20 o
 -11   2   6       5015.33       5372.49        59.96 o
 -10   2   6       2115.33       2415.92        26.81 o
  -9   2   6        696.98        719.50        11.03 o
  -8   2   6         77.02         68.81         4.48 o
  -7   2   6        272.02        284.47         7.68 o
  -6   2   6        122.90        178.81        12.10 o
  -5   2   6       1910.67       1834.46        20.27 o
  -4   2   6       2056.15       2137.45        20.17 o
  -3   2   6       1077.53       1090.65        11.49 o
  -2   2   6      13512.95      13681.50       117.32 o
  -1   2   6       2642.47       2568.66        24.46 o
   0   2   6       7837.64       7761.16        76.07 o
   1   2   6        116.19         90.01         3.43 o
   2   2   6       2710.16       2819.41        38.33 o
   3   2   6         26.39         17.90         2.89 o
   4   2   6        879.59       1049.26        14.39 o
   5   2   6       1792.65       1890.17        19.93 o
   6   2   6      13523.94      14734.24       144.13 o
   7   2   6        865.09        900.16        10.10 o
   8   2   6       3983.55       4257.50        43.51 o
   9   2   6       2497.48       2857.80        30.41 o
  10   2   6        132.40        143.59         6.16 o
  11   2   6        119.72        147.54         5.62 o
  12   2   6        303.12        333.85        10.00 o
  13   2   6         69.28         72.83         6.00 o
  14   2   6        661.30        635.11        18.72 o
  15   2   6          0.29          9.42         9.88 o
  16   2   6         33.10         20.64         9.99 o
  17   2   6          0.54         -2.70         9.99 o
  18   2   6         57.16         62.37        14.25 o
  19   2   6         76.71         37.65        14.25 o
  20   2   6        315.87        321.18        20.73 o
  21   2   6        424.75        460.10        25.29 o
  22   2   6         48.01         54.44        23.99 o
  23   2   6         20.12         20.82        16.63 o
  24   2   6         63.23         58.23        34.09 o
 -27   3   6          1.88         -5.57        16.96 o
 -26   3   6         37.70         50.68        18.15 o
 -25   3   6         85.85        120.37        15.38 o
 -24   3   6          6.26         15.25        12.68 o
 -23   3   6        254.23        257.24        17.11 o
 -22   3   6          5.20          1.39        11.91 o
 -21   3   6        453.83        444.65        19.57 o
 -20   3   6        187.36        194.80        12.05 o
 -19   3   6       1937.08       1816.89        32.35 o
 -18   3   6         62.14         47.90         9.35 o
 -17   3   6       3218.60       2930.95        45.33 o
 -16   3   6          0.48          0.44         6.81 o
 -15   3   6        777.63        780.95        15.85 o
 -14   3   6       1821.93       1820.51        26.83 o
 -13   3   6        268.03        297.19         8.52 o
 -12   3   6         29.69         22.18         5.00 o
 -11   3   6       2233.12       2367.93        28.85 o
 -10   3   6       1556.75       1786.91        24.98 o
  -9   3   6       3372.96       3673.27        41.92 o
  -8   3   6       1181.99       1348.07        15.57 o
  -7   3   6        872.99        923.49        12.38 o
  -6   3   6       3661.18       4081.89        45.85 o
  -5   3   6       1779.30       1836.79        19.19 o
  -4   3   6         32.27         26.13         4.48 o
  -3   3   6        152.72        114.45         4.00 o
  -2   3   6       9300.33       9478.31        86.89 o
  -1   3   6          0.49          2.55         2.60 o
   0   3   6       2948.35       3010.38        40.35 o
   1   3   6       1560.01       1608.24        22.88 o
   2   3   6       1078.40       1142.78        27.67 o
   3   3   6         22.31          6.10         5.57 o
   4   3   6       3704.33       4136.64        48.74 o
   5   3   6        163.13        155.69         5.31 o
   6   3   6         28.63         28.34         3.80 o
   7   3   6        435.69        440.48        13.01 o
   8   3   6        126.92        179.74         5.15 o
   9   3   6          5.71         -3.73         3.73 o
  10   3   6         44.52         46.04         4.13 o
  11   3   6        402.99        376.23         8.39 o
  12   3   6       1925.16       1815.88        25.56 o
  13   3   6         84.03         67.53         9.66 o
  14   3   6        384.97        340.89        14.87 o
  15   3   6         40.10         22.16        18.19 o
  16   3   6          5.57          1.28         9.91 o
  17   3   6          0.75        -10.26        10.26 o
  18   3   6         18.95         17.51        10.75 o
  19   3   6          3.70        -12.50        12.50 o
  20   3   6          6.09         16.80        14.50 o
  21   3   6        799.01        886.00        32.59 o
  22   3   6        172.97        191.15        37.04 o
  23   3   6        236.88        263.99        22.17 o
  24   3   6        110.15        124.33        32.83 o
 -27   4   6        177.83        147.18        31.14 o
 -26   4   6         70.77         69.85        15.00 o
 -25   4   6         39.00         31.16        14.09 o
 -24   4   6         12.76          1.75        12.95 o
 -23   4   6        651.46        614.96        38.01 o
 -22   4   6         40.79         18.39        12.58 o
 -21   4   6          8.17          8.38        11.64 o
 -20   4   6        485.65        446.03        19.21 o
 -19   4   6       1708.04       1603.21        48.35 o
 -18   4   6        109.28         92.16         9.63 o
 -17   4   6         76.79         78.36         9.19 o
 -16   4   6         19.41         23.04         8.37 o
 -15   4   6        275.78        297.51         9.59 o
 -14   4   6        274.49        263.36         8.82 o
 -13   4   6         35.29         39.01         5.74 o
 -12   4   6        193.29        143.09         6.82 o
 -11   4   6        598.17        619.89        12.26 o
 -10   4   6       3751.63       3994.61        45.70 o
  -9   4   6          1.88          1.88         4.17 o
  -8   4   6         67.19         45.95         4.55 o
  -7   4   6       2006.16       2228.25        24.66 o
  -6   4   6       1230.66       1344.85        17.81 o
  -5   4   6       8526.52       8884.84        95.29 o
  -4   4   6       2983.44       3170.94        31.02 o
  -3   4   6        190.82        189.05         6.41 o
  -2   4   6        788.40        797.56         9.81 o
  -1   4   6        148.86        161.78         4.72 o
   0   4   6          0.03          0.47         2.66 o
   1   4   6       3053.82       3056.14        37.19 o
   2   4   6       5966.37       6161.41       117.55 o
   3   4   6       1787.01       1909.13        41.36 o
   4   4   6       2560.98       2828.19        46.59 o
   5   4   6       1019.50       1089.68        15.28 o
   6   4   6       2059.53       2219.82        54.39 o
   7   4   6        688.23        748.38        11.63 o
   8   4   6        891.53        971.40        14.13 o
   9   4   6       1901.72       1996.40        26.95 o
  10   4   6       2075.61       2089.15        28.25 o
  11   4   6        513.24        494.90        16.76 o
  12   4   6         42.60         36.90         7.23 o
  13   4   6        167.73        159.18        11.01 o
  14   4   6        917.56        834.60        22.04 o
  15   4   6          2.44         -9.15         9.15 o
  16   4   6         54.63         49.79        12.53 o
  17   4   6        387.49        337.50        22.81 o
  18   4   6         56.82         54.30        12.00 o
  19   4   6          2.13         -1.87        13.34 o
  20   4   6          5.99          2.25        13.53 o
  21   4   6        105.83        120.62        22.31 o
  22   4   6       1194.21       1167.27        37.87 o
  23   4   6         18.95         27.65        17.14 o
 -27   5   6         32.54         14.88        21.89 o
 -26   5   6         50.23         46.52        19.99 o
 -25   5   6        228.08        225.55        18.05 o
 -24   5   6          3.30          2.06        13.28 o
 -23   5   6        150.49        151.28        16.28 o
 -22   5   6          3.91          0.59        12.58 o
 -21   5   6        154.76        146.35        14.38 o
 -20   5   6         12.29         13.98        11.94 o
 -19   5   6       1625.11       1541.26        34.79 o
 -18   5   6        317.98        270.16        15.81 o
 -17   5   6       2668.20       2359.66        34.44 o
 -16   5   6          1.97         -7.24         7.24 o
 -15   5   6       2112.89       2126.61        38.33 o
 -14   5   6        154.44        160.21         7.77 o
 -13   5   6        271.55        248.73        11.29 o
 -12   5   6          4.88         16.57         5.25 o
 -11   5   6        325.93        323.11        13.96 o
 -10   5   6        619.82        578.21        10.39 o
  -9   5   6       1348.96       1443.70        17.98 o
  -8   5   6          0.21          5.41         4.27 o
  -7   5   6       1873.41       2054.82        23.20 o
  -6   5   6       6276.81       6654.60        72.73 o
  -5   5   6       3353.80       3511.60        39.92 o
  -4   5   6       2916.45       3136.20        40.89 o
  -3   5   6        243.84        280.99        17.42 o
  -2   5   6        560.46        704.27         9.39 o
  -1   5   6       4053.27       4400.95        44.62 o
   0   5   6       3245.69       3690.12        37.64 o
   1   5   6        497.42        453.95         9.91 o
   2   5   6         24.69         21.94         3.11 o
   3   5   6         32.61         52.38         3.14 o
   4   5   6        956.49       1140.97        29.46 o
   5   5   6        519.29        542.21        12.76 o
   6   5   6        515.39        483.01         9.13 o
   7   5   6        427.14        480.05         9.62 o
   8   5   6       1635.96       1716.16        21.73 o
   9   5   6       1403.00       1436.62        17.57 o
  10   5   6       1435.20       1309.99        17.87 o
  11   5   6        510.14        468.69        13.40 o
  12   5   6       5256.59       5192.40        72.30 o
  13   5   6          2.33          3.81        12.03 o
  14   5   6       1532.89       1343.95        26.12 o
  15   5   6         19.64         -0.57         9.77 o
  16   5   6        416.27        409.12        19.85 o
  17   5   6         75.10         61.02        11.63 o
  18   5   6        480.11        574.58        23.29 o
  19   5   6         14.35          4.44        11.51 o
  20   5   6          4.61          5.00        23.15 o
  21   5   6          0.07        -19.78        19.78 o
  22   5   6        394.92        440.56        26.01 o
  23   5   6          0.10         33.19        16.16 o
 -26   6   6        244.64        265.67        19.73 o
 -25   6   6         71.65         75.73        15.65 o
 -24   6   6        245.07        233.19        17.75 o
 -23   6   6        120.03        131.81        18.37 o
 -22   6   6         55.52         43.22        19.71 o
 -21   6   6         39.89         73.21        13.60 o
 -20   6   6        251.80        189.42        15.02 o
 -19   6   6          1.13        -11.29        11.29 o
 -18   6   6        301.56        294.47        14.23 o
 -17   6   6         43.18         19.75         9.40 o
 -16   6   6       2673.72       2619.88        39.35 o
 -15   6   6        144.07        154.67         8.03 o
 -14   6   6        876.19        806.45        14.79 o
 -13   6   6       1865.41       1765.56        26.83 o
 -12   6   6        547.25        624.27        19.31 o
 -11   6   6        775.23        796.52        13.51 o
 -10   6   6          0.48          1.78         4.77 o
  -9   6   6        282.98        238.02        12.17 o
  -8   6   6       1079.03       1270.37        16.35 o
  -7   6   6          1.85         -1.36         4.96 o
  -6   6   6        490.42        668.52        12.01 o
  -5   6   6       1703.72       1711.05        22.05 o
  -4   6   6       3382.65       3657.89        41.63 o
  -3   6   6         30.60         51.74         4.11 o
  -2   6   6       1297.97       1473.08        16.19 o
  -1   6   6        926.55       1050.70        11.56 o
   0   6   6        269.99        347.84         6.64 o
   1   6   6       1538.75       1677.59        22.31 o
   2   6   6        235.37        210.06         6.16 o
   3   6   6       1341.90       1428.12        19.14 o
   4   6   6       1389.89       1424.89        19.78 o
   5   6   6          6.36         -0.16         3.38 o
   6   6   6       1580.80       1735.92        23.54 o
   7   6   6       4930.48       4801.35        52.98 o
   8   6   6        902.30        848.33        11.86 o
   9   6   6        243.02        215.29         6.56 o
  10   6   6       1111.81       1113.27        26.98 o
  11   6   6        253.66        190.38         9.29 o
  12   6   6         57.12         41.82         7.74 o
  13   6   6        247.81        220.35        12.27 o
  14   6   6        740.46        703.18        17.34 o
  15   6   6         30.04         38.42         9.02 o
  16   6   6          5.54          1.86        10.11 o
  17   6   6        425.27        414.28        18.32 o
  18   6   6        339.83        321.85        16.91 o
  19   6   6        657.88        707.07        23.78 o
  20   6   6          9.93         29.33        14.93 o
  21   6   6         11.73         44.87        16.41 o
  22   6   6         16.45         10.19        17.68 o
 -26   7   6        310.91        275.91        25.51 o
 -25   7   6        215.40        252.63        26.56 o
 -24   7   6        183.76        181.25        23.67 o
 -23   7   6         35.58         48.88        13.89 o
 -22   7   6          1.77          8.23        13.12 o
 -21   7   6       1188.19       1170.23        31.27 o
 -20   7   6         35.44         51.41        12.64 o
 -19   7   6        617.64        596.72        19.25 o
 -18   7   6        128.37        141.13        12.00 o
 -17   7   6        110.36         95.57        11.12 o
 -16   7   6         41.07         38.80         9.64 o
 -15   7   6        173.94        155.95        11.59 o
 -14   7   6       4577.26       4243.66        55.30 o
 -13   7   6        413.27        319.35         9.80 o
 -12   7   6        267.59        259.39        11.10 o
 -11   7   6         23.07         31.20         5.71 o
 -10   7   6         10.21          9.91         5.23 o
  -9   7   6       3143.28       3166.97        48.81 o
  -8   7   6        551.10        603.00        11.49 o
  -7   7   6         55.57         61.69         6.48 o
  -6   7   6          4.30         -3.75         5.42 o
  -5   7   6        437.89        507.44        11.80 o
  -4   7   6       1816.33       1669.63        23.91 o
  -3   7   6       2285.68       2758.68        32.63 o
  -2   7   6        114.57        141.55         4.69 o
  -1   7   6       2062.36       2057.08        20.18 o
   0   7   6         19.35         21.91         3.82 o
   1   7   6        945.79        895.05        13.90 o
   2   7   6        238.58        286.75         8.90 o
   3   7   6       1204.68       1323.13        21.59 o
   4   7   6       1972.09       1841.07        25.11 o
   5   7   6        257.08        251.69         8.76 o
   6   7   6       1941.48       1951.15        26.43 o
   7   7   6       1677.78       1717.83        24.09 o
   8   7   6       8228.23       7779.68        85.47 o
   9   7   6         15.72         15.60         5.03 o
  10   7   6          3.71         -0.99         6.75 o
  11   7   6        977.07        908.61        18.85 o
  12   7   6        112.59         70.88         8.56 o
  13   7   6         19.16         -7.04        10.21 o
  14   7   6         72.73         68.83         9.72 o
  15   7   6          0.75          0.49         8.25 o
  16   7   6        278.61        264.89        12.53 o
  17   7   6        282.03        244.90        15.66 o
  18   7   6         10.02         24.25        11.74 o
  19   7   6         20.63          7.07        12.15 o
  20   7   6         88.89         79.85        13.99 o
  21   7   6        817.25        893.08        51.35 o
  22   7   6        610.99        571.54        45.45 o
 -25   8   6         32.24         20.89        15.44 o
 -24   8   6       1144.16       1262.57        34.91 o
 -23   8   6          0.02        -10.66        27.45 o
 -22   8   6        247.05        248.38        18.08 o
 -21   8   6        432.10        392.39        18.43 o
 -20   8   6        127.08        118.48        12.64 o
 -19   8   6        238.36        256.14        14.86 o
 -18   8   6        676.93        657.38        31.22 o
 -17   8   6        135.57        131.53        11.84 o
 -16   8   6       1430.26       1377.54        27.93 o
 -15   8   6         86.99        107.49        10.61 o
 -14   8   6         13.51         22.18         9.30 o
 -13   8   6       1505.71       1354.96        20.24 o
 -12   8   6        194.24        139.15         9.39 o
 -11   8   6       2558.07       2348.02        29.68 o
 -10   8   6        263.63        228.32         8.12 o
  -9   8   6         16.55         10.14         5.39 o
  -8   8   6          3.73          0.48         5.13 o
  -7   8   6       2094.53       2146.99        30.18 o
  -6   8   6       1254.47       1224.54        19.93 o
  -5   8   6        263.37        308.74        10.45 o
  -4   8   6        350.09        382.76        10.87 o
  -3   8   6        120.60        117.75         6.96 o
  -2   8   6        659.63        678.27        12.15 o
  -1   8   6          4.98          1.27         3.78 o
   0   8   6         34.63         66.96         8.30 o
   1   8   6       1849.27       1798.41        28.16 o
   2   8   6         76.26         70.34         6.24 o
   3   8   6       5367.18       5308.38        72.60 o
   4   8   6       2012.15       1957.25        27.24 o
   5   8   6       1198.80       1203.53        18.74 o
   6   8   6        377.44        319.30         9.29 o
   7   8   6        631.91        571.34        12.14 o
   8   8   6         93.36        110.58         7.78 o
   9   8   6         41.07         41.56         6.84 o
  10   8   6          4.41         -3.44        10.28 o
  11   8   6         21.23         10.92         7.34 o
  12   8   6        137.08        129.30         9.69 o
  13   8   6        130.55        141.17         9.95 o
  14   8   6         60.51         68.44         9.16 o
  15   8   6          0.66         -8.36         8.36 o
  16   8   6         18.38          9.08         9.07 o
  17   8   6         56.21         46.11        11.80 o
  18   8   6          5.16          4.86        16.63 o
  19   8   6         12.19         29.23        17.55 o
  20   8   6         10.49         -8.42        18.45 o
  21   8   6        198.63        154.88        32.83 o
 -24   9   6          1.31         10.99        14.59 o
 -23   9   6        184.86        165.12        17.32 o
 -22   9   6          7.21         11.92        12.10 o
 -21   9   6        270.51        275.60        16.34 o
 -20   9   6        141.03        157.72        13.50 o
 -19   9   6         14.75          9.78        10.90 o
 -18   9   6         22.69         18.02        10.77 o
 -17   9   6        153.15        163.22        12.97 o
 -16   9   6         76.19         85.79        11.12 o
 -15   9   6         79.97         87.15        11.30 o
 -14   9   6        694.01        731.37        19.64 o
 -13   9   6       1303.91       1280.01        26.16 o
 -12   9   6        734.88        635.12        18.27 o
 -11   9   6       1884.97       1764.05        29.86 o
 -10   9   6        337.71        328.45         9.37 o
  -9   9   6        486.92        538.01        11.67 o
  -8   9   6       2202.89       2105.89        27.12 o
  -7   9   6       2949.66       2952.47        40.52 o
  -6   9   6        602.13        562.27        13.79 o
  -5   9   6        297.42        265.05        18.70 o
  -4   9   6       1489.46       1425.45        34.13 o
  -3   9   6        228.97        240.00         8.13 o
  -2   9   6        130.74        135.64         6.88 o
  -1   9   6          8.57         15.44         4.83 o
   0   9   6        715.49        692.98        13.70 o
   1   9   6         12.20         20.63         5.09 o
   2   9   6       2722.92       2689.60        40.05 o
   3   9   6       1910.45       1791.94        34.09 o
   4   9   6         55.95         72.37         7.94 o
   5   9   6       5126.71       5194.55        72.69 o
   6   9   6         70.79         78.76        17.01 o
   7   9   6         18.22         24.12         7.35 o
   8   9   6        370.09        355.74        11.92 o
   9   9   6        198.80        186.00         9.09 o
  10   9   6         29.42         54.28         7.62 o
  11   9   6        411.95        377.31        18.77 o
  12   9   6        357.70        341.44        13.08 o
  13   9   6          0.11          1.58         8.32 o
  14   9   6         50.46         46.67         9.35 o
  15   9   6        224.58        164.99        15.02 o
  16   9   6        153.04        111.40        19.02 o
  17   9   6        114.03        114.88        35.77 o
  18   9   6          0.06         -0.84        17.23 o
  19   9   6         94.62         92.13        20.21 o
  20   9   6        228.80        271.98        25.89 o
 -23  10   6         10.95        -13.82        13.82 o
 -22  10   6        560.87        617.67        33.09 o
 -21  10   6        472.92        531.44        21.05 o
 -20  10   6        157.06        195.13        14.61 o
 -19  10   6          9.77         22.37        11.12 o
 -18  10   6         27.42         15.96        19.07 o
 -17  10   6        388.96        382.62        16.83 o
 -16  10   6         70.84         50.69        11.37 o
 -15  10   6        227.29        219.70        13.53 o
 -14  10   6        391.93        387.19        17.74 o
 -13  10   6        581.12        530.29        18.15 o
 -12  10   6         71.68         60.65        10.38 o
 -11  10   6        272.79        295.00        13.42 o
 -10  10   6        829.04        743.54        19.67 o
  -9  10   6        212.69        210.74        10.21 o
  -8  10   6        381.46        420.99        13.00 o
  -7  10   6       1562.51       1541.50        24.97 o
  -6  10   6        854.78        690.13        15.36 o
  -5  10   6        201.71        159.76        14.12 o
  -4  10   6       3023.19       2937.68        39.87 o
  -3  10   6       1406.88       1264.48        22.59 o
  -2  10   6       1617.64       1563.81        24.41 o
  -1  10   6        163.11        179.48         8.78 o
   0  10   6        437.44        421.18        21.10 o
   1  10   6       1571.72       1510.11        31.27 o
   2  10   6        323.53        311.56        14.38 o
   3  10   6        652.50        638.08        26.60 o
   4  10   6         76.09         83.13         9.00 o
   5  10   6        119.45         89.61         8.66 o
   6  10   6        353.21        307.70        12.47 o
   7  10   6          5.53         14.03         7.70 o
   8  10   6        721.84        697.84        17.02 o
   9  10   6         51.70         42.23         7.66 o
  10  10   6        386.52        378.68        16.09 o
  11  10   6          0.70          9.79         8.00 o
  12  10   6         53.06         70.19        14.16 o
  13  10   6        266.42        278.14        21.14 o
  14  10   6          1.85         -4.89        12.50 o
  15  10   6         10.39          1.19        13.97 o
  16  10   6         60.35         31.99        17.26 o
  17  10   6        549.18        606.50        33.00 o
  18  10   6         19.91         12.68        18.15 o
  19  10   6         48.93         53.87        22.73 o
 -22  11   6         26.96         28.52        14.59 o
 -21  11   6          2.42         19.30        14.49 o
 -20  11   6        127.95        108.24        13.76 o
 -19  11   6         41.40         56.55        12.58 o
 -18  11   6          5.40         -7.42        10.90 o
 -17  11   6        308.05        328.48        16.22 o
 -16  11   6        977.74        909.34        29.48 o
 -15  11   6         14.41         19.45        11.17 o
 -14  11   6       1070.24       1110.11        57.71 o
 -13  11   6        307.20        306.48        14.82 o
 -12  11   6         78.30         71.88        10.77 o
 -11  11   6        716.03        635.26        18.97 o
 -10  11   6         65.50         55.44        10.01 o
  -9  11   6       1068.68        964.65        22.37 o
  -8  11   6         24.53          5.19         8.80 o
  -7  11   6        270.70        277.94        13.03 o
  -6  11   6       1710.47       1585.45        25.63 o
  -5  11   6       1222.68       1106.70        22.80 o
  -4  11   6        134.67        114.15        10.16 o
  -3  11   6        702.09        729.63        16.43 o
  -2  11   6         64.20         66.19         8.02 o
  -1  11   6        616.61        558.86        14.50 o
   0  11   6       1193.48       1180.11        20.84 o
   1  11   6        104.06         70.31        10.74 o
   2  11   6        470.26        435.53        18.53 o
   3  11   6        555.01        566.68        21.75 o
   4  11   6       2535.42       2433.80        39.21 o
   5  11   6         72.29         68.56         9.20 o
   6  11   6        558.57        616.74        17.22 o
   7  11   6         61.96         68.08        11.15 o
   8  11   6          0.88          4.44         7.56 o
   9  11   6        707.98        735.48        18.38 o
  10  11   6        224.36        199.68        13.73 o
  11  11   6         42.24         45.66        13.17 o
  12  11   6        388.48        368.14        25.86 o
  13  11   6          1.68         11.09        15.91 o
  14  11   6         39.51         33.19        14.18 o
  15  11   6        153.01        143.61        21.12 o
  16  11   6         19.62          3.05        18.09 o
  17  11   6        250.49        261.93        25.89 o
  18  11   6         51.26         18.63        19.34 o
 -20  12   6         49.81         56.03        15.48 o
 -19  12   6         25.04         49.76        15.20 o
 -18  12   6         14.18         11.77        12.24 o
 -17  12   6         23.40         25.03        11.95 o
 -16  12   6        107.62        113.83        12.80 o
 -15  12   6        107.51        132.94        13.23 o
 -14  12   6        126.01        170.02        14.82 o
 -13  12   6          4.12          3.51        13.49 o
 -12  12   6        101.95         96.45        11.76 o
 -11  12   6         54.97         58.35        11.30 o
 -10  12   6         71.19         47.10        11.91 o
  -9  12   6         84.23         65.30        14.80 o
  -8  12   6         58.76         25.12        13.92 o
  -7  12   6          3.94         13.53        10.80 o
  -6  12   6       1056.50        973.57        26.38 o
  -5  12   6       1097.26       1051.19        34.69 o
  -4  12   6        101.31        128.94        10.65 o
  -3  12   6         14.32          7.26         9.72 o
  -2  12   6       2481.79       2320.26        34.15 o
  -1  12   6          6.65          2.39         7.95 o
   0  12   6        913.04        920.75        18.87 o
   1  12   6        821.10        840.57        19.87 o
   2  12   6         68.48         70.70        11.13 o
   3  12   6        878.90        914.75        25.03 o
   4  12   6        145.13        115.84        10.66 o
   5  12   6         43.53         47.33        12.46 o
   6  12   6        378.60        337.36        15.98 o
   7  12   6        429.96        441.68        16.73 o
   8  12   6          3.36         18.24         8.33 o
   9  12   6        517.78        535.12        19.63 o
  10  12   6         56.57         47.36        13.73 o
  11  12   6         98.04        109.60        15.41 o
  12  12   6         65.11         35.31        13.91 o
  13  12   6          5.06         10.31        13.73 o
  14  12   6         38.90         49.68        14.92 o
  15  12   6        327.29        380.05        27.97 o
  16  12   6        121.78        139.71        21.72 o
  17  12   6        223.23        188.10        24.32 o
 -19  13   6        122.66        132.99        31.99 o
 -18  13   6        405.53        322.00        50.50 o
 -17  13   6        132.52        118.63        18.94 o
 -16  13   6          0.11        -15.10        15.10 o
 -15  13   6        409.65        463.38        21.98 o
 -14  13   6          0.00         -5.65        13.24 o
 -13  13   6         36.80         39.13        19.14 o
 -12  13   6        162.41        165.63        15.30 o
 -11  13   6         45.37         58.99        13.12 o
 -10  13   6        123.11        141.30        15.08 o
  -9  13   6          2.11         15.59        12.35 o
  -8  13   6        989.88        955.44        27.50 o
  -7  13   6         98.71        102.53        13.80 o
  -6  13   6         61.67         53.92        12.31 o
  -5  13   6        150.15        148.55        14.15 o
  -4  13   6        333.23        354.79        17.45 o
  -3  13   6         87.99         94.06        12.84 o
  -2  13   6         13.79         11.86        11.24 o
  -1  13   6         87.29         90.99        10.56 o
   0  13   6         19.56         31.55         8.79 o
   1  13   6         69.67         59.64         9.17 o
   2  13   6        121.29         99.50        10.37 o
   3  13   6        205.64        236.81        12.91 o
   4  13   6        261.27        225.45        12.69 o
   5  13   6        662.43        735.64        32.44 o
   6  13   6        313.31        353.22        15.48 o
   7  13   6         61.85         37.37         9.24 o
   8  13   6        186.77        175.79        14.37 o
   9  13   6          4.44          1.95        11.31 o
  10  13   6        250.10        243.91        18.22 o
  11  13   6         93.64        120.87        16.67 o
  12  13   6        394.82        457.73        30.51 o
  13  13   6          0.21         20.66        17.75 o
  14  13   6          6.96         35.81        26.09 o
  15  13   6        114.39        149.88        23.79 o
 -16  14   6         88.53         68.55        18.34 o
 -15  14   6         41.82         65.07        17.59 o
 -14  14   6          6.30         17.19        16.77 o
 -13  14   6        105.78        115.58        26.09 o
 -12  14   6         11.16         22.57        13.45 o
 -11  14   6         15.82         32.64        13.54 o
 -10  14   6          6.87         -1.03        13.84 o
  -9  14   6         23.06         18.32        12.76 o
  -8  14   6          0.12         -7.61        17.65 o
  -7  14   6          5.67         22.55        12.76 o
  -6  14   6         42.32         35.91        12.64 o
  -5  14   6        462.71        428.42        19.75 o
  -4  14   6        486.37        474.41        20.85 o
  -3  14   6       1437.35       1350.32        93.60 o
  -2  14   6          0.01          6.49        12.22 o
  -1  14   6         35.10         -5.45        11.38 o
   0  14   6       1022.93        927.45        22.66 o
   1  14   6        143.18        172.04        18.80 o
   2  14   6         76.67         81.15         9.84 o
   3  14   6        225.69        225.25        13.04 o
   4  14   6         22.20         21.85         9.50 o
   5  14   6          2.44          5.66         9.81 o
   6  14   6         39.80         47.38         9.99 o
   7  14   6          7.18          5.60        12.07 o
   8  14   6        143.26        192.71        15.35 o
   9  14   6         57.73         71.19        13.55 o
  10  14   6        110.59        140.62        20.42 o
  11  14   6        109.41        158.37        26.81 o
  12  14   6         18.39         28.50        15.49 o
  13  14   6        261.90        286.22        26.11 o
 -14  15   6          7.29         21.74        17.37 o
 -13  15   6         35.27         14.22        16.89 o
 -12  15   6         35.39         78.76        29.88 o
 -11  15   6        167.19        120.79        31.14 o
 -10  15   6         23.97          6.31        15.48 o
  -9  15   6          7.27         31.19        16.63 o
  -8  15   6        140.72        149.99        22.73 o
  -7  15   6        121.03        102.16        15.02 o
  -6  15   6          6.21          9.94        15.71 o
  -5  15   6        581.23        522.70        43.84 o
  -4  15   6         85.18        120.52        15.00 o
  -3  15   6        443.01        505.41        22.77 o
  -2  15   6          8.70         16.26        13.43 o
  -1  15   6        188.31        223.06        16.94 o
   0  15   6          1.49          9.66        12.50 o
   1  15   6         60.51         41.88        11.73 o
   2  15   6          0.00          1.71         9.24 o
   3  15   6        992.82        964.00        21.37 o
   4  15   6          2.39         -2.34         9.52 o
   5  15   6          6.44         -5.50        11.91 o
   6  15   6          3.99         13.21        14.74 o
   7  15   6         82.81         78.90        16.42 o
   8  15   6        262.91        266.30        20.66 o
   9  15   6          0.03        -26.09        26.09 o
  10  15   6          1.07        -26.09        26.09 o
 -11  16   6        140.21        158.27        48.82 o
 -10  16   6         13.86        -13.12        26.94 o
  -9  16   6         76.65         99.86        18.69 o
  -8  16   6          8.17         10.94        16.67 o
  -7  16   6          1.20          0.43        16.36 o
  -6  16   6        256.07        252.11        22.02 o
  -5  16   6        206.09        262.07        22.31 o
  -4  16   6        160.33        163.37        26.09 o
  -3  16   6         28.47         35.31        16.63 o
  -2  16   6        456.42        518.27        26.96 o
  -1  16   6         75.67         95.30        22.73 o
   0  16   6        514.04        546.40        49.66 o
   1  16   6          1.48        -19.36        19.36 o
   2  16   6        140.15        118.20        17.97 o
   3  16   6        119.55        102.11        17.57 o
   4  16   6          8.53        -15.15        26.09 o
   5  16   6        110.74        108.35        20.83 o
   6  16   6        253.98        263.95        24.98 o
   7  16   6         50.43        103.97        21.72 o
  -4  17   6         13.23        -10.50        16.30 o
  -3  17   6        288.13        347.57        24.65 o
  -2  17   6         86.77         67.85        18.09 o
  -1  17   6        124.75        117.37        19.40 o
   0  17   6         37.36         22.58        16.38 o
 -28   1   7        121.70        130.55        20.83 o
 -27   1   7        714.65        795.38        34.22 o
 -26   1   7        278.15        243.48        22.31 o
 -25   1   7         99.21        119.62        30.72 o
 -24   1   7         80.17         96.95        14.25 o
 -23   1   7         63.06         69.64        11.55 o
 -22   1   7       1513.00       1466.03        29.34 o
 -21   1   7         37.17         24.12         9.82 o
 -20   1   7         20.73         42.94        14.10 o
 -19   1   7         21.95         32.32         9.54 o
 -18   1   7        170.60        160.21        10.79 o
 -17   1   7        980.36        925.89        21.47 o
 -16   1   7         10.85          2.05         6.17 o
 -15   1   7         30.27         14.11         6.01 o
 -14   1   7        763.93        770.41        14.29 o
 -13   1   7        435.84        455.19        10.76 o
 -12   1   7        208.45        217.89         7.54 o
 -11   1   7          0.01         -3.08         4.92 o
 -10   1   7       1472.59       1555.12        36.52 o
  -9   1   7        987.61       1013.21        14.77 o
  -8   1   7         14.06         -0.13         4.64 o
  -7   1   7       1142.20       1123.80        18.73 o
  -6   1   7      20574.34      20594.72       200.59 o
  -5   1   7      23307.26      22899.53       222.72 o
  -4   1   7         12.24         11.39         3.63 o
  -3   1   7      10551.53      10634.71       103.83 o
  -2   1   7       5491.22       5380.74        47.03 o
  -1   1   7        129.31        141.99         3.34 o
   0   1   7       7085.99       6943.20        60.09 o
   1   1   7          3.38          3.14         2.74 o
   2   1   7      24004.08      24446.65       208.82 o
   3   1   7       1294.86       1366.81        15.32 o
   4   1   7        473.45        527.32         8.79 o
   5   1   7       1443.32       1493.65        18.36 o
   6   1   7       5873.89       6398.46        63.73 o
   7   1   7         29.11         22.98         3.70 o
   8   1   7        227.09        261.03         6.41 o
   9   1   7       1977.51       1884.35        21.12 o
  10   1   7        293.53        297.07         9.15 o
  11   1   7       3837.09       3799.12        42.78 o
  12   1   7       1424.14       1467.92        19.55 o
  13   1   7        875.57        886.15        14.39 o
  14   1   7        991.37        920.50        22.49 o
  15   1   7        177.94        167.81        12.09 o
  16   1   7        438.07        430.23        28.62 o
  17   1   7        561.61        585.61        24.70 o
  18   1   7        158.16        144.40        15.76 o
  19   1   7        218.04        275.68        46.30 o
  20   1   7        282.55        325.55        21.89 o
  21   1   7         12.22         22.35        15.17 o
  22   1   7         51.71         43.85        16.30 o
  23   1   7         17.61         20.26        16.54 o
  24   1   7         25.23         16.92        16.96 o
 -28   2   7          8.10         19.48        18.74 o
 -27   2   7         98.91        120.14        19.77 o
 -26   2   7          5.79         17.26        16.67 o
 -25   2   7        102.60         93.71        14.41 o
 -24   2   7       1251.77       1263.36        51.60 o
 -23   2   7        527.03        566.47        22.83 o
 -22   2   7          1.79          1.43         9.77 o
 -21   2   7        112.51        103.26        11.47 o
 -20   2   7        159.80        180.27        14.34 o
 -19   2   7         78.45         96.00        10.23 o
 -18   2   7          1.01         -7.34        11.06 o
 -17   2   7         46.53         54.93         9.28 o
 -16   2   7         13.84          5.20         6.91 o
 -15   2   7       1274.66       1365.23        20.31 o
 -14   2   7          1.64          0.81         5.82 o
 -13   2   7        667.51        688.55        15.87 o
 -12   2   7        263.70        272.26        14.56 o
 -11   2   7       4007.06       4230.14        48.22 o
 -10   2   7        885.33        956.44        14.98 o
  -9   2   7        755.01        824.63        14.45 o
  -8   2   7        167.87        168.04         7.46 o
  -7   2   7       1691.68       1605.47        19.03 o
  -6   2   7       5630.98       5796.45        58.22 o
  -5   2   7       2416.03       2437.93        24.36 o
  -4   2   7        660.13        606.78         8.09 o
  -3   2   7       1811.69       1780.52        19.31 o
  -2   2   7       2656.96       2854.07        25.87 o
  -1   2   7        377.11        357.94         6.02 o
   0   2   7       2908.32       2807.17        28.52 o
   1   2   7        146.69        160.28         5.29 o
   2   2   7        885.31        894.90        14.30 o
   3   2   7       6087.52       6802.59        79.39 o
   4   2   7      19987.71      21246.47       244.32 o
   5   2   7         79.86         78.59         8.03 o
   6   2   7       2982.06       3157.73        32.75 o
   7   2   7         61.90         78.39         3.93 o
   8   2   7        178.22        172.34         5.80 o
   9   2   7        881.29        955.20        13.62 o
  10   2   7         92.38        112.95         5.52 o
  11   2   7        262.41        234.58         7.22 o
  12   2   7        229.34        232.69         7.27 o
  13   2   7       1788.68       1825.65        33.63 o
  14   2   7        126.23        137.32        10.96 o
  15   2   7       1495.00       1446.74        33.38 o
  16   2   7       1921.98       1987.38        38.82 o
  17   2   7         42.25         20.61        23.99 o
  18   2   7        131.89        118.60        15.70 o
  19   2   7          0.16          0.45        13.30 o
  20   2   7         23.14         43.27        14.74 o
  21   2   7         27.73          5.77        17.26 o
  22   2   7        324.76        372.97        40.82 o
  23   2   7         48.44         62.36        17.49 o
  24   2   7          0.09         -5.26        16.63 o
 -28   3   7          0.81         30.30        41.25 o
 -27   3   7        135.48        159.06        21.12 o
 -26   3   7          5.57          1.40        13.61 o
 -25   3   7        262.71        231.63        17.93 o
 -24   3   7        212.55        206.66        17.14 o
 -23   3   7        242.06        220.71        17.00 o
 -22   3   7         13.95         26.38        12.07 o
 -21   3   7       1579.83       1521.01        45.20 o
 -20   3   7        401.22        367.56        14.70 o
 -19   3   7         25.13         13.43         9.10 o
 -18   3   7        331.97        298.27        15.31 o
 -17   3   7        143.76        169.03         9.53 o
 -16   3   7         34.29         35.78         7.41 o
 -15   3   7        228.29        228.61         9.54 o
 -14   3   7        109.14        105.65         7.04 o
 -13   3   7          0.77         -4.94         5.25 o
 -12   3   7       1934.03       2173.02        27.19 o
 -11   3   7        677.15        683.80        12.33 o
 -10   3   7       1169.63       1161.89        17.75 o
  -9   3   7        934.21        987.61        14.81 o
  -8   3   7        553.97        547.09        10.52 o
  -7   3   7        570.41        569.97         9.78 o
  -6   3   7       1104.18       1146.91        15.63 o
  -5   3   7       4586.22       4652.85        44.27 o
  -4   3   7        322.85        374.92         6.99 o
  -3   3   7       2563.66       2751.82        28.58 o
  -2   3   7       4494.63       4710.92        47.08 o
  -1   3   7       3001.54       3253.01        30.79 o
   0   3   7       1023.34       1134.94        15.57 o
   1   3   7       5031.32       5188.33        68.67 o
   2   3   7      16874.40      18106.61       271.16 o
   3   3   7       3110.38       3278.73        47.44 o
   4   3   7        520.77        563.24         9.69 o
   5   3   7       2943.70       2897.70        35.60 o
   6   3   7         99.33        101.63         4.60 o
   7   3   7        761.22        620.58        10.30 o
   8   3   7         95.52        103.01         5.40 o
   9   3   7        611.34        683.15         9.95 o
  10   3   7        186.14        163.59         8.97 o
  11   3   7       1385.53       1351.09        18.29 o
  12   3   7        931.66        818.89        17.36 o
  13   3   7          0.73          0.38         9.83 o
  14   3   7        512.21        574.66        26.53 o
  15   3   7       1895.25       1792.57        36.03 o
  16   3   7         46.32         41.16        10.52 o
  17   3   7         49.47         47.07        10.75 o
  18   3   7        241.24        255.97        18.19 o
  19   3   7       1018.56       1034.90        91.75 o
  20   3   7          1.40          4.11        14.50 o
  21   3   7        968.29       1004.69        33.19 o
  22   3   7         92.97        117.15        18.09 o
  23   3   7         24.40         31.76        16.17 o
 -27   4   7        761.18        700.53        33.79 o
 -26   4   7        111.00         97.29        17.77 o
 -25   4   7         97.93        128.72        16.11 o
 -24   4   7         91.61        104.44        14.99 o
 -23   4   7        953.26       1003.38        29.59 o
 -22   4   7        232.43        217.12        15.81 o
 -21   4   7         53.85         54.14        12.92 o
 -20   4   7        149.18        158.31        17.05 o
 -19   4   7         41.37         50.15         9.82 o
 -18   4   7        359.39        340.29        13.88 o
 -17   4   7          3.47         13.55         7.39 o
 -16   4   7        955.71        978.45        18.49 o
 -15   4   7         54.35         42.18         6.68 o
 -14   4   7        586.15        613.37        12.65 o
 -13   4   7       4279.79       4430.95        51.00 o
 -12   4   7          6.58          7.33         5.33 o
 -11   4   7         10.44         13.64         4.77 o
 -10   4   7         10.33          3.58         4.24 o
  -9   4   7       3032.03       3137.89        36.82 o
  -8   4   7       1696.19       1729.82        31.37 o
  -7   4   7        247.84        235.10         6.50 o
  -6   4   7       1883.87       2116.48        25.54 o
  -5   4   7          7.11         15.39         4.43 o
  -4   4   7        751.36        908.76        10.79 o
  -3   4   7        388.81        475.67         7.59 o
  -2   4   7        589.56        580.34         8.74 o
  -1   4   7       2120.64       2246.51        23.82 o
   0   4   7       1747.39       1839.10        21.58 o
   1   4   7        141.92        161.30         5.27 o
   2   4   7        773.81        831.22        23.46 o
   3   4   7       2770.05       3034.46        87.54 o
   4   4   7        314.29        258.73        10.60 o
   5   4   7        673.14        714.71        11.08 o
   6   4   7       1191.04       1291.38        17.81 o
   7   4   7       1973.03       1878.74        22.97 o
   8   4   7        898.80        935.99        18.01 o
   9   4   7          7.70         20.51         4.17 o
  10   4   7         42.68         26.89         4.82 o
  11   4   7       3933.54       3943.94        55.64 o
  12   4   7        270.51        226.19        11.73 o
  13   4   7        318.78        318.30        14.62 o
  14   4   7        139.36        143.06        11.62 o
  15   4   7          8.52         18.46         9.89 o
  16   4   7        259.09        266.63        14.49 o
  17   4   7        115.61        128.30        13.38 o
  18   4   7        781.20        852.59        25.08 o
  19   4   7        659.28        639.61        26.24 o
  20   4   7        955.08       1169.38        36.54 o
  21   4   7         17.46         48.91        15.77 o
  22   4   7        629.82        708.51        36.62 o
  23   4   7          9.47          1.37        15.76 o
 -27   5   7        442.86        447.82        23.68 o
 -26   5   7        107.90        120.17        17.02 o
 -25   5   7         58.29         51.56        23.66 o
 -24   5   7        162.02        123.36        15.99 o
 -23   5   7        281.91        267.47        31.39 o
 -22   5   7          6.66         -2.81        12.40 o
 -21   5   7        764.89        724.00        27.55 o
 -20   5   7        295.05        301.10        17.09 o
 -19   5   7         78.53         98.24        12.92 o
 -18   5   7         69.76         55.52         9.59 o
 -17   5   7        250.09        252.28        11.72 o
 -16   5   7        612.36        623.65        14.81 o
 -15   5   7        735.62        705.53        14.21 o
 -14   5   7         29.80         44.03         8.03 o
 -13   5   7         11.11          6.02         5.76 o
 -12   5   7        371.98        434.97        10.13 o
 -11   5   7       2722.59       2854.91        36.35 o
 -10   5   7        120.86        117.54         6.55 o
  -9   5   7        918.40        861.54        14.17 o
  -8   5   7        691.40        767.67        11.69 o
  -7   5   7        203.42        255.74        10.19 o
  -6   5   7          2.09         -1.84         4.58 o
  -5   5   7       2986.04       3190.97        36.65 o
  -4   5   7       3113.63       3511.55        36.76 o
  -3   5   7        120.03        130.65         5.25 o
  -2   5   7       3496.86       3627.16        35.02 o
  -1   5   7        271.33        301.65         6.42 o
   0   5   7       3274.68       3524.75        39.30 o
   1   5   7       4193.42       4402.34        52.86 o
   2   5   7       4509.80       4847.67        57.97 o
   3   5   7        759.62        919.23        19.20 o
   4   5   7         21.87         11.70         9.15 o
   5   5   7       1583.70       1681.17        39.34 o
   6   5   7       2659.17       2750.60        34.44 o
   7   5   7          0.15         -1.50         6.33 o
   8   5   7        145.33        133.15         5.34 o
   9   5   7         71.00         80.32         5.21 o
  10   5   7       1295.96       1443.26        21.20 o
  11   5   7        639.09        576.85        14.40 o
  12   5   7       1027.40       1118.71        21.34 o
  13   5   7         52.77         35.91         7.85 o
  14   5   7         11.67         19.05         9.39 o
  15   5   7       1203.91       1199.16        27.98 o
  16   5   7          2.27         -9.66         9.66 o
  17   5   7         77.87         89.19        11.62 o
  18   5   7          5.45        -11.19        11.19 o
  19   5   7          2.88         -6.70        13.34 o
  20   5   7        325.38        303.62        23.15 o
  21   5   7          2.82         21.28        15.57 o
  22   5   7        151.09        129.00        18.40 o
  23   5   7          5.68          9.26        18.52 o
 -26   6   7        755.46        825.49        29.22 o
 -25   6   7       1029.11       1093.73        36.63 o
 -24   6   7          6.78          1.15        13.10 o
 -23   6   7         55.86         74.85        14.67 o
 -22   6   7         19.83         12.28        13.21 o
 -21   6   7        420.84        399.52        19.48 o
 -20   6   7        124.44         83.67        15.75 o
 -19   6   7        111.43        123.24        11.95 o
 -18   6   7        926.73        846.47        21.50 o
 -17   6   7        842.55        883.76        18.94 o
 -16   6   7        328.66        307.99        10.26 o
 -15   6   7        951.07       1036.98        17.61 o
 -14   6   7         36.76         36.91         6.44 o
 -13   6   7       1571.80       1637.32        22.74 o
 -12   6   7         22.09         22.69         5.54 o
 -11   6   7       1261.73       1270.06        20.81 o
 -10   6   7       2716.81       2748.87        38.46 o
  -9   6   7       1461.04       1562.16        24.20 o
  -8   6   7          7.52         19.04         4.45 o
  -7   6   7        719.30        799.68        15.37 o
  -6   6   7        702.98        671.47        19.14 o
  -5   6   7         63.98         45.75         6.26 o
  -4   6   7       2009.21       2188.75        34.26 o
  -3   6   7        402.72        379.05         8.08 o
  -2   6   7       2648.34       3104.56        30.59 o
  -1   6   7       4498.80       5051.12        51.29 o
   0   6   7        508.36        498.49        12.17 o
   1   6   7        707.58        765.79        11.01 o
   2   6   7        434.06        430.00         8.45 o
   3   6   7        122.22         84.36         3.79 o
   4   6   7         10.71         24.07         2.84 o
   5   6   7         31.77         63.48         7.78 o
   6   6   7         97.84        118.27         9.91 o
   7   6   7          4.51         -0.69         4.73 o
   8   6   7          7.51         -4.02         4.02 o
   9   6   7       1086.67        985.96        13.69 o
  10   6   7       1617.67       1521.40        23.44 o
  11   6   7          1.73          1.39        11.42 o
  12   6   7          1.98         -7.17         7.17 o
  13   6   7        120.44        101.74         9.02 o
  14   6   7         30.32         30.35        12.01 o
  15   6   7         35.22         52.46         9.20 o
  16   6   7        164.04        121.20        12.45 o
  17   6   7         97.33        113.07        13.43 o
  18   6   7          8.93         -0.93        11.34 o
  19   6   7        416.84        392.20        18.82 o
  20   6   7         65.61         76.43        15.55 o
  21   6   7         34.64         52.09        15.77 o
  22   6   7        185.13        193.60        32.83 o
 -26   7   7         36.98         34.63        15.71 o
 -25   7   7         33.30         50.31        22.27 o
 -24   7   7         68.34         71.63        15.35 o
 -23   7   7        440.40        444.46        44.25 o
 -22   7   7        109.29        137.03        15.65 o
 -21   7   7        247.31        253.47        17.25 o
 -20   7   7        267.03        265.73        14.88 o
 -19   7   7         40.61         28.61        10.47 o
 -18   7   7         99.54        109.12        12.51 o
 -17   7   7        766.95        717.40        31.22 o
 -16   7   7         27.32         22.52         9.60 o
 -15   7   7       1929.85       1842.33        25.42 o
 -14   7   7        240.76        243.09         9.08 o
 -13   7   7        130.54        107.91         8.45 o
 -12   7   7       1224.25       1157.50        20.41 o
 -11   7   7       1471.43       1314.63        37.06 o
 -10   7   7          2.50          2.31         5.14 o
  -9   7   7         22.26         15.14         6.59 o
  -8   7   7        420.39        532.86        11.02 o
  -7   7   7          2.34         -1.06         5.35 o
  -6   7   7          0.46         -3.34         5.02 o
  -5   7   7       1905.68       1931.48        24.61 o
  -4   7   7       1192.14       1220.47        17.25 o
  -3   7   7        821.26        905.06        12.85 o
  -2   7   7         44.03         65.91         4.24 o
  -1   7   7        187.58        247.36         6.61 o
   0   7   7        902.63        852.09        11.37 o
   1   7   7        497.93        506.82         9.20 o
   2   7   7        154.42        202.80        12.69 o
   3   7   7        411.05        462.89         9.53 o
   4   7   7          8.58         18.37         3.92 o
   5   7   7        152.67        164.05         6.15 o
   6   7   7        961.50        959.72        15.59 o
   7   7   7       5818.32       5688.09        68.91 o
   8   7   7       1532.41       1469.57        19.96 o
   9   7   7       2561.39       2808.48        38.18 o
  10   7   7        105.75         76.82         6.98 o
  11   7   7       1618.97       1616.71        27.79 o
  12   7   7         38.19         40.96         7.59 o
  13   7   7       1152.42       1124.90        31.10 o
  14   7   7          0.12         -7.85         7.85 o
  15   7   7        215.41        233.10        11.54 o
  16   7   7        112.13        123.27        19.73 o
  17   7   7        343.90        350.72        17.25 o
  18   7   7        595.12        533.91        21.11 o
  19   7   7        996.22       1005.44        38.39 o
  20   7   7         27.00         -3.37        23.57 o
  21   7   7         40.41         37.88        26.09 o
 -25   8   7         14.58          9.76        14.59 o
 -24   8   7        503.09        557.59        24.66 o
 -23   8   7        237.26        259.53        20.17 o
 -22   8   7         10.11          9.38        13.17 o
 -21   8   7        248.88        256.57        18.83 o
 -20   8   7        111.62        113.37        13.07 o
 -19   8   7        237.13        205.34        17.85 o
 -18   8   7        272.90        233.74        13.90 o
 -17   8   7          2.20          2.37         9.72 o
 -16   8   7          0.15         -0.46         9.43 o
 -15   8   7        425.61        439.58        16.18 o
 -14   8   7        800.90        786.04        20.18 o
 -13   8   7        327.91        304.95         9.56 o
 -12   8   7        215.27        226.87         9.73 o
 -11   8   7        209.90        253.45         8.78 o
 -10   8   7       1587.44       1486.19        22.90 o
  -9   8   7        502.50        487.19        11.09 o
  -8   8   7       2003.99       1921.70        25.07 o
  -7   8   7        147.19        127.01         7.86 o
  -6   8   7       1486.43       1502.34        23.09 o
  -5   8   7          3.65          4.77         5.83 o
  -4   8   7          2.52         -0.82         5.76 o
  -3   8   7        576.70        548.77        12.32 o
  -2   8   7        364.02        341.54         9.01 o
  -1   8   7        596.83        577.61         9.97 o
   0   8   7       1053.62       1140.81        15.79 o
   1   8   7       1196.01       1150.32        17.64 o
   2   8   7         11.45         19.79         5.42 o
   3   8   7       1313.50       1385.65        22.94 o
   4   8   7        256.43        274.56        11.04 o
   5   8   7        222.82        201.06         7.57 o
   6   8   7        299.80        290.35         8.41 o
   7   8   7         63.98         99.72         8.12 o
   8   8   7        299.08        291.67        11.32 o
   9   8   7         42.41         59.07         6.66 o
  10   8   7        414.47        408.59        11.91 o
  11   8   7        606.64        569.08        15.14 o
  12   8   7        447.10        437.41        18.22 o
  13   8   7         62.48         67.41         8.56 o
  14   8   7        428.01        418.03        17.28 o
  15   8   7         53.78         57.67         9.12 o
  16   8   7        385.77        361.45        25.67 o
  17   8   7          0.32         13.22        29.46 o
  18   8   7         32.09         30.15        36.62 o
  19   8   7         56.81         42.54        27.78 o
  20   8   7          3.70         -7.58        23.57 o
  21   8   7         22.22         54.71        27.78 o
 -24   9   7        505.89        494.29        23.97 o
 -23   9   7         57.89         72.40        15.35 o
 -22   9   7         89.23        105.46        13.88 o
 -21   9   7         67.20         39.68        12.48 o
 -20   9   7          4.96         -4.56        11.28 o
 -19   9   7        177.21        156.51        13.57 o
 -18   9   7         27.52         18.93        10.93 o
 -17   9   7        539.44        521.59        18.74 o
 -16   9   7        285.52        286.87        15.26 o
 -15   9   7        180.32        188.87        12.77 o
 -14   9   7        123.00        114.54        13.61 o
 -13   9   7        231.10        200.38        16.02 o
 -12   9   7        779.76        725.38        16.43 o
 -11   9   7        313.08        257.16        14.81 o
 -10   9   7        832.21        683.57        13.21 o
  -9   9   7         10.45         26.83         5.76 o
  -8   9   7        615.84        505.86        13.65 o
  -7   9   7       1649.50       1795.41        28.45 o
  -6   9   7        135.36        145.03         9.37 o
  -5   9   7        935.24        970.71        22.36 o
  -4   9   7        146.82        144.96         8.05 o
  -3   9   7        210.66        226.67        12.94 o
  -2   9   7        394.90        381.60        13.94 o
  -1   9   7        133.51        150.14         6.76 o
   0   9   7          1.92         -5.02         5.02 o
   1   9   7          0.10         -3.77         5.93 o
   2   9   7        697.48        684.78        18.55 o
   3   9   7        205.53        170.97        12.48 o
   4   9   7        299.54        268.09        11.15 o
   5   9   7        302.54        302.38        11.52 o
   6   9   7        180.98        176.79         9.14 o
   7   9   7       1001.88       1002.99        20.17 o
   8   9   7        286.43        259.28        10.20 o
   9   9   7        931.04        925.89        18.19 o
  10   9   7        252.01        184.74         9.22 o
  11   9   7         20.90         14.06         9.72 o
  12   9   7         39.29         18.35        12.02 o
  13   9   7        114.96        114.80        13.86 o
  14   9   7        148.17        172.59        17.27 o
  15   9   7        107.68        116.77        19.64 o
  16   9   7          2.38          3.79        25.67 o
  17   9   7          8.49         18.10        17.26 o
  18   9   7         39.50         52.23        19.34 o
  19   9   7         12.37        -16.62        17.55 o
  20   9   7        100.83        138.51        21.72 o
 -23  10   7          5.75         -1.43        14.49 o
 -22  10   7          0.50          7.09        14.49 o
 -21  10   7          4.38          3.67        11.86 o
 -20  10   7         13.40          2.16        16.64 o
 -19  10   7          0.68          1.46        11.03 o
 -18  10   7          4.12         -1.41        10.48 o
 -17  10   7        127.26        107.67        12.22 o
 -16  10   7         82.68         58.08        11.37 o
 -15  10   7         32.33         23.32        10.59 o
 -14  10   7        993.59        918.16        22.78 o
 -13  10   7          0.60         -7.94         9.61 o
 -12  10   7          0.05          3.39         9.21 o
 -11  10   7        257.46        260.46        13.17 o
 -10  10   7        252.77        260.25        12.82 o
  -9  10   7        285.33        249.06        10.71 o
  -8  10   7         84.79         96.41         6.74 o
  -7  10   7       5127.73       4954.40        63.08 o
  -6  10   7       1358.21       1305.57        22.01 o
  -5  10   7          0.99          0.33         7.06 o
  -4  10   7        436.70        353.84        11.70 o
  -3  10   7        255.91        277.50        10.31 o
  -2  10   7        724.84        707.67        17.79 o
  -1  10   7         19.35         17.44         6.95 o
   0  10   7        878.36        774.41        16.10 o
   1  10   7         16.48         22.33         7.23 o
   2  10   7       3234.24       3301.10        57.03 o
   3  10   7          2.77         -5.95         8.82 o
   4  10   7       3001.04       3006.55        46.41 o
   5  10   7         57.23         58.64         8.10 o
   6  10   7       1766.22       1759.91        30.47 o
   7  10   7          2.76         13.39         7.53 o
   8  10   7        348.94        327.50        11.46 o
   9  10   7        377.81        343.07        11.70 o
  10  10   7        819.38        839.59        22.21 o
  11  10   7         74.71         80.10        13.20 o
  12  10   7         62.11         41.20        12.68 o
  13  10   7         80.40         71.95        13.66 o
  14  10   7          0.06          5.68        12.50 o
  15  10   7         80.70        106.49        31.57 o
  16  10   7        131.89        155.64        36.19 o
  17  10   7         64.85        106.65        30.30 o
  18  10   7        152.97        169.83        22.59 o
  19  10   7         26.70         59.04        25.25 o
 -22  11   7        284.41        306.51        20.54 o
 -21  11   7        956.84       1007.48        31.14 o
 -20  11   7        205.98        234.65        17.73 o
 -19  11   7          9.36         20.36        11.98 o
 -18  11   7        234.76        218.69        17.50 o
 -17  11   7        267.44        265.38        15.55 o
 -16  11   7        998.89       1017.35        29.77 o
 -15  11   7        225.72        195.05        13.73 o
 -14  11   7         91.75        118.23        12.12 o
 -13  11   7         14.40         17.28        10.28 o
 -12  11   7         38.65         25.14         9.67 o
 -11  11   7        372.26        388.07        20.05 o
 -10  11   7        340.16        340.70        21.50 o
  -9  11   7        206.77        238.56        12.86 o
  -8  11   7          0.09         -2.29        12.03 o
  -7  11   7          3.85          0.17         7.90 o
  -6  11   7        973.89        873.33        20.67 o
  -5  11   7       1228.29       1219.59        24.57 o
  -4  11   7         26.40         18.43         8.59 o
  -3  11   7         14.84          7.84         8.68 o
  -2  11   7        588.71        601.45        23.08 o
  -1  11   7       2941.75       2923.95        40.17 o
   0  11   7        777.88        759.99        16.82 o
   1  11   7          4.90          2.79         7.96 o
   2  11   7         51.02         67.86        13.85 o
   3  11   7        741.73        756.49        28.23 o
   4  11   7       1904.48       1792.75        31.40 o
   5  11   7         53.57         47.46         8.66 o
   6  11   7         77.30         61.57         8.86 o
   7  11   7         14.51         18.32         8.27 o
   8  11   7        447.79        442.49        13.65 o
   9  11   7        528.31        520.03        19.00 o
  10  11   7        334.51        312.49        15.83 o
  11  11   7         58.84        105.80        14.21 o
  12  11   7         64.20         69.83        14.04 o
  13  11   7         25.28         35.95        13.69 o
  14  11   7        203.42        224.76        22.77 o
  15  11   7         69.08         84.81        19.64 o
  16  11   7       1123.21       1273.25        45.24 o
  17  11   7         33.00        -11.78        17.86 o
 -20  12   7        742.17        729.06        35.74 o
 -19  12   7          2.51         -6.94        13.84 o
 -18  12   7          8.16        -10.90        13.37 o
 -17  12   7          2.44          3.63        11.73 o
 -16  12   7         97.06        130.32        13.39 o
 -15  12   7        100.33        104.81        12.57 o
 -14  12   7       1608.60       1525.95        47.47 o
 -13  12   7        103.32         96.69        13.12 o
 -12  12   7        139.60        144.86        14.46 o
 -11  12   7          0.47         -2.31        11.86 o
 -10  12   7        136.10        152.65        14.18 o
  -9  12   7         51.23         68.86        12.43 o
  -8  12   7         41.62         22.18        11.64 o
  -7  12   7         92.41         75.55        12.62 o
  -6  12   7        180.22        178.44        14.23 o
  -5  12   7        979.65        958.65        26.23 o
  -4  12   7        175.46        199.94        12.06 o
  -3  12   7        306.80        287.26        13.27 o
  -2  12   7         12.09          2.97         8.88 o
  -1  12   7        282.84        270.55        13.06 o
   0  12   7        816.59        785.99        17.56 o
   1  12   7        403.14        427.70        15.31 o
   2  12   7        148.59        153.11        18.95 o
   3  12   7       2265.80       2324.80        33.92 o
   4  12   7         35.12         43.14         9.17 o
   5  12   7         35.64         24.04         8.93 o
   6  12   7          0.59         -8.28         8.28 o
   7  12   7        138.46        118.69        10.07 o
   8  12   7        871.08        928.01        25.15 o
   9  12   7        417.04        427.37        18.78 o
  10  12   7         50.12         21.44        11.55 o
  11  12   7        397.75        474.08        22.08 o
  12  12   7         35.09         63.53        21.53 o
  13  12   7        388.62        392.24        21.23 o
  14  12   7         72.57         76.32        19.64 o
  15  12   7        219.56        251.14        24.98 o
  16  12   7         70.78         82.10        21.72 o
 -19  13   7          0.60        -16.09        28.20 o
 -18  13   7        214.53        244.52        27.36 o
 -17  13   7          4.53         25.33        16.77 o
 -16  13   7          0.00         -9.75        15.36 o
 -15  13   7         60.10         57.89        14.36 o
 -14  13   7         22.10         38.25        13.62 o
 -13  13   7        625.46        660.68        29.54 o
 -12  13   7         26.09         11.37        12.47 o
 -11  13   7        149.91        156.02        15.29 o
 -10  13   7          0.21         -9.89        12.27 o
  -9  13   7       1307.28       1215.86        41.16 o
  -8  13   7          2.67         -3.66        11.29 o
  -7  13   7        246.36        236.66        32.71 o
  -6  13   7        149.65        144.53        18.51 o
  -5  13   7        441.64        425.92        25.00 o
  -4  13   7         76.37         88.26        12.71 o
  -3  13   7        586.01        564.74        21.03 o
  -2  13   7        183.96        173.11        14.03 o
  -1  13   7         21.90         10.55         9.56 o
   0  13   7          6.37         -9.21         9.21 o
   1  13   7        311.42        290.51        11.95 o
   2  13   7        520.48        528.35        14.31 o
   3  13   7         46.79         39.84         8.51 o
   4  13   7         91.04         90.97         9.03 o
   5  13   7         20.82         27.83         9.61 o
   6  13   7        217.62        259.84        15.19 o
   7  13   7         23.21         26.42        11.52 o
   8  13   7       1358.77       1417.39        31.93 o
   9  13   7        146.39        136.02        13.97 o
  10  13   7          0.37         23.47        12.61 o
  11  13   7        536.65        561.54        25.05 o
  12  13   7        526.27        592.22        25.06 o
  13  13   7         66.87         38.32        19.93 o
  14  13   7        558.29        572.93        34.09 o
 -17  14   7          0.02         20.66        17.59 o
 -16  14   7         38.76         37.54        17.74 o
 -15  14   7        213.44        255.10        22.41 o
 -14  14   7       1345.95       1481.30        44.63 o
 -13  14   7        111.61        125.26        18.69 o
 -12  14   7         34.55         16.33        13.66 o
 -11  14   7         77.25        120.80        15.50 o
 -10  14   7        121.55        130.47        15.33 o
  -9  14   7        471.76        461.96        22.85 o
  -8  14   7          6.59          7.44        12.40 o
  -7  14   7          0.37         -3.97        11.96 o
  -6  14   7        138.27        126.79        14.51 o
  -5  14   7        506.65        514.93        21.50 o
  -4  14   7         27.63         33.67        20.83 o
  -3  14   7        134.50        131.94        14.33 o
  -2  14   7         52.90         50.75        13.95 o
  -1  14   7        471.60        428.53        29.78 o
   0  14   7         62.41         81.12        15.40 o
   1  14   7        293.39        333.58        17.32 o
   2  14   7         46.14         51.02        11.25 o
   3  14   7        403.12        515.62        14.74 o
   4  14   7          7.79          8.00         8.56 o
   5  14   7        310.66        384.78        14.03 o
   6  14   7          0.04          4.93        17.23 o
   7  14   7         64.75         82.59        13.65 o
   8  14   7         37.04         24.18        12.73 o
   9  14   7        345.37        359.93        18.48 o
  10  14   7        304.28        287.43        20.07 o
  11  14   7        850.14        858.59        30.04 o
  12  14   7          0.33         18.95        18.80 o
 -14  15   7          0.88         37.65        17.74 o
 -13  15   7        630.36        683.32        51.77 o
 -12  15   7         58.31         75.98        21.89 o
 -11  15   7        401.21        430.34        37.46 o
 -10  15   7        173.72        180.77        20.53 o
  -9  15   7        176.85        162.16        41.67 o
  -8  15   7        619.32        657.12        56.82 o
  -7  15   7         15.13         11.76        13.24 o
  -6  15   7        152.95        183.01        16.48 o
  -5  15   7         53.91         70.69        14.15 o
  -4  15   7          0.01          2.35        12.92 o
  -3  15   7        336.90        320.88        19.00 o
  -2  15   7        706.14        754.27        25.64 o
  -1  15   7         56.47         64.62        13.87 o
   0  15   7         18.67         42.42        13.13 o
   1  15   7         70.94         74.33        14.34 o
   2  15   7          0.39        -10.53        10.53 o
   3  15   7        229.56        260.96        15.28 o
   4  15   7        219.49        268.20        14.98 o
   5  15   7          6.70         -4.89        14.41 o
   6  15   7         34.16         17.15        15.02 o
   7  15   7          9.44         20.65        15.71 o
   8  15   7        263.25        292.23        20.81 o
   9  15   7         21.48         31.23        20.53 o
  10  15   7          0.13         42.09        29.46 o
 -10  16   7         61.16         73.03        18.42 o
  -9  16   7        141.01        154.41        20.24 o
  -8  16   7         55.00         40.70        17.55 o
  -7  16   7          0.03         -0.77        16.36 o
  -6  16   7         87.06         93.87        18.15 o
  -5  16   7         25.55         64.15        25.67 o
  -4  16   7         49.09        100.74        29.04 o
  -3  16   7         44.31         44.99        17.14 o
  -2  16   7        118.08         83.33        17.59 o
  -1  16   7          8.51        -18.71        18.94 o
   0  16   7         29.50          7.43        15.36 o
   1  16   7         14.14         13.60        14.56 o
   2  16   7          3.46         22.45        15.55 o
   3  16   7         13.79        -25.25        25.25 o
   4  16   7         37.21         71.55        27.78 o
   5  16   7        151.74        102.91        34.09 o
   6  16   7        132.42        131.37        21.72 o
 -28   0   8         77.24         77.44        28.62 o
 -27   0   8         68.42         58.92        26.94 o
 -26   0   8         41.03         57.24        24.41 o
 -25   0   8         72.41         54.71        23.57 o
 -24   0   8        914.21        897.49        71.13 o
 -23   0   8        189.01        188.73        19.05 o
 -22   0   8        443.14        468.20        24.70 o
 -21   0   8       1527.52       1637.95        53.03 o
 -20   0   8        894.43        869.93        30.05 o
 -19   0   8       2385.73       2154.46        51.77 o
 -18   0   8       1210.64       1184.81        28.46 o
 -17   0   8       1051.34       1032.73        25.41 o
 -16   0   8        362.80        333.57        14.74 o
 -15   0   8       1563.81       1763.28        34.50 o
 -14   0   8       2095.24       2344.55        42.12 o
 -13   0   8        439.88        466.04        15.22 o
 -12   0   8        290.84        236.93        11.01 o
 -11   0   8       2894.08       3295.09        54.59 o
 -10   0   8       3698.48       4039.40        64.96 o
  -9   0   8         17.34         12.59         8.13 o
  -8   0   8         10.57         32.75         6.63 o
  -7   0   8       7596.68       7964.92       199.07 o
  -6   0   8      13457.47      13727.09       356.90 o
  -5   0   8       5419.32       5833.29        89.07 o
  -4   0   8      57030.88      56301.28       896.14 o
  -3   0   8        970.18        932.48        15.45 o
  -2   0   8       2344.74       2770.38        66.28 o
  -1   0   8       4938.73       4983.26        65.62 o
   0   0   8       4269.94       4372.70        57.72 o
   1   0   8        173.18        155.78         4.99 o
   2   0   8       8484.26       8694.92       131.38 o
   3   0   8      22644.06      23991.80       358.17 o
   4   0   8      11315.36      12064.41       246.16 o
   5   0   8         13.84          0.21         4.80 o
   6   0   8       4741.06       5054.76        67.05 o
   7   0   8       1704.08       1603.70        23.84 o
   8   0   8      14802.27      15346.72       345.05 o
   9   0   8        132.85        172.68         8.29 o
  10   0   8       1249.90       1355.52        24.80 o
  11   0   8        724.64        710.21        16.67 o
  12   0   8         54.29         73.04         8.14 o
  13   0   8        866.26        860.98        37.04 o
  14   0   8         61.80         71.63        13.05 o
  15   0   8        128.68        121.21        20.20 o
  16   0   8         11.63         37.04        17.68 o
  17   0   8        309.41        334.17        27.78 o
  18   0   8        141.65         98.48        21.04 o
  19   0   8        482.92        461.27        35.35 o
  20   0   8       1054.55        965.47        46.30 o
  21   0   8        544.71        542.92        37.88 o
  22   0   8        705.65        686.02        43.77 o
  23   0   8          0.44         20.20        22.73 o
 -28   1   8        381.12        366.96        27.08 o
 -27   1   8         10.80         34.09        18.45 o
 -26   1   8        151.19        119.90        19.28 o
 -25   1   8        105.46        101.74        15.38 o
 -24   1   8        451.23        418.60        19.93 o
 -23   1   8        223.40        205.96        13.46 o
 -22   1   8        678.40        663.70        35.84 o
 -21   1   8        556.86        538.25        23.33 o
 -20   1   8       2218.74       2208.08        37.87 o
 -19   1   8        177.68        187.46        13.00 o
 -18   1   8       1776.53       1803.15        28.52 o
 -17   1   8        309.43        283.09         9.99 o
 -16   1   8        578.78        582.40        13.22 o
 -15   1   8          6.56          1.77         5.99 o
 -14   1   8        222.88        175.13         7.76 o
 -13   1   8        303.93        344.20         9.88 o
 -12   1   8       1153.95       1190.60        17.52 o
 -11   1   8       2944.75       3250.34        38.14 o
 -10   1   8       4457.96       4693.18        52.75 o
  -9   1   8       3636.95       3799.73        43.07 o
  -8   1   8       2007.02       2112.85        28.00 o
  -7   1   8       1918.94       2227.48        32.62 o
  -6   1   8        220.23        295.40        11.03 o
  -5   1   8       2873.89       2927.28        32.98 o
  -4   1   8       1237.17       1267.07        13.94 o
  -3   1   8       1335.00       1093.18        13.03 o
  -2   1   8       1030.86       1144.85        13.56 o
  -1   1   8      14347.09      14648.21       133.29 o
   0   1   8       1354.67       1364.91        13.98 o
   1   1   8       1090.09       1129.24        12.93 o
   2   1   8        566.15        550.79         9.26 o
   3   1   8        188.19        200.30         4.87 o
   4   1   8       7004.43       7261.75        85.60 o
   5   1   8          4.11          3.54         3.91 o
   6   1   8       1698.91       2086.73        24.90 o
   7   1   8       1582.24       1744.00        19.17 o
   8   1   8       2748.08       2935.49        30.66 o
   9   1   8          0.43         -3.66         3.66 o
  10   1   8         13.63          5.59         4.25 o
  11   1   8       3427.43       3185.59        36.52 o
  12   1   8       3739.57       3971.46        45.00 o
  13   1   8          8.63          7.03         8.90 o
  14   1   8        523.84        524.36        20.45 o
  15   1   8         12.55         15.99        11.31 o
  16   1   8        745.02        748.61        26.44 o
  17   1   8          6.61         14.04        12.79 o
  18   1   8        221.24        255.30        29.88 o
  19   1   8          0.06         27.83        14.25 o
  20   1   8        306.39        355.13        21.72 o
  21   1   8          0.50          1.45        15.17 o
  22   1   8          6.85         -1.19        15.70 o
  23   1   8        140.35        164.63        19.28 o
 -28   2   8        359.62        430.49        28.57 o
 -27   2   8         63.68         61.75        18.34 o
 -26   2   8         58.20         34.45        14.22 o
 -25   2   8         37.00         44.30        14.41 o
 -24   2   8        108.53        104.63        21.17 o
 -23   2   8         11.99          5.96        12.62 o
 -22   2   8        152.17        148.65        19.07 o
 -21   2   8        745.22        702.57        19.67 o
 -20   2   8         28.24         32.49        10.18 o
 -19   2   8       2266.88       2227.11        68.28 o
 -18   2   8        254.16        280.51        11.27 o
 -17   2   8         18.98          4.68         6.93 o
 -16   2   8         69.26         54.15         7.05 o
 -15   2   8       1443.58       1355.80        23.34 o
 -14   2   8       1596.67       1678.23        28.70 o
 -13   2   8        296.87        301.68        13.12 o
 -12   2   8        270.11        235.05         7.81 o
 -11   2   8       1741.67       1596.31        21.12 o
 -10   2   8         18.22         22.99         4.50 o
  -9   2   8        244.03        243.22        10.52 o
  -8   2   8         54.27         54.62         4.57 o
  -7   2   8         62.41         62.00         4.96 o
  -6   2   8         69.83         71.43         4.97 o
  -5   2   8        679.27        602.12         9.07 o
  -4   2   8      14376.54      14716.71       134.27 o
  -3   2   8       2467.99       2297.52        22.83 o
  -2   2   8        195.92        177.78         4.86 o
  -1   2   8        194.58        198.61         4.69 o
   0   2   8        942.31        913.67        10.68 o
   1   2   8        806.27        877.46        10.22 o
   2   2   8        134.54        132.94         4.66 o
   3   2   8        877.14       1021.90        14.00 o
   4   2   8      14746.10      16170.32       234.15 o
   5   2   8        360.49        380.62         8.37 o
   6   2   8       3749.93       4017.14        41.03 o
   7   2   8        265.89        315.63         7.35 o
   8   2   8          4.42          7.98         5.17 o
   9   2   8        656.89        606.84        22.13 o
  10   2   8       3010.02       2923.11        33.84 o
  11   2   8        272.76        293.40         9.97 o
  12   2   8       1394.09       1325.77        20.13 o
  13   2   8        136.60        111.02        10.48 o
  14   2   8          1.96          4.68        10.43 o
  15   2   8        435.80        434.00        17.00 o
  16   2   8        381.84        390.09        32.83 o
  17   2   8         44.07         22.65        13.05 o
  18   2   8        205.75        209.26        36.19 o
  19   2   8         76.80         76.16        15.70 o
  20   2   8          2.11         -6.80        14.25 o
  21   2   8          2.04         19.92        28.62 o
  22   2   8        133.95        142.12        18.94 o
  23   2   8        128.18         99.65        18.74 o
 -28   3   8         13.19         34.15        18.74 o
 -27   3   8          2.53        -18.94        18.94 o
 -26   3   8          0.00         15.88        25.57 o
 -25   3   8        133.48        134.22        22.33 o
 -24   3   8        673.31        685.89        25.20 o
 -23   3   8         65.88         56.49        14.08 o
 -22   3   8          6.41          7.82        12.07 o
 -21   3   8        231.71        248.47        13.72 o
 -20   3   8        523.06        500.76        17.39 o
 -19   3   8         95.16         60.10        11.30 o
 -18   3   8         57.76         57.20         8.43 o
 -17   3   8       1986.85       1893.46        29.03 o
 -16   3   8        104.43         77.86         7.30 o
 -15   3   8          0.93          0.25         6.21 o
 -14   3   8       1074.71       1190.63        20.58 o
 -13   3   8        710.21        706.56        13.43 o
 -12   3   8        850.62        784.40        13.60 o
 -11   3   8        477.29        566.90        11.30 o
 -10   3   8        623.44        722.26        11.56 o
  -9   3   8        201.83        271.69         8.21 o
  -8   3   8       2096.53       2188.47        26.74 o
  -7   3   8        209.11        222.40         7.09 o
  -6   3   8       3876.13       4053.73        45.36 o
  -5   3   8        320.17        350.42        10.08 o
  -4   3   8       4282.96       4318.75        41.21 o
  -3   3   8        550.67        573.00         8.83 o
  -2   3   8       2667.07       2705.65        28.07 o
  -1   3   8       1067.58       1160.06        13.22 o
   0   3   8          4.56          0.56         4.43 o
   1   3   8        838.17       1001.10        19.36 o
   2   3   8        168.30        153.03         9.36 o
   3   3   8         40.56         19.28         5.71 o
   4   3   8         55.84         46.73         3.44 o
   5   3   8       1621.30       1791.82        23.19 o
   6   3   8       2666.77       3015.50        37.30 o
   7   3   8         27.91         30.08         4.04 o
   8   3   8        784.21        904.51        13.62 o
   9   3   8        233.91        189.74         6.85 o
  10   3   8        949.56        918.37        15.02 o
  11   3   8         16.16         17.75         8.71 o
  12   3   8        317.53        282.30        13.40 o
  13   3   8        573.67        491.22        17.22 o
  14   3   8        145.80        152.69        11.73 o
  15   3   8          0.48         -2.35         9.53 o
  16   3   8        110.52        110.60        11.73 o
  17   3   8        708.00        680.29        78.28 o
  18   3   8        286.23        269.75        18.34 o
  19   3   8         59.38         36.28        14.74 o
  20   3   8        241.14        316.12        20.73 o
  21   3   8        127.68        169.33        28.62 o
  22   3   8          0.00         13.45        17.26 o
  23   3   8          8.89         12.06        18.94 o
 -27   4   8        249.04        248.77        18.95 o
 -26   4   8         92.92         84.12        15.65 o
 -25   4   8          8.76         20.19        13.55 o
 -24   4   8          0.00         -8.56        13.26 o
 -23   4   8        436.16        447.98        34.36 o
 -22   4   8        602.24        610.33        27.59 o
 -21   4   8        200.18        202.11        15.38 o
 -20   4   8        140.19        130.76        11.39 o
 -19   4   8         29.96         28.03         9.70 o
 -18   4   8        127.11        127.13        11.53 o
 -17   4   8          2.13         -4.45         7.47 o
 -16   4   8        724.48        660.33        15.01 o
 -15   4   8       1039.08        957.25        16.59 o
 -14   4   8       1151.87       1119.62        17.70 o
 -13   4   8         23.41         21.04         5.94 o
 -12   4   8       1309.38       1361.37        22.60 o
 -11   4   8        684.25        828.99        12.92 o
 -10   4   8        142.81        109.51         5.74 o
  -9   4   8       2242.76       2314.67        59.71 o
  -8   4   8        140.10        156.12         6.59 o
  -7   4   8       1228.07       1338.79        18.20 o
  -6   4   8         91.44        111.00         5.19 o
  -5   4   8        706.14        707.21        10.04 o
  -4   4   8       7190.40       7558.60        70.41 o
  -3   4   8        538.06        501.80         8.41 o
  -2   4   8        282.98        261.38         6.20 o
  -1   4   8        143.74        144.11         4.37 o
   0   4   8      12850.15      13988.78       161.54 o
   1   4   8          0.06          1.18         3.33 o
   2   4   8       1012.50        910.25        27.78 o
   3   4   8         82.03         94.69        18.94 o
   4   4   8       1137.22       1157.97        33.27 o
   5   4   8        283.79        309.57         9.95 o
   6   4   8        397.34        317.16         7.46 o
   7   4   8        771.81        751.51        12.36 o
   8   4   8        322.21        287.82         7.63 o
   9   4   8        940.11        960.49        14.63 o
  10   4   8        182.58        166.04         6.98 o
  11   4   8       1664.15       1512.88        37.42 o
  12   4   8         14.19         20.54         8.77 o
  13   4   8        881.48        758.91        20.43 o
  14   4   8        138.86        140.12        11.38 o
  15   4   8        415.60        423.21        17.45 o
  16   4   8        255.39        257.19        18.14 o
  17   4   8        110.39        119.46        12.51 o
  18   4   8         29.34         31.14        13.15 o
  19   4   8         31.52         28.97        14.74 o
  20   4   8        120.23        108.63        16.99 o
  21   4   8          0.90        -14.56        14.56 o
  22   4   8        432.05        506.59        27.78 o
  23   4   8          3.42         18.40        20.20 o
 -27   5   8         28.52         32.93        15.05 o
 -26   5   8         19.11         12.51        14.51 o
 -25   5   8         84.91         84.70        15.51 o
 -24   5   8          0.01         -0.35        12.94 o
 -23   5   8         50.91         27.03        13.10 o
 -22   5   8        496.82        501.36        26.86 o
 -21   5   8          0.49          3.34        12.43 o
 -20   5   8        178.35        213.98        15.49 o
 -19   5   8          0.83          4.42         9.15 o
 -18   5   8         43.50         59.67         8.51 o
 -17   5   8       1540.92       1450.49        22.16 o
 -16   5   8        570.25        524.29        15.18 o
 -15   5   8        151.63        130.02         7.91 o
 -14   5   8        231.64        244.12         8.24 o
 -13   5   8       1370.50       1374.98        18.72 o
 -12   5   8        195.68        179.35         7.10 o
 -11   5   8         12.53         19.50         5.49 o
 -10   5   8        339.25        392.25         9.52 o
  -9   5   8        456.15        454.61        10.63 o
  -8   5   8        411.88        459.13        10.41 o
  -7   5   8        522.36        529.69        11.01 o
  -6   5   8        996.67       1142.42        16.47 o
  -5   5   8        731.10        794.78        12.78 o
  -4   5   8       1350.82       1529.26        18.20 o
  -3   5   8       1514.81       1722.82        18.48 o
  -2   5   8        113.01        156.81         5.07 o
  -1   5   8       3315.11       3557.00        36.64 o
   0   5   8          5.41         -0.35         3.37 o
   1   5   8       1763.40       1909.69        24.67 o
   2   5   8        896.86        931.74        13.34 o
   3   5   8         21.38         -1.25         8.49 o
   4   5   8        146.81        100.98        12.10 o
   5   5   8       1943.64       2115.90        37.44 o
   6   5   8         60.17         48.78         8.04 o
   7   5   8       3251.76       3208.81        40.02 o
   8   5   8         78.32         69.05         4.02 o
   9   5   8        302.63        285.05         8.17 o
  10   5   8         58.49         82.34         5.94 o
  11   5   8         19.85         25.06         6.84 o
  12   5   8          4.80          9.10         6.99 o
  13   5   8        471.69        502.31        18.16 o
  14   5   8       1679.33       1479.40        31.42 o
  15   5   8         71.26         76.95        11.23 o
  16   5   8        155.27        128.72        12.35 o
  17   5   8          6.03         12.40        10.88 o
  18   5   8        141.23        130.96        29.46 o
  19   5   8        261.51        264.88        19.21 o
  20   5   8        392.64        402.37        23.84 o
  21   5   8        144.12        186.21        18.60 o
  22   5   8         32.51         58.38        16.58 o
 -26   6   8          0.03          8.27        14.53 o
 -25   6   8        522.03        500.10        23.39 o
 -24   6   8        100.04        104.52        15.93 o
 -23   6   8        697.11        658.75        34.00 o
 -22   6   8         15.03          5.38        12.56 o
 -21   6   8         10.72          2.07        12.09 o
 -20   6   8         77.52         65.10        16.93 o
 -19   6   8          0.40         -7.26         9.64 o
 -18   6   8        102.94         94.10        12.83 o
 -17   6   8        785.84        760.55        15.58 o
 -16   6   8       5560.81       5058.13        63.56 o
 -15   6   8       1201.96       1294.72        19.88 o
 -14   6   8        235.21        165.22         8.03 o
 -13   6   8          1.92         -5.83         5.83 o
 -12   6   8        588.56        536.07        10.99 o
 -11   6   8       1727.90       1525.77        19.73 o
 -10   6   8          2.61          7.45         5.06 o
  -9   6   8       1406.39       1389.67        19.92 o
  -8   6   8          0.29         -1.59         5.13 o
  -7   6   8         34.62         30.17         5.29 o
  -6   6   8         65.23         74.78         5.77 o
  -5   6   8         54.06         72.56         5.50 o
  -4   6   8        159.32        180.16         6.04 o
  -3   6   8         12.03          5.72         3.97 o
  -2   6   8        567.47        654.60         9.96 o
  -1   6   8        553.38        637.51         9.59 o
   0   6   8        135.22        143.20         5.11 o
   1   6   8         20.32         31.54         3.97 o
   2   6   8        121.99        129.36         4.97 o
   3   6   8        200.88        167.47         8.39 o
   4   6   8       2761.24       2887.19        41.49 o
   5   6   8        443.41        456.73        18.93 o
   6   6   8        361.99        358.55        16.28 o
   7   6   8        728.89        700.04        19.29 o
   8   6   8        819.36        885.79        13.80 o
   9   6   8        142.30        128.71         5.74 o
  10   6   8        271.72        269.38         9.72 o
  11   6   8         46.13         48.90         7.16 o
  12   6   8        622.54        573.97        18.01 o
  13   6   8          6.74          5.76         7.61 o
  14   6   8          0.75         -6.36         7.64 o
  15   6   8         32.72         27.66        10.16 o
  16   6   8        388.60        426.60        18.81 o
  17   6   8        251.13        313.80        16.03 o
  18   6   8        126.54        119.96        13.99 o
  19   6   8        363.58        347.07        26.51 o
  20   6   8         74.96         95.12        27.78 o
  21   6   8        708.77        936.85        52.19 o
  22   6   8        932.10        978.94        53.87 o
 -26   7   8         52.54         59.58        15.58 o
 -25   7   8         18.20         10.32        14.53 o
 -24   7   8        321.41        330.34        20.46 o
 -23   7   8         89.56         77.18        15.08 o
 -22   7   8         24.26         26.96        13.40 o
 -21   7   8        567.89        507.03        22.06 o
 -20   7   8        334.37        343.22        16.20 o
 -19   7   8         45.52         44.39        11.10 o
 -18   7   8        544.74        492.56        22.15 o
 -17   7   8        100.42        138.74         9.70 o
 -16   7   8        391.99        394.01        11.99 o
 -15   7   8        556.53        593.16        13.80 o
 -14   7   8         72.55         44.72         8.97 o
 -13   7   8         48.49         18.27         7.15 o
 -12   7   8          0.57         -0.89         5.50 o
 -11   7   8       5036.66       4703.59        59.77 o
 -10   7   8       1002.68        979.47        16.52 o
  -9   7   8       3804.67       3601.75        42.72 o
  -8   7   8         40.35         46.64         6.18 o
  -7   7   8        922.32        974.81        15.68 o
  -6   7   8        519.10        561.06        14.05 o
  -5   7   8         26.84         30.87         5.47 o
  -4   7   8        719.91        789.56        13.06 o
  -3   7   8         65.42         64.51         4.90 o
  -2   7   8        521.10        533.91         9.42 o
  -1   7   8        134.31        138.32         5.03 o
   0   7   8         46.41         62.35         6.09 o
   1   7   8        567.21        694.16        12.13 o
   2   7   8        510.25        497.12        10.49 o
   3   7   8        340.06        351.11        11.17 o
   4   7   8        223.65        200.27         5.78 o
   5   7   8        114.66         95.35        15.38 o
   6   7   8        284.81        277.18        26.84 o
   7   7   8        908.14        845.77        34.08 o
   8   7   8        266.33        209.28        15.75 o
   9   7   8       1280.07       1285.16        21.09 o
  10   7   8        152.54        178.76         8.95 o
  11   7   8        222.14        193.38         9.22 o
  12   7   8          8.00          8.06         7.20 o
  13   7   8        870.03        803.45        18.38 o
  14   7   8        374.76        400.84        15.74 o
  15   7   8        450.97        490.40        18.43 o
  16   7   8        482.69        472.14        18.69 o
  17   7   8        133.29        103.98        18.42 o
  18   7   8         89.09         72.47        18.42 o
  19   7   8         99.81        123.74        28.62 o
  20   7   8         79.15         97.64        28.62 o
  21   7   8          9.60          1.68        26.94 o
 -25   8   8         57.83         69.09        16.28 o
 -24   8   8        138.32        201.44        18.22 o
 -23   8   8          2.48         19.93        13.86 o
 -22   8   8        673.43        610.45        24.89 o
 -21   8   8        216.65        200.89        25.76 o
 -20   8   8        177.87        200.26        14.14 o
 -19   8   8          8.94         19.10        10.89 o
 -18   8   8        428.95        376.57        16.05 o
 -17   8   8          0.01         11.73        10.04 o
 -16   8   8          2.02         -3.46         9.54 o
 -15   8   8       3162.71       2941.92        47.01 o
 -14   8   8       1726.08       1623.92        27.17 o
 -13   8   8         25.37         30.03         9.70 o
 -12   8   8        842.69        742.68        16.43 o
 -11   8   8         18.18         13.23         5.49 o
 -10   8   8         15.78          9.87         4.83 o
  -9   8   8        103.57         89.65         7.95 o
  -8   8   8       2800.44       2777.50        41.39 o
  -7   8   8         43.61         61.37         7.10 o
  -6   8   8         22.39         37.39         6.10 o
  -5   8   8         49.68         36.56         6.03 o
  -4   8   8       1782.00       1807.43        23.67 o
  -3   8   8        249.89        235.99         9.46 o
  -2   8   8        304.60        314.10        14.05 o
  -1   8   8        742.03        769.18        11.58 o
   0   8   8          8.20         15.54         4.72 o
   1   8   8         39.33         30.80         4.82 o
   2   8   8       1130.01       1126.87        15.33 o
   3   8   8          5.07          7.06         5.67 o
   4   8   8        220.14        221.76         7.63 o
   5   8   8         93.20        106.72         5.27 o
   6   8   8       3006.18       2853.17        50.94 o
   7   8   8        415.97        411.21        21.33 o
   8   8   8        211.61        238.32        25.17 o
   9   8   8        309.45        351.41        14.19 o
  10   8   8          0.91          8.39         5.96 o
  11   8   8       1297.92       1174.92        22.15 o
  12   8   8        120.03        133.99         8.77 o
  13   8   8        941.66        878.87        25.25 o
  14   8   8        157.89        180.80        14.60 o
  15   8   8          0.24        -15.10        15.10 o
  16   8   8        159.65        138.48        20.24 o
  17   8   8        132.89        122.38        19.93 o
  18   8   8         69.81         68.18        17.86 o
  19   8   8        183.99        224.36        22.31 o
  20   8   8         32.03         28.62        26.09 o
 -24   9   8        177.02        214.36        18.43 o
 -23   9   8        127.87        138.10        22.83 o
 -22   9   8        993.66       1015.25        26.89 o
 -21   9   8         77.54        111.03        13.25 o
 -20   9   8         43.86         34.87        14.34 o
 -19   9   8         13.76         -3.49        10.94 o
 -18   9   8         17.51         21.16        11.12 o
 -17   9   8         28.80         15.50        10.77 o
 -16   9   8        187.43        168.39        12.67 o
 -15   9   8          4.91         -0.27        12.88 o
 -14   9   8       1118.94       1094.50        24.19 o
 -13   9   8        827.30        830.26        20.51 o
 -12   9   8        186.40        192.75        10.52 o
 -11   9   8        567.48        499.31        11.87 o
 -10   9   8         52.86         55.08         5.81 o
  -9   9   8       3819.77       3561.14        47.20 o
  -8   9   8         86.54         76.28         7.85 o
  -7   9   8       2255.00       2210.16        31.74 o
  -6   9   8         39.43         39.84         7.09 o
  -5   9   8         13.46          8.35         7.82 o
  -4   9   8          7.36         -4.33         6.24 o
  -3   9   8       1234.51       1220.61        21.29 o
  -2   9   8        797.89        829.74        16.56 o
  -1   9   8       1325.12       1338.30        24.20 o
   0   9   8         64.33         58.89        13.11 o
   1   9   8       8098.72       7655.21       103.58 o
   2   9   8          1.24          3.37         7.90 o
   3   9   8        282.93        258.72        13.82 o
   4   9   8       5354.13       5373.91        74.77 o
   5   9   8         16.58         15.92         9.62 o
   6   9   8         10.91          8.99         6.54 o
   7   9   8        120.28        130.36         9.69 o
   8   9   8        139.84        157.02        13.33 o
   9   9   8        203.59        194.87        12.69 o
  10   9   8         94.16         82.97        11.17 o
  11   9   8        222.80        253.82        15.95 o
  12   9   8         11.55         25.46        19.39 o
  13   9   8          0.05          5.23        11.74 o
  14   9   8        226.28        222.10        20.83 o
  15   9   8         62.32         58.12        17.83 o
  16   9   8        222.51        214.36        29.88 o
  17   9   8        138.61        154.19        21.12 o
  18   9   8         83.35         78.31        33.67 o
  19   9   8         25.54         -0.16        17.55 o
 -23  10   8         81.88         89.35        16.69 o
 -22  10   8        844.04        895.55        30.11 o
 -21  10   8         16.38         32.29        18.71 o
 -20  10   8          1.35         -3.83        11.73 o
 -19  10   8         29.65         35.58        12.29 o
 -18  10   8       1627.38       1656.60        33.40 o
 -17  10   8         20.24          3.27        10.81 o
 -16  10   8        101.71        134.05        12.64 o
 -15  10   8       1105.80        988.40        27.39 o
 -14  10   8         24.61         28.81        10.16 o
 -13  10   8        137.11        128.55        11.55 o
 -12  10   8        101.59         98.11        12.15 o
 -11  10   8        201.49        150.62        11.23 o
 -10  10   8         74.22         55.25         8.38 o
  -9  10   8       2346.46       2255.82        51.76 o
  -8  10   8       1413.43       1292.02        29.29 o
  -7  10   8         21.44         15.13         7.44 o
  -6  10   8         71.18         62.34         8.04 o
  -5  10   8        566.51        607.47        14.67 o
  -4  10   8          0.41         -6.62         8.14 o
  -3  10   8          7.53          5.42         8.07 o
  -2  10   8        590.80        597.88        16.64 o
  -1  10   8         44.96         28.17         7.94 o
   0  10   8         49.45         38.90         8.87 o
   1  10   8         77.27         64.85         7.32 o
   2  10   8        705.57        685.11        16.60 o
   3  10   8        132.37        143.36        10.74 o
   4  10   8         27.11         32.71         8.20 o
   5  10   8       1540.22       1550.56        27.32 o
   6  10   8         93.39         95.12         8.19 o
   7  10   8        676.93        668.41        16.60 o
   8  10   8          0.11          5.44         8.12 o
   9  10   8       1282.65       1221.99        26.41 o
  10  10   8         34.64         22.25        10.57 o
  11  10   8        215.15        224.46        15.93 o
  12  10   8         69.46         69.69        13.55 o
  13  10   8        821.03        782.54        29.83 o
  14  10   8         60.75         40.76        17.55 o
  15  10   8          9.30         -6.50        16.36 o
  16  10   8         56.59         69.97        19.61 o
  17  10   8         31.27         25.36        18.74 o
  18  10   8         63.95         81.24        20.81 o
 -22  11   8         75.74         59.31        15.78 o
 -21  11   8         36.66         41.22        14.86 o
 -20  11   8         52.76         32.54        14.21 o
 -19  11   8         69.13         42.85        12.26 o
 -18  11   8         22.58         -5.85        11.04 o
 -17  11   8         73.20         86.52        12.58 o
 -16  11   8         55.31         26.68        14.21 o
 -15  11   8        124.57        106.56        12.35 o
 -14  11   8        136.73        129.36        12.45 o
 -13  11   8        108.69        101.38        11.69 o
 -12  11   8         65.46         59.41        10.73 o
 -11  11   8          0.48        -10.33        10.33 o
 -10  11   8        630.22        530.84        17.65 o
  -9  11   8        268.82        269.26        16.52 o
  -8  11   8         11.87         -0.68         7.77 o
  -7  11   8        505.68        547.02        17.00 o
  -6  11   8          8.39         13.81         8.99 o
  -5  11   8          9.46         24.22         9.06 o
  -4  11   8         82.58        104.96        10.24 o
  -3  11   8       1312.75       1383.54        26.42 o
  -2  11   8          2.64          9.43         8.50 o
  -1  11   8         10.62         19.66         8.54 o
   0  11   8        224.28        214.13        11.39 o
   1  11   8          0.07          9.64         8.33 o
   2  11   8        132.51        134.35         9.34 o
   3  11   8        987.31       1023.29        23.08 o
   4  11   8         76.19         92.27         7.64 o
   5  11   8        992.46        953.71        20.97 o
   6  11   8         86.87         74.51         8.56 o
   7  11   8         20.66         11.91        14.13 o
   8  11   8          3.00          4.53        10.47 o
   9  11   8        430.97        434.96        17.67 o
  10  11   8         38.20         49.51        11.71 o
  11  11   8          3.98         17.27        12.47 o
  12  11   8          2.94          0.08        13.11 o
  13  11   8         84.49         86.24        23.57 o
  14  11   8         58.21         78.70        19.34 o
  15  11   8        238.52        203.26        24.10 o
  16  11   8        110.43         97.81        20.53 o
  17  11   8        182.39        164.57        23.46 o
 -20  12   8        574.27        632.02        25.43 o
 -19  12   8          0.02         13.61        13.73 o
 -18  12   8        352.94        360.29        26.58 o
 -17  12   8        550.29        577.92        20.46 o
 -16  12   8        515.68        483.97        25.16 o
 -15  12   8         12.53         25.32        13.48 o
 -14  12   8        117.15        111.32        14.81 o
 -13  12   8        304.64        242.94        16.77 o
 -12  12   8        323.73        332.39        25.97 o
 -11  12   8        160.87        158.74        28.09 o
 -10  12   8        221.69        193.72        15.19 o
  -9  12   8        106.34         79.73        12.94 o
  -8  12   8          3.33        -11.74        11.74 o
  -7  12   8         11.38         12.64        10.80 o
  -6  12   8       1176.13       1069.60        36.17 o
  -5  12   8        114.12        101.03        10.49 o
  -4  12   8        290.36        348.34        14.37 o
  -3  12   8        608.65        567.27        23.21 o
  -2  12   8         22.38         19.91         9.36 o
  -1  12   8          2.75        -11.78        11.78 o
   0  12   8       1303.58       1224.78        25.17 o
   1  12   8          9.69         -8.23         8.80 o
   2  12   8          8.53         20.26         8.94 o
   3  12   8         50.62         52.85         7.98 o
   4  12   8        295.01        285.93        11.08 o
   5  12   8        142.07        141.83         8.52 o
   6  12   8        273.10        269.70        10.89 o
   7  12   8        130.23        130.76        15.21 o
   8  12   8        532.73        595.31        20.77 o
   9  12   8        607.15        597.44        21.39 o
  10  12   8          2.91          2.05        13.00 o
  11  12   8        173.02        184.76        16.79 o
  12  12   8          0.48          4.87        21.19 o
  13  12   8        795.68        862.69        36.84 o
  14  12   8          2.37        -17.83        17.83 o
  15  12   8         74.59         81.75        21.40 o
  16  12   8        184.45        200.67        27.78 o
 -19  13   8         45.97         47.71        21.89 o
 -18  13   8        123.65        164.59        50.08 o
 -17  13   8        368.69        355.94        24.81 o
 -16  13   8         85.34         46.69        24.83 o
 -15  13   8         12.75         13.38        13.40 o
 -14  13   8          5.42         -4.14        13.45 o
 -13  13   8        131.09        163.20        15.78 o
 -12  13   8          8.91          8.34        23.23 o
 -11  13   8         37.42         45.76        13.42 o
 -10  13   8        631.59        570.23        28.08 o
  -9  13   8          5.22          0.02        11.98 o
  -8  13   8        202.86        176.95        15.00 o
  -7  13   8        245.64        225.23        16.30 o
  -6  13   8         15.51         -1.55        11.45 o
  -5  13   8         42.79         58.23        12.47 o
  -4  13   8        114.05        114.09        13.38 o
  -3  13   8        216.02        205.32        19.26 o
  -2  13   8         41.06         24.93         9.61 o
  -1  13   8         43.94         33.96        15.19 o
   0  13   8        891.69        866.45        34.26 o
   1  13   8        506.44        491.15        18.35 o
   2  13   8        371.66        357.62        13.64 o
   3  13   8         10.17         26.70         8.62 o
   4  13   8        122.72        115.12        10.96 o
   5  13   8         87.83         91.31         8.94 o
   6  13   8        345.06        363.04        19.57 o
   7  13   8         40.09         62.84        12.39 o
   8  13   8         46.19         44.60        12.62 o
   9  13   8        149.71        192.04        15.02 o
  10  13   8        428.11        454.11        40.70 o
  11  13   8         53.33         31.48        14.40 o
  12  13   8        277.29        301.73        25.29 o
  13  13   8         63.96         69.08        28.62 o
  14  13   8        437.11        464.32        42.09 o
 -17  14   8        479.27        534.37        29.42 o
 -16  14   8         68.74         58.25        17.97 o
 -15  14   8          0.10         11.60        17.14 o
 -14  14   8         25.10         47.20        23.57 o
 -13  14   8         29.38         10.52        16.07 o
 -12  14   8          5.37          4.71        16.04 o
 -11  14   8        153.61        158.26        16.17 o
 -10  14   8          0.38         31.04        13.28 o
  -9  14   8         11.33         -0.77        12.88 o
  -8  14   8         20.21         22.99        20.37 o
  -7  14   8         20.45         14.98        12.56 o
  -6  14   8        233.50        264.57        18.51 o
  -5  14   8         29.51         14.13        18.29 o
  -4  14   8        193.10        163.25        14.87 o
  -3  14   8         54.31         58.68        12.84 o
  -2  14   8       1715.59       1697.07        37.92 o
  -1  14   8         14.83         18.74        11.89 o
   0  14   8        345.76        309.85        18.23 o
   1  14   8        336.64        322.73        17.43 o
   2  14   8         96.56        133.35        12.40 o
   3  14   8        269.29        262.25        13.02 o
   4  14   8         25.89         24.73         9.37 o
   5  14   8         18.56         28.17        16.77 o
   6  14   8        144.35        143.58        16.97 o
   7  14   8        130.95        119.44        14.27 o
   8  14   8         73.84         48.98        12.83 o
   9  14   8        177.53        193.92        16.06 o
  10  14   8        364.36        399.71        22.41 o
  11  14   8         25.85         43.61        19.77 o
  12  14   8        234.42        225.72        25.00 o
 -14  15   8         45.96         34.15        18.09 o
 -13  15   8         12.16         22.73        16.67 o
 -12  15   8        128.20        163.88        22.73 o
 -11  15   8         32.10         28.80        16.89 o
 -10  15   8         17.98         -4.06        16.36 o
  -9  15   8        179.05        195.79        20.53 o
  -8  15   8        110.42        150.70        20.20 o
  -7  15   8        497.79        510.82        45.45 o
  -6  15   8          5.19         -2.81        12.71 o
  -5  15   8          1.47        -11.62        12.76 o
  -4  15   8        156.71        154.81        15.96 o
  -3  15   8         17.83         -0.77        16.68 o
  -2  15   8          2.95         -5.61        12.37 o
  -1  15   8         73.24         72.63        18.11 o
   0  15   8        695.95        725.23        27.69 o
   1  15   8         25.29         25.64        12.15 o
   2  15   8         17.08         19.36        11.29 o
   3  15   8        119.70        144.87        17.05 o
   4  15   8        142.39        140.90        19.76 o
   5  15   8        115.68        165.80        21.93 o
   6  15   8         45.10         91.94        17.15 o
   7  15   8         10.98          4.36        15.16 o
   8  15   8          0.71        -10.44        21.89 o
   9  15   8        445.53        436.25        24.60 o
 -10  16   8         71.01        108.61        21.89 o
  -9  16   8         93.50         95.84        20.62 o
  -8  16   8         10.70         35.81        17.55 o
  -7  16   8         10.72         19.98        17.74 o
  -6  16   8         34.72         24.07        16.96 o
  -5  16   8        109.21        102.84        18.42 o
  -4  16   8        147.46        185.96        20.48 o
  -3  16   8         89.29        120.99        18.42 o
  -2  16   8        133.84        189.81        20.37 o
  -1  16   8         45.47         42.31        17.26 o
   0  16   8         51.74         61.73        16.58 o
   1  16   8          9.84          4.41        14.96 o
   2  16   8         95.13         70.71        28.62 o
   3  16   8         54.76         77.44        29.46 o
   4  16   8        177.35        127.94        31.14 o
   5  16   8         29.18          4.21        17.86 o
 -28   1   9          1.81         -2.95        18.45 o
 -27   1   9        128.82         98.46        23.15 o
 -26   1   9         17.81          4.69        16.63 o
 -25   1   9          1.83         -1.14        12.79 o
 -24   1   9        491.93        468.19        17.76 o
 -23   1   9         68.42         61.22        11.33 o
 -22   1   9        197.53        196.62        12.72 o
 -21   1   9        482.78        528.37        17.96 o
 -20   1   9         33.76         29.48         9.87 o
 -19   1   9         27.89         22.24         8.27 o
 -18   1   9          7.65         11.51         7.12 o
 -17   1   9        298.01        311.35        10.45 o
 -16   1   9        455.71        422.48        12.47 o
 -15   1   9       1696.90       1765.78        24.27 o
 -14   1   9        771.15        797.94        14.37 o
 -13   1   9        846.65        951.88        15.68 o
 -12   1   9          0.15         -5.30         5.30 o
 -11   1   9        964.97       1044.75        18.28 o
 -10   1   9        101.92         98.08         6.00 o
  -9   1   9       2326.09       2386.06        28.75 o
  -8   1   9      10167.14      10629.53       162.50 o
  -7   1   9        852.52        864.93        14.37 o
  -6   1   9       1339.02       1233.10        24.78 o
  -5   1   9       7659.34       7341.15       108.91 o
  -4   1   9      21345.37      21092.64       204.75 o
  -3   1   9          4.54          2.94         3.49 o
  -2   1   9       7538.64       7811.97        76.83 o
  -1   1   9        442.54        378.07         6.24 o
   0   1   9          1.51          1.87         2.70 o
   1   1   9        638.67        704.57        11.44 o
   2   1   9        555.60        545.95         7.86 o
   3   1   9       1339.39       1492.34        19.85 o
   4   1   9       1100.68       1193.63        16.90 o
   5   1   9        198.10        232.02         9.29 o
   6   1   9         12.28         36.60         3.47 o
   7   1   9        114.91        125.63         6.12 o
   8   1   9        488.80        512.73         9.54 o
   9   1   9        353.58        328.63         7.17 o
  10   1   9        160.32        201.05         6.56 o
  11   1   9        301.08        277.18         7.69 o
  12   1   9          0.10         -4.80         6.75 o
  13   1   9         81.66         92.30        10.18 o
  14   1   9        234.78        220.82        14.81 o
  15   1   9         79.01         77.49        13.38 o
  16   1   9        183.13        183.50        16.07 o
  17   1   9        911.33        904.99        29.74 o
  18   1   9        111.22        109.07        15.76 o
  19   1   9         34.07         44.50        15.57 o
  20   1   9          0.74         17.49        16.83 o
  21   1   9        367.40        340.95        22.31 o
  22   1   9        123.00        111.14        18.15 o
  23   1   9        176.27        176.76        19.88 o
 -28   2   9        235.57        241.48        23.50 o
 -27   2   9         62.11         40.78        26.51 o
 -26   2   9          1.69        -11.23        12.92 o
 -25   2   9        124.75        123.37        15.19 o
 -24   2   9        597.65        628.91        24.27 o
 -23   2   9        516.01        467.27        32.83 o
 -22   2   9        442.76        414.02        16.26 o
 -21   2   9       2726.76       2692.44        71.72 o
 -20   2   9         19.32         21.45         9.84 o
 -19   2   9       1563.63       1595.77        26.70 o
 -18   2   9         99.10        105.01         8.37 o
 -17   2   9         71.24         69.17         7.55 o
 -16   2   9        113.29        108.37         7.77 o
 -15   2   9       1052.76       1079.22        17.62 o
 -14   2   9       3089.82       3009.14        36.82 o
 -13   2   9         38.38         26.80         5.99 o
 -12   2   9         39.03         40.64         5.78 o
 -11   2   9       1391.72       1455.37        19.92 o
 -10   2   9        927.73        932.81        22.34 o
  -9   2   9       1611.61       1637.29        23.72 o
  -8   2   9         48.29         49.19         6.36 o
  -7   2   9        857.14        928.22        18.77 o
  -6   2   9        826.58        793.79        12.36 o
  -5   2   9       2277.61       2259.87        26.51 o
  -4   2   9        507.65        545.39         8.16 o
  -3   2   9        414.80        468.52         7.48 o
  -2   2   9         22.95         41.59         3.94 o
  -1   2   9       2414.44       2693.45        27.92 o
   0   2   9        910.74        995.12        12.63 o
   1   2   9       1297.12       1377.39        15.14 o
   2   2   9       2517.40       2728.84        25.99 o
   3   2   9        662.73        569.15         7.34 o
   4   2   9        677.14        804.11        10.81 o
   5   2   9        446.93        541.65         8.52 o
   6   2   9       5531.15       6241.49        74.28 o
   7   2   9        304.22        351.20         7.96 o
   8   2   9       3412.00       3321.85        41.58 o
   9   2   9       2362.05       2333.96        38.06 o
  10   2   9        984.28        999.68        16.34 o
  11   2   9         34.46         36.09         7.04 o
  12   2   9        407.06        379.79        15.41 o
  13   2   9       1596.07       1612.76        32.35 o
  14   2   9        544.15        539.69        18.37 o
  15   2   9        220.94        194.38        18.24 o
  16   2   9        629.45        629.21        29.46 o
  17   2   9          1.37          9.49        13.05 o
  18   2   9        266.30        243.51        18.34 o
  19   2   9         30.51         51.85        15.99 o
  20   2   9        197.05        182.01        20.20 o
  21   2   9         24.37         24.51        14.96 o
  22   2   9         24.74         23.23        16.04 o
  23   2   9          2.89        -16.04        16.04 o
 -28   3   9         49.71         60.18        19.34 o
 -27   3   9          0.22         11.39        13.93 o
 -26   3   9        279.71        328.38        23.78 o
 -25   3   9         18.20         23.23        13.76 o
 -24   3   9        448.13        441.79        21.06 o
 -23   3   9          4.90         12.42        12.71 o
 -22   3   9          0.03         -3.05        17.50 o
 -21   3   9        198.35        195.22        13.02 o
 -20   3   9       1853.54       1911.99        34.07 o
 -19   3   9          0.11          3.79         8.19 o
 -18   3   9         22.04         27.42         8.62 o
 -17   3   9        292.34        235.55         9.64 o
 -16   3   9        329.13        317.79        10.31 o
 -15   3   9       5798.56       5971.60        67.80 o
 -14   3   9        724.32        722.43        15.03 o
 -13   3   9        200.09        196.64         7.98 o
 -12   3   9         48.22         53.81         5.85 o
 -11   3   9          0.77          0.22         4.65 o
 -10   3   9       1109.55       1100.08        17.04 o
  -9   3   9        391.88        332.53         8.29 o
  -8   3   9       1750.00       1791.93        22.75 o
  -7   3   9        340.57        361.80         8.02 o
  -6   3   9        871.98        852.00        11.95 o
  -5   3   9        831.08        759.21        10.21 o
  -4   3   9        228.74        237.87         6.51 o
  -3   3   9        898.94       1002.62        12.68 o
  -2   3   9         89.97         96.21         3.78 o
  -1   3   9         53.89         44.97         3.52 o
   0   3   9        194.05        216.08         5.67 o
   1   3   9         14.24         19.77         3.36 o
   2   3   9         13.25         11.81         4.81 o
   3   3   9       5658.05       6236.15        73.42 o
   4   3   9      10839.53      12365.72       143.29 o
   5   3   9          1.17         -0.97         3.72 o
   6   3   9         17.18         41.81         4.08 o
   7   3   9        919.77       1032.76        14.47 o
   8   3   9         51.30         73.22         4.90 o
   9   3   9        539.69        519.38        12.65 o
  10   3   9        585.07        550.27        16.77 o
  11   3   9         37.74         66.66         8.77 o
  12   3   9          2.10          2.58         8.27 o
  13   3   9         61.63         60.26         9.60 o
  14   3   9         64.43         54.43        10.16 o
  15   3   9         12.65          7.91         9.89 o
  16   3   9          4.43         10.46        12.33 o
  17   3   9        249.51        239.39        17.97 o
  18   3   9         28.78         38.09        14.14 o
  19   3   9          0.00          0.34        15.15 o
  20   3   9        176.33        209.93        26.51 o
  21   3   9         18.27         25.06        15.56 o
  22   3   9         35.08         27.39        16.17 o
 -28   4   9        114.24        120.56        21.57 o
 -27   4   9         43.97         32.79        15.48 o
 -26   4   9        787.59        817.98        28.94 o
 -25   4   9         27.21         38.67        14.22 o
 -24   4   9         42.85         30.28        24.41 o
 -23   4   9        699.16        710.40        36.51 o
 -22   4   9         82.35         93.51        13.76 o
 -21   4   9        541.83        521.47        22.13 o
 -20   4   9         32.20         18.66         9.22 o
 -19   4   9       1243.63       1232.25        22.62 o
 -18   4   9       1368.35       1342.95        23.51 o
 -17   4   9        299.66        261.76        10.85 o
 -16   4   9        284.04        264.13         9.54 o
 -15   4   9       1318.06       1316.78        24.41 o
 -14   4   9        296.78        292.61        11.75 o
 -13   4   9          3.72         22.03         5.89 o
 -12   4   9        552.87        498.28        10.52 o
 -11   4   9       1974.43       2179.42        25.56 o
 -10   4   9         62.75         39.05         5.15 o
  -9   4   9       1694.51       1940.53        25.55 o
  -8   4   9        191.94        153.74         5.78 o
  -7   4   9         29.84         19.00         4.98 o
  -6   4   9         56.10         56.45         4.64 o
  -5   4   9        564.62        490.58         8.44 o
  -4   4   9       6849.79       7485.22        69.85 o
  -3   4   9        823.40        915.22        12.11 o
  -2   4   9       3412.85       3676.39        37.79 o
  -1   4   9        439.35        490.71         7.75 o
   0   4   9        365.53        416.62         7.86 o
   1   4   9       4041.52       4610.58        55.27 o
   2   4   9        855.64        767.40        15.62 o
   3   4   9       1759.98       1972.37        60.61 o
   4   4   9         74.77         72.01         7.04 o
   5   4   9        728.26        650.00        10.72 o
   6   4   9        618.03        619.32        10.79 o
   7   4   9       1338.13       1434.57        20.04 o
   8   4   9         33.59         41.24         8.41 o
   9   4   9         83.33        124.24         5.88 o
  10   4   9       1210.26       1173.61        21.09 o
  11   4   9        137.66        129.11        12.18 o
  12   4   9        511.08        480.90        20.89 o
  13   4   9       1358.39       1349.53        28.93 o
  14   4   9          1.46         16.75         9.49 o
  15   4   9         19.14         12.69         9.89 o
  16   4   9        287.74        285.05        15.23 o
  17   4   9         44.91         45.67        13.75 o
  18   4   9          1.22          2.90        13.15 o
  19   4   9        280.00        238.67        37.88 o
  20   4   9          0.03         10.74        29.04 o
  21   4   9          5.64         -5.72        14.14 o
  22   4   9        345.55        394.19        24.44 o
 -27   5   9         19.67         45.79        15.79 o
 -26   5   9         22.91         18.02        14.51 o
 -25   5   9         86.73         85.29        15.81 o
 -24   5   9        121.64        104.64        15.21 o
 -23   5   9         66.82         64.57        14.22 o
 -22   5   9          4.76        -12.77        12.77 o
 -21   5   9         41.23         29.43        12.47 o
 -20   5   9       1126.02       1157.12        29.71 o
 -19   5   9         18.86         30.02        11.92 o
 -18   5   9       1346.15       1266.20        22.87 o
 -17   5   9         37.37         32.85         7.35 o
 -16   5   9         25.32         26.50         7.15 o
 -15   5   9        640.47        590.33        12.56 o
 -14   5   9       1093.12       1065.39        18.37 o
 -13   5   9       1687.47       1630.27        21.05 o
 -12   5   9       4232.27       4202.98        58.70 o
 -11   5   9        358.23        311.20        10.37 o
 -10   5   9         47.77         53.73         5.38 o
  -9   5   9         38.91         36.01         4.87 o
  -8   5   9         31.72         69.59         5.81 o
  -7   5   9          0.25         -2.63         6.90 o
  -6   5   9       2070.34       2228.98        27.36 o
  -5   5   9       1164.61       1359.31        18.51 o
  -4   5   9       1415.09       1541.07        18.32 o
  -3   5   9       3497.50       3966.52        41.11 o
  -2   5   9       1062.78       1137.42        14.03 o
  -1   5   9        759.66        875.06        11.31 o
   0   5   9       3223.55       3636.20        40.66 o
   1   5   9        459.76        432.25         7.79 o
   2   5   9        266.65        262.85        14.28 o
   3   5   9         64.45         97.99        32.41 o
   4   5   9         85.79        141.50         9.15 o
   5   5   9          8.10         11.32         7.63 o
   6   5   9         34.52         49.86         8.04 o
   7   5   9       1105.43       1094.62        16.03 o
   8   5   9         37.98         15.72         5.06 o
   9   5   9         86.70        129.00         6.62 o
  10   5   9        639.26        649.84        14.84 o
  11   5   9          0.60         -6.47         6.47 o
  12   5   9        330.77        347.85        12.40 o
  13   5   9        334.47        337.93        14.97 o
  14   5   9        445.08        379.85        15.84 o
  15   5   9        219.46        201.91        12.96 o
  16   5   9         96.28        108.62        12.05 o
  17   5   9         57.46         78.62        12.11 o
  18   5   9         10.54         -3.83        12.73 o
  19   5   9         63.12         85.25        19.78 o
  20   5   9        162.10        139.60        17.57 o
  21   5   9         66.22         68.98        16.58 o
  22   5   9        169.44        197.81        32.83 o
 -27   6   9         18.49         30.72        18.55 o
 -26   6   9          0.14        -11.35        14.67 o
 -25   6   9        131.17        132.96        17.11 o
 -24   6   9        106.73        130.72        16.33 o
 -23   6   9          5.29         -7.41        15.04 o
 -22   6   9          3.56          6.54        12.62 o
 -21   6   9        238.23        238.85        30.60 o
 -20   6   9          8.23         -2.01        11.73 o
 -19   6   9         49.15         44.35        10.73 o
 -18   6   9        802.53        743.99        15.80 o
 -17   6   9        405.91        362.19        11.72 o
 -16   6   9       2714.77       2695.99        34.60 o
 -15   6   9       4106.66       3939.93        47.09 o
 -14   6   9       1135.50       1062.80        17.51 o
 -13   6   9       2080.36       2006.53        24.89 o
 -12   6   9        554.06        506.31        11.36 o
 -11   6   9        552.33        487.70        10.66 o
 -10   6   9       1250.98       1217.04        19.19 o
  -9   6   9       1143.07       1136.38        15.86 o
  -8   6   9       1820.26       1780.43        23.53 o
  -7   6   9        269.10        232.65         7.83 o
  -6   6   9       1825.23       2067.52        25.76 o
  -5   6   9         34.26         40.40         6.27 o
  -4   6   9         24.96         27.34         4.49 o
  -3   6   9       5870.98       6641.00        67.11 o
  -2   6   9         60.84         46.38         4.08 o
  -1   6   9          3.10          6.35         3.17 o
   0   6   9       1311.71       1296.91        16.96 o
   1   6   9        666.12        736.01        11.24 o
   2   6   9       1251.13       1197.63        16.82 o
   3   6   9       1580.97       1685.65        32.26 o
   4   6   9        272.64        307.75         9.95 o
   5   6   9          3.19         -4.86         7.72 o
   6   6   9          0.03         -6.37         8.04 o
   7   6   9        102.57        120.63        12.24 o
   8   6   9       1746.22       1794.86        36.77 o
   9   6   9        116.64        164.54         5.88 o
  10   6   9         53.99         50.47         7.74 o
  11   6   9         55.01         31.26         9.96 o
  12   6   9       1022.18        929.59        18.95 o
  13   6   9          6.41          2.80         7.48 o
  14   6   9         76.83         75.88        10.57 o
  15   6   9          1.71         -4.46        10.85 o
  16   6   9       2092.73       2055.89        41.11 o
  17   6   9        864.60        797.65        23.62 o
  18   6   9         90.13        103.48        21.46 o
  19   6   9        528.23        580.80        41.25 o
  20   6   9        313.86        344.27        36.19 o
  21   6   9        202.93        205.38        32.83 o
 -26   7   9        302.27        370.98        22.36 o
 -25   7   9         41.57         55.12        15.71 o
 -24   7   9          9.27         -2.73        14.11 o
 -23   7   9        150.97        117.71        15.65 o
 -22   7   9        255.83        265.14        18.08 o
 -21   7   9        106.29         65.79        13.55 o
 -20   7   9         79.63         82.02        19.18 o
 -19   7   9        606.79        590.28        24.66 o
 -18   7   9          0.05         -5.61         9.67 o
 -17   7   9        245.44        161.24        10.09 o
 -16   7   9        352.53        356.29        11.57 o
 -15   7   9          0.02         -2.04         6.42 o
 -14   7   9       4924.52       4779.85        55.74 o
 -13   7   9         38.88         45.04         6.64 o
 -12   7   9        902.69        901.09        21.21 o
 -11   7   9       2699.43       2690.42        34.52 o
 -10   7   9        528.16        499.52        10.88 o
  -9   7   9        110.10        105.52         6.10 o
  -8   7   9       1772.26       1824.00        24.33 o
  -7   7   9        123.32        109.81         6.67 o
  -6   7   9        307.68        271.18         8.54 o
  -5   7   9       2487.64       2589.93        31.53 o
  -4   7   9        235.38        271.70         9.03 o
  -3   7   9        128.74        183.14         5.99 o
  -2   7   9         99.69         85.46         4.79 o
  -1   7   9       4322.76       4609.49        47.58 o
   0   7   9        409.77        394.75         8.74 o
   1   7   9        407.19        420.67        12.74 o
   2   7   9        404.81        385.88         8.59 o
   3   7   9        589.69        605.05        10.46 o
   4   7   9       4771.63       4851.62        77.22 o
   5   7   9        521.34        480.99        14.58 o
   6   7   9       3704.35       3551.92        80.31 o
   7   7   9       1006.74       1066.28        26.49 o
   8   7   9       3041.91       3054.58        53.82 o
   9   7   9        142.95        123.28        10.50 o
  10   7   9       1825.85       1826.29        32.49 o
  11   7   9        599.34        564.30        14.84 o
  12   7   9        762.45        754.24        17.75 o
  13   7   9         95.30        106.62         8.75 o
  14   7   9        234.18        232.94        12.60 o
  15   7   9         80.30         92.49        17.23 o
  16   7   9        290.58        268.98        21.72 o
  17   7   9        680.67        683.01        32.43 o
  18   7   9          8.98          7.46        16.54 o
  19   7   9         83.64        110.27        27.78 o
  20   7   9          0.81         27.78        26.94 o
 -25   8   9         20.78         23.13        16.96 o
 -24   8   9        128.46        143.97        17.66 o
 -23   8   9         21.30          4.18        13.56 o
 -22   8   9         24.32          0.18        13.37 o
 -21   8   9        470.91        486.23        19.01 o
 -20   8   9        217.08        200.70        14.26 o
 -19   8   9        209.00        156.33        13.23 o
 -18   8   9        232.79        225.39        13.84 o
 -17   8   9         11.88         27.42        10.40 o
 -16   8   9        230.40        214.31        13.13 o
 -15   8   9        264.18        258.56         9.85 o
 -14   8   9        844.86        825.61        19.56 o
 -13   8   9         42.36         32.88         6.70 o
 -12   8   9          4.94          3.15         6.07 o
 -11   8   9         28.80         50.72         6.60 o
 -10   8   9       2197.82       1909.64        40.28 o
  -9   8   9        117.09        127.71         6.72 o
  -8   8   9          3.73         -5.99         5.99 o
  -7   8   9         17.18         24.13         6.78 o
  -6   8   9        604.22        661.37        12.96 o
  -5   8   9       1514.02       1548.40        21.27 o
  -4   8   9          7.58          8.78         5.32 o
  -3   8   9          1.54          3.29         4.67 o
  -2   8   9        416.73        403.58         8.73 o
  -1   8   9        978.44        859.97        16.84 o
   0   8   9          9.94         13.38         4.82 o
   1   8   9       1329.68       1373.22        21.77 o
   2   8   9        115.84        118.79         5.49 o
   3   8   9       1933.42       1936.74        25.89 o
   4   8   9         28.02         25.17         7.92 o
   5   8   9       1184.62       1118.16        26.26 o
   6   8   9        596.38        561.97        19.47 o
   7   8   9        168.38        158.48        12.37 o
   8   8   9        697.73        704.03        21.57 o
   9   8   9        148.84        113.44        10.44 o
  10   8   9          1.73         -5.72         8.96 o
  11   8   9          0.00         -2.49        10.52 o
  12   8   9        110.12        112.46        12.62 o
  13   8   9          4.02          9.51        17.80 o
  14   8   9        130.16        146.81        18.94 o
  15   8   9         24.80          7.07        16.36 o
  16   8   9        656.03        823.54        74.91 o
  17   8   9          2.21         29.85        17.83 o
  18   8   9         18.25         21.10        22.31 o
  19   8   9          6.98         33.67        27.78 o
  20   8   9        314.13        328.28        37.88 o
 -24   9   9        379.16        442.75        23.25 o
 -23   9   9          0.80         -8.21        23.86 o
 -22   9   9        228.56        218.65        15.39 o
 -21   9   9          3.48          9.56        11.60 o
 -20   9   9         58.35         66.63        12.46 o
 -19   9   9         86.17         76.30        12.02 o
 -18   9   9        224.66        228.11        14.15 o
 -17   9   9        114.53        106.22        12.13 o
 -16   9   9        463.56        436.14        21.99 o
 -15   9   9         15.71         22.21         9.86 o
 -14   9   9       1057.97       1044.01        31.47 o
 -13   9   9          0.13         -3.70         8.03 o
 -12   9   9         28.44         24.05         8.15 o
 -11   9   9       1723.65       1541.52        48.33 o
 -10   9   9        493.10        525.58        17.49 o
  -9   9   9        764.62        841.55        15.22 o
  -8   9   9        224.62        183.71         9.29 o
  -7   9   9        484.20        432.64        12.67 o
  -6   9   9        986.56        890.55        17.15 o
  -5   9   9       1167.70       1266.07        20.78 o
  -4   9   9         89.15         82.77         7.36 o
  -3   9   9         14.01          6.98         6.06 o
  -2   9   9       1008.34        954.61        24.42 o
  -1   9   9          0.24         -7.38         7.38 o
   0   9   9        309.59        308.76        11.86 o
   1   9   9       1250.14       1144.30        21.92 o
   2   9   9        101.77         81.63         9.15 o
   3   9   9        890.78        931.13        21.71 o
   4   9   9        510.34        530.84        14.25 o
   5   9   9        529.90        463.04        20.90 o
   6   9   9        317.69        316.21        15.97 o
   7   9   9        993.77        935.77        25.53 o
   8   9   9       1500.46       1481.56        33.04 o
   9   9   9        631.18        591.81        18.56 o
  10   9   9       1175.38       1208.71        26.20 o
  11   9   9       1035.23        988.54        23.77 o
  12   9   9         79.61         90.06        19.05 o
  13   9   9         15.10          9.26        15.48 o
  14   9   9         16.64         -8.01        15.44 o
  15   9   9          0.48          4.36        16.36 o
  16   9   9         17.60         11.36        17.26 o
  17   9   9         85.56        109.59        20.24 o
  18   9   9         92.32        123.03        21.43 o
  19   9   9         62.62         16.83        27.78 o
 -23  10   9        542.94        573.32        25.28 o
 -22  10   9         42.51         16.96        15.16 o
 -21  10   9         85.06         64.15        14.89 o
 -20  10   9         21.91         19.22        11.76 o
 -19  10   9         69.02         59.75        12.29 o
 -18  10   9        334.69        332.82        16.39 o
 -17  10   9         12.44         16.24        10.93 o
 -16  10   9          5.17         15.40        11.13 o
 -15  10   9         49.40         43.05        10.83 o
 -14  10   9        691.33        716.38        20.50 o
 -13  10   9        238.78        223.21        13.23 o
 -12  10   9          0.72          4.50         9.56 o
 -11  10   9        349.51        350.39        12.65 o
 -10  10   9         94.80         98.19         9.08 o
  -9  10   9          0.68         -6.29         6.29 o
  -8  10   9        403.43        327.26        11.96 o
  -7  10   9       1792.50       1698.42        50.36 o
  -6  10   9         72.75         42.69         7.72 o
  -5  10   9        811.85        780.47        20.17 o
  -4  10   9        285.27        278.32        12.21 o
  -3  10   9        955.19        832.32        19.39 o
  -2  10   9        996.41        929.31        21.50 o
  -1  10   9         11.61         10.15         7.93 o
   0  10   9        571.60        589.56        19.56 o
   1  10   9        663.71        589.41        16.04 o
   2  10   9        297.98        269.51        13.68 o
   3  10   9        504.31        525.85        24.06 o
   4  10   9        303.37        271.65        15.07 o
   5  10   9        864.99        862.13        21.14 o
   6  10   9       1104.54       1112.96        37.06 o
   7  10   9        542.90        525.02        21.24 o
   8  10   9       3461.90       3323.75        60.49 o
   9  10   9         23.79         30.72        10.55 o
  10  10   9         60.98         73.11        11.87 o
  11  10   9        987.76        912.21        23.66 o
  12  10   9          7.19         18.52        13.00 o
  13  10   9        124.13        132.29        23.57 o
  14  10   9         31.56         33.25        18.45 o
  15  10   9         88.54         88.92        19.93 o
  16  10   9        185.85        210.88        26.51 o
  17  10   9          0.45        -12.23        18.74 o
  18  10   9        524.18        463.80        30.65 o
 -22  11   9         37.64         26.87        15.02 o
 -21  11   9        114.21        128.52        16.91 o
 -20  11   9          0.61        -10.06        13.89 o
 -19  11   9        585.53        615.34        21.73 o
 -18  11   9         60.11         98.88        14.21 o
 -17  11   9        281.43        291.71        21.76 o
 -16  11   9         14.93         12.12        10.80 o
 -15  11   9          1.74         -9.70        12.15 o
 -14  11   9          0.65          1.46        10.56 o
 -13  11   9         61.97         59.61        10.91 o
 -12  11   9         27.33         33.17        10.20 o
 -11  11   9        217.60        194.34        13.03 o
 -10  11   9        449.71        437.57        16.77 o
  -9  11   9         42.01         30.47        12.46 o
  -8  11   9        908.21        862.55        20.89 o
  -7  11   9       1160.59       1173.75        24.34 o
  -6  11   9        409.69        447.80        15.75 o
  -5  11   9       2858.35       2680.00        42.80 o
  -4  11   9        230.23        209.50        11.84 o
  -3  11   9        971.97        820.16        20.11 o
  -2  11   9        119.68        111.48        10.34 o
  -1  11   9          0.25         -4.52         8.75 o
   0  11   9          0.71          2.54         8.51 o
   1  11   9         40.45         27.78         8.63 o
   2  11   9        121.69        145.65        10.50 o
   3  11   9         10.78         20.44         9.54 o
   4  11   9        338.94        310.26        12.99 o
   5  11   9         22.49         38.90         7.90 o
   6  11   9        834.88        870.28        25.81 o
   7  11   9        486.93        538.52        21.64 o
   8  11   9        306.39        294.72        15.19 o
   9  11   9       1243.33       1146.18        26.81 o
  10  11   9         67.64         81.04        12.46 o
  11  11   9         90.23         98.20        18.83 o
  12  11   9        110.01         82.13        20.20 o
  13  11   9        114.86         85.43        20.21 o
  14  11   9        963.05        938.22        38.30 o
  15  11   9          0.10         -1.01        30.30 o
  16  11   9          0.23         18.39        19.17 o
 -20  12   9         82.97        100.96        19.61 o
 -19  12   9        489.88        558.59        35.77 o
 -18  12   9        132.88        157.21        36.62 o
 -17  12   9        620.82        605.18        25.19 o
 -16  12   9         83.74        112.40        16.18 o
 -15  12   9        343.57        354.93        19.55 o
 -14  12   9         87.65         87.60        14.51 o
 -13  12   9          8.10          0.69        11.96 o
 -12  12   9        541.83        593.76        23.24 o
 -11  12   9        309.03        266.38        31.26 o
 -10  12   9          4.15         -0.78        13.31 o
  -9  12   9         15.60          3.82        11.33 o
  -8  12   9        113.00        102.29        13.05 o
  -7  12   9         82.92         90.82        20.81 o
  -6  12   9       1099.86       1006.64        23.34 o
  -5  12   9          0.66         -4.68         9.19 o
  -4  12   9         60.65         80.33        10.39 o
  -3  12   9       2830.01       2642.30        42.88 o
  -2  12   9       2281.00       2163.18        37.05 o
  -1  12   9        147.68        110.42        10.59 o
   0  12   9        100.28        124.25        10.77 o
   1  12   9        134.08        137.50        11.17 o
   2  12   9        113.14         94.44         9.77 o
   3  12   9        194.86        170.83        11.03 o
   4  12   9          2.00         -1.77         8.43 o
   5  12   9        280.49        317.76        13.42 o
   6  12   9         28.49         51.43        13.10 o
   7  12   9        879.50        916.72        28.13 o
   8  12   9        490.76        516.06        27.58 o
   9  12   9         18.10         18.51        11.55 o
  10  12   9          0.06          7.24        14.58 o
  11  12   9         61.91         44.02        14.18 o
  12  12   9        305.93        270.10        24.70 o
  13  12   9         10.88         20.00        19.02 o
  14  12   9        393.00        395.40        28.23 o
  15  12   9       1007.25       1041.39        40.77 o
 -19  13   9          5.74         -1.16        38.30 o
 -18  13   9         97.07        119.09        19.17 o
 -17  13   9        272.62        349.12        33.67 o
 -16  13   9         64.14         70.03        18.09 o
 -15  13   9         73.01         62.69        14.29 o
 -14  13   9         58.75         91.83        15.22 o
 -13  13   9        117.86        111.88        14.70 o
 -12  13   9        287.00        304.14        25.06 o
 -11  13   9          0.33          9.44        12.45 o
 -10  13   9        295.06        281.48        17.44 o
  -9  13   9          1.07        -10.48        12.22 o
  -8  13   9        431.15        353.69        20.40 o
  -7  13   9          8.05         28.88        12.43 o
  -6  13   9         94.23        101.71        13.48 o
  -5  13   9        277.05        245.39        15.83 o
  -4  13   9        746.14        748.61        27.51 o
  -3  13   9         77.73        129.02        15.33 o
  -2  13   9        976.38        984.99        35.60 o
  -1  13   9        201.99        174.53        13.12 o
   0  13   9          0.69         12.25         9.91 o
   1  13   9          0.02         -5.29         9.28 o
   2  13   9         63.09         51.88        10.05 o
   3  13   9        426.86        431.31        15.86 o
   4  13   9         23.26         35.29         8.93 o
   5  13   9          1.43         -8.44        12.47 o
   6  13   9        325.27        314.85        23.42 o
   7  13   9        238.79        242.64        18.08 o
   8  13   9        152.07        166.01        14.29 o
   9  13   9         82.23         50.66        13.34 o
  10  13   9         67.32         45.71        13.85 o
  11  13   9        120.76         85.63        19.64 o
  12  13   9        160.95        173.36        23.81 o
  13  13   9         40.13         27.53        19.34 o
 -17  14   9        168.61        127.03        20.73 o
 -16  14   9         56.86         39.98        17.86 o
 -15  14   9         67.35         73.83        18.19 o
 -14  14   9         18.12         18.34        16.89 o
 -13  14   9        472.96        501.00        77.86 o
 -12  14   9        482.33        484.51        27.08 o
 -11  14   9         12.80         -1.62        13.07 o
 -10  14   9        585.37        603.11        23.37 o
  -9  14   9        165.85        211.72        16.79 o
  -8  14   9         31.40          1.18        13.21 o
  -7  14   9        127.33        121.78        14.67 o
  -6  14   9       1051.24       1025.44        29.29 o
  -5  14   9          0.07         11.07        12.22 o
  -4  14   9         42.55         34.40        12.62 o
  -3  14   9         27.18         25.11        12.50 o
  -2  14   9        120.58        111.12        14.00 o
  -1  14   9         16.72         35.02        11.89 o
   0  14   9       1045.04       1159.75        31.31 o
   1  14   9        610.94        663.12        21.75 o
   2  14   9         21.32         20.55         9.16 o
   3  14   9        536.38        508.91        19.07 o
   4  14   9         92.00         69.58        12.49 o
   5  14   9         15.09         13.17        11.71 o
   6  14   9          8.29         18.28        14.53 o
   7  14   9        160.75        142.69        14.73 o
   8  14   9         19.90         16.04        12.81 o
   9  14   9        363.61        328.79        18.35 o
  10  14   9          6.99        -14.64        14.64 o
  11  14   9        320.82        348.27        27.67 o
 -14  15   9        131.66        152.97        21.07 o
 -13  15   9        242.35        274.48        22.86 o
 -12  15   9        842.15        933.76        36.01 o
 -11  15   9          8.03        -16.36        16.36 o
 -10  15   9         71.31         60.52        17.55 o
  -9  15   9        287.40        309.87        23.21 o
  -8  15   9        299.05        280.76        22.31 o
  -7  15   9         44.05         50.81        18.10 o
  -6  15   9         28.52         43.77        23.57 o
  -5  15   9         27.36         16.73        13.06 o
  -4  15   9          2.87        -12.23        12.63 o
  -3  15   9        527.35        522.99        28.51 o
  -2  15   9         81.58         76.43        14.11 o
  -1  15   9        149.70        183.10        20.73 o
   0  15   9         34.41         36.31        28.94 o
   1  15   9         74.09         87.79        12.24 o
   2  15   9        192.99        200.76        23.51 o
   3  15   9        137.94        152.55        17.30 o
   4  15   9        378.62        356.93        32.53 o
   5  15   9        586.01        663.69        41.67 o
   6  15   9        157.63        190.76        18.60 o
   7  15   9         22.44         23.05        15.05 o
   8  15   9        192.84        195.87        19.27 o
 -10  16   9        278.45        274.18        55.98 o
  -9  16   9        331.48        365.44        25.57 o
  -8  16   9       1255.38       1368.18        43.72 o
  -7  16   9         26.84         34.34        17.23 o
  -6  16   9        180.41        261.33        22.27 o
  -5  16   9          5.24         18.74        15.94 o
  -4  16   9        254.96        318.89        23.23 o
  -3  16   9         53.34         73.32        17.14 o
  -2  16   9         27.22         20.81        15.97 o
  -1  16   9         58.18         45.68        18.94 o
   0  16   9        367.71        392.10        38.30 o
   1  16   9        176.61        172.56        31.14 o
   2  16   9        250.92        292.08        36.19 o
   3  16   9         29.12         24.41        28.62 o
   4  16   9          1.95        -23.57        26.09 o
   5  16   9         17.31         29.90        19.93 o
 -28   0  10        381.86        371.21        37.04 o
 -27   0  10        106.06        138.04        29.46 o
 -26   0  10        428.58        418.34        36.19 o
 -25   0  10         41.15         31.99        16.67 o
 -24   0  10         11.50         12.23        15.76 o
 -23   0  10        137.42        112.74        17.14 o
 -22   0  10       1117.65       1106.49        57.24 o
 -21   0  10        803.21        759.07        33.25 o
 -20   0  10         39.00         36.77        11.53 o
 -19   0  10       1860.95       1692.21        51.06 o
 -18   0  10       1628.98       1574.53        38.21 o
 -17   0  10       3484.27       3468.88        60.26 o
 -16   0  10        108.16        112.32        14.20 o
 -15   0  10       1731.22       1715.41        34.16 o
 -14   0  10         51.28         17.34         8.52 o
 -13   0  10        650.14        589.73        17.81 o
 -12   0  10        169.30        221.60        17.21 o
 -11   0  10       7281.73       7537.60       117.12 o
 -10   0  10        182.72        175.30         9.55 o
  -9   0  10      13377.82      14495.40       188.62 o
  -8   0  10      34830.47      37856.49       485.27 o
  -7   0  10       3860.90       4082.25        64.45 o
  -6   0  10       1130.72       1242.48        28.86 o
  -5   0  10      24135.36      23304.79       771.08 o
  -4   0  10       2534.40       2680.63        43.08 o
  -3   0  10      17175.77      18427.74       237.32 o
  -2   0  10      20401.12      20857.88       268.02 o
  -1   0  10       3430.20       3408.54        52.00 o
   0   0  10       3232.57       3412.33        46.17 o
   1   0  10       3332.45       3615.45        48.33 o
   2   0  10       6640.96       7356.82       112.10 o
   3   0  10         56.10         54.59         5.98 o
   4   0  10        319.88        409.29        12.27 o
   5   0  10        368.83        442.21        10.92 o
   6   0  10       3691.20       3832.78        61.23 o
   7   0  10       2488.99       2476.78        50.89 o
   8   0  10        558.75        527.70        18.15 o
   9   0  10         79.53        102.08         6.05 o
  10   0  10         21.39         13.12         8.61 o
  11   0  10        641.52        642.52        15.58 o
  12   0  10        854.74        688.82        23.12 o
  13   0  10       2335.06       2104.34        68.18 o
  14   0  10       3113.55       2912.41        89.22 o
  15   0  10        435.63        383.83        28.62 o
  16   0  10       1780.09       1675.90        59.76 o
  17   0  10        952.10       1030.29        45.45 o
  18   0  10        278.28        286.19        27.78 o
  19   0  10       1672.59       1600.14        61.45 o
  20   0  10         10.79         23.57        21.04 o
  21   0  10        277.34        329.96        31.99 o
  22   0  10         30.03         55.55        24.41 o
 -28   1  10         11.19         10.38        33.67 o
 -27   1  10         53.43         45.87        19.05 o
 -26   1  10        658.07        656.06        25.19 o
 -25   1  10       1106.04       1110.42        31.07 o
 -24   1  10          1.85        -10.30        10.30 o
 -23   1  10         84.90         97.48        11.83 o
 -22   1  10        367.10        360.48        15.75 o
 -21   1  10        311.50        309.56        14.61 o
 -20   1  10          5.76          5.90         7.72 o
 -19   1  10        262.85        237.02        10.41 o
 -18   1  10       2599.96       2338.78        31.32 o
 -17   1  10        429.96        388.44        11.55 o
 -16   1  10       2533.80       2637.04        34.74 o
 -15   1  10        107.70         78.16         7.02 o
 -14   1  10       2585.23       2843.97        35.16 o
 -13   1  10       2000.76       2197.25        28.12 o
 -12   1  10        540.47        606.56        14.12 o
 -11   1  10        661.49        631.89        12.01 o
 -10   1  10        100.56        100.61         6.06 o
  -9   1  10         16.82         20.08         5.11 o
  -8   1  10        481.94        543.59        13.70 o
  -7   1  10        637.24        674.10        11.33 o
  -6   1  10         45.31         44.02         6.59 o
  -5   1  10       1360.71       1374.04        19.50 o
  -4   1  10        828.32        881.49        11.76 o
  -3   1  10       6662.56       6766.69        67.20 o
  -2   1  10        296.35        286.35         6.47 o
  -1   1  10      19741.61      20824.13       201.92 o
   0   1  10        221.98        234.99         6.78 o
   1   1  10       3264.78       3289.62        36.33 o
   2   1  10       1121.44       1342.81        16.27 o
   3   1  10         15.69         16.55         4.00 o
   4   1  10       1337.60       1362.40        17.10 o
   5   1  10          4.28          1.42         5.45 o
   6   1  10        155.81        177.62         6.65 o
   7   1  10         68.59         65.75         5.27 o
   8   1  10        318.60        338.01         7.85 o
   9   1  10       1716.09       1951.70        25.91 o
  10   1  10       1462.19       1515.89        21.59 o
  11   1  10       3459.59       3513.67        44.18 o
  12   1  10        994.02        974.34        30.65 o
  13   1  10         62.83         49.09         9.70 o
  14   1  10         31.97         30.08        12.19 o
  15   1  10       1181.59       1080.67        31.48 o
  16   1  10         45.74         72.33        13.98 o
  17   1  10         94.38        126.13        15.76 o
  18   1  10        265.25        262.86        19.02 o
  19   1  10          1.22         13.90        20.20 o
  20   1  10          8.33         11.48        18.10 o
  21   1  10        197.36        203.77        19.34 o
  22   1  10        125.60        117.56        22.73 o
 -28   2  10        139.94        120.77        21.40 o
 -27   2  10          0.75         35.06        18.74 o
 -26   2  10         75.13         73.29        18.04 o
 -25   2  10         58.70         58.14        14.08 o
 -24   2  10         77.98         39.04        14.08 o
 -23   2  10        932.54        937.11        29.48 o
 -22   2  10         40.81         28.40        10.66 o
 -21   2  10        618.85        629.74        24.33 o
 -20   2  10        132.30        121.44         9.99 o
 -19   2  10        153.40        165.85         9.39 o
 -18   2  10        178.40        153.50         8.89 o
 -17   2  10         35.83         43.32         7.30 o
 -16   2  10        339.25        288.51         9.82 o
 -15   2  10        201.22        211.46        10.48 o
 -14   2  10        694.17        711.37        14.26 o
 -13   2  10          8.55         -0.68         5.51 o
 -12   2  10        988.99        909.20        15.03 o
 -11   2  10        177.11        125.41         6.40 o
 -10   2  10       1112.06       1170.97        24.86 o
  -9   2  10       1998.19       2051.48        23.63 o
  -8   2  10       2097.95       2311.49        24.10 o
  -7   2  10        229.10        244.62         8.71 o
  -6   2  10       7638.13       8711.50       144.05 o
  -5   2  10        116.07        156.14         5.68 o
  -4   2  10       7159.72       7728.96        76.98 o
  -3   2  10       3296.45       3507.81        36.07 o
  -2   2  10       6345.94       6530.04        64.79 o
  -1   2  10       1185.91       1211.51        14.13 o
   0   2  10       1957.24       2107.24        24.23 o
   1   2  10         81.50         88.02         3.76 o
   2   2  10       1944.71       1938.38        22.27 o
   3   2  10       2884.25       3027.73        30.88 o
   4   2  10       2887.87       3398.85        34.46 o
   5   2  10        382.27        410.06         7.24 o
   6   2  10       1042.76       1131.59        17.56 o
   7   2  10       1255.01       1494.48        19.28 o
   8   2  10         47.70         54.79         5.00 o
   9   2  10        221.10        219.28         7.53 o
  10   2  10        639.73        646.65        12.23 o
  11   2  10          8.99          5.97         8.29 o
  12   2  10        915.43       1010.37        23.59 o
  13   2  10         11.06          1.06         9.01 o
  14   2  10        195.96        195.67        12.71 o
  15   2  10        241.53        231.65        24.41 o
  16   2  10          6.85         -8.81        12.10 o
  17   2  10         73.19         73.47        14.50 o
  18   2  10         53.70         75.45        14.96 o
  19   2  10         10.03         22.57        14.50 o
  20   2  10          7.22         11.85        14.84 o
  21   2  10        104.51         96.44        17.14 o
  22   2  10        117.82        142.45        18.69 o
 -28   3  10        129.77        133.96        29.46 o
 -27   3  10        203.40        263.64        21.98 o
 -26   3  10          2.72          6.00        13.76 o
 -25   3  10        300.64        332.58        33.95 o
 -24   3  10        121.18        102.99        14.56 o
 -23   3  10        530.18        521.78        30.38 o
 -22   3  10          9.01          4.72        10.51 o
 -21   3  10          0.00         -1.13         9.94 o
 -20   3  10         56.34         51.79         9.39 o
 -19   3  10        674.55        616.52        16.23 o
 -18   3  10        238.29        255.81        10.22 o
 -17   3  10         35.45         29.57         7.25 o
 -16   3  10          0.30         -4.94         6.48 o
 -15   3  10        254.80        252.49         9.28 o
 -14   3  10        310.77        260.95         9.74 o
 -13   3  10        163.63        141.23         7.31 o
 -12   3  10        429.35        433.43        10.31 o
 -11   3  10       1447.24       1637.34        21.00 o
 -10   3  10       1656.26       1870.62        22.35 o
  -9   3  10       1008.78       1005.50        17.50 o
  -8   3  10       5649.18       5551.81        61.39 o
  -7   3  10       2288.61       2359.08        26.17 o
  -6   3  10       1413.11       1491.15        18.03 o
  -5   3  10          4.05          6.65         3.77 o
  -4   3  10       7885.75       8340.11        77.36 o
  -3   3  10       2373.67       2652.21        30.39 o
  -2   3  10         59.85         68.87         3.66 o
  -1   3  10         13.33         23.34         3.51 o
   0   3  10        438.46        467.65         6.91 o
   1   3  10        828.58        968.85        14.14 o
   2   3  10       3259.20       3642.52        44.11 o
   3   3  10        497.54        509.38         8.28 o
   4   3  10        939.07       1012.76        14.65 o
   5   3  10          8.44          3.52         4.03 o
   6   3  10          8.07         19.48         4.79 o
   7   3  10        557.40        635.40        10.67 o
   8   3  10          0.04         -1.10         4.54 o
   9   3  10       4424.50       4411.47        61.47 o
  10   3  10         27.82         29.96         8.27 o
  11   3  10          1.05         -2.73         8.04 o
  12   3  10        136.30        154.59        11.24 o
  13   3  10       1480.33       1491.76        31.09 o
  14   3  10        402.30        375.92        16.02 o
  15   3  10         95.87        123.30        14.31 o
  16   3  10          0.28         -7.14        13.89 o
  17   3  10        329.48        314.62        31.57 o
  18   3  10          1.18         -4.46        27.78 o
  19   3  10         29.90         23.90        14.36 o
  20   3  10        344.37        345.34        22.41 o
  21   3  10          6.52          3.15        15.94 o
  22   3  10        281.22        266.38        21.33 o
 -28   4  10         95.03         82.63        16.76 o
 -27   4  10         12.62        -17.48        17.48 o
 -26   4  10         42.22         46.50        15.05 o
 -25   4  10         28.34         19.64        14.09 o
 -24   4  10        266.01        262.49        25.62 o
 -23   4  10        474.79        502.80        21.84 o
 -22   4  10          5.12          8.20        12.62 o
 -21   4  10        795.31        745.25        20.71 o
 -20   4  10         36.63         37.74        10.79 o
 -19   4  10       2432.56       2372.57        35.47 o
 -18   4  10        275.30        285.50        11.54 o
 -17   4  10        302.37        230.70         9.67 o
 -16   4  10         68.24         78.06         7.48 o
 -15   4  10         76.59        100.41         7.64 o
 -14   4  10       1550.63       1467.13        21.26 o
 -13   4  10          8.16         -3.74         5.04 o
 -12   4  10        299.81        275.37         8.26 o
 -11   4  10        134.21        169.53         8.28 o
 -10   4  10         24.23          8.02         4.83 o
  -9   4  10        410.51        494.36        12.99 o
  -8   4  10         18.78         -3.82         4.95 o
  -7   4  10       4339.52       4695.56        75.34 o
  -6   4  10       5510.69       5695.39        62.88 o
  -5   4  10       1561.40       1914.67        20.37 o
  -4   4  10        903.07        930.27        12.18 o
  -3   4  10       2594.57       2710.17        29.01 o
  -2   4  10        199.58        198.49         5.57 o
  -1   4  10      11213.02      12561.29       123.33 o
   0   4  10        200.39        187.40         6.19 o
   1   4  10        187.55        279.97         7.07 o
   2   4  10        312.28        296.84         7.72 o
   3   4  10        640.80        742.83        12.82 o
   4   4  10        105.66        113.70         6.07 o
   5   4  10        168.96        141.77         5.48 o
   6   4  10       2988.73       3131.08        38.91 o
   7   4  10        309.98        338.56        12.56 o
   8   4  10        380.82        388.25         8.81 o
   9   4  10          8.82         19.38         4.93 o
  10   4  10       1020.18        949.71        18.44 o
  11   4  10       1305.97       1209.22        26.26 o
  12   4  10          3.87         -5.41         8.36 o
  13   4  10         14.43          9.55        10.98 o
  14   4  10        321.77        317.44        16.49 o
  15   4  10        365.44        348.28        37.65 o
  16   4  10         24.37         30.46        22.31 o
  17   4  10        132.43        132.47        15.34 o
  18   4  10        302.85        258.18        18.57 o
  19   4  10        470.90        442.36        23.99 o
  20   4  10        223.33        264.92        25.67 o
  21   4  10        109.28        128.26        24.83 o
  22   4  10          4.11         10.87        16.17 o
 -27   5  10        215.57        278.53        19.91 o
 -26   5  10          0.00          1.35        14.05 o
 -25   5  10          4.46         -7.69        15.30 o
 -24   5  10         45.75         77.10        14.56 o
 -23   5  10         26.76         24.82        13.84 o
 -22   5  10         25.28         24.99        12.95 o
 -21   5  10        138.89        147.55        15.35 o
 -20   5  10        695.31        694.62        17.50 o
 -19   5  10        210.84        195.52        10.70 o
 -18   5  10         34.39         26.09         8.25 o
 -17   5  10        283.98        243.14         9.97 o
 -16   5  10         74.45         82.42         7.21 o
 -15   5  10        484.89        467.76        11.78 o
 -14   5  10        552.11        557.81        12.65 o
 -13   5  10        778.75        813.27        20.68 o
 -12   5  10       3607.82       3633.19        39.93 o
 -11   5  10        175.22        139.99         8.70 o
 -10   5  10         67.58         50.64         5.31 o
  -9   5  10        314.87        238.69         9.26 o
  -8   5  10        671.86        844.61        16.50 o
  -7   5  10          0.46         -4.96         5.97 o
  -6   5  10        307.61        332.89         8.90 o
  -5   5  10        103.10        142.46         5.98 o
  -4   5  10       2980.90       3234.06        34.38 o
  -3   5  10        780.83        896.93        12.34 o
  -2   5  10        168.74        257.88         6.28 o
  -1   5  10        156.08        172.74         7.03 o
   0   5  10        303.22        380.07        10.23 o
   1   5  10       1606.29       1662.25        20.25 o
   2   5  10       6004.36       6759.09        90.09 o
   3   5  10         82.99        124.75        12.19 o
   4   5  10         28.82         35.75         7.54 o
   5   5  10        368.70        393.81        16.04 o
   6   5  10        296.73        260.95        12.23 o
   7   5  10        135.39        122.63         7.30 o
   8   5  10       2061.76       1981.32        24.71 o
   9   5  10          8.20         -1.24         4.83 o
  10   5  10        165.35        115.29         7.17 o
  11   5  10        228.15        200.25         9.63 o
  12   5  10         75.27         97.86         8.68 o
  13   5  10         84.01         60.50         9.89 o
  14   5  10        658.72        610.59        19.55 o
  15   5  10        194.03        236.49        13.68 o
  16   5  10         66.17         85.11        11.83 o
  17   5  10       1587.44       1486.11        39.40 o
  18   5  10        152.35        199.23        18.52 o
  19   5  10        253.21        306.86        20.38 o
  20   5  10        353.25        451.17        37.88 o
  21   5  10         17.72         10.94        25.25 o
 -27   6  10        599.12        657.71        29.88 o
 -26   6  10         58.19         64.03        17.27 o
 -25   6  10        452.14        467.07        23.10 o
 -24   6  10          9.27        -13.84        13.84 o
 -23   6  10         54.90         40.67        13.45 o
 -22   6  10        154.74        111.60        14.74 o
 -21   6  10          8.36          6.45        12.58 o
 -20   6  10          1.71         -4.23        11.64 o
 -19   6  10        150.09        154.18        10.44 o
 -18   6  10        102.66        102.70         8.56 o
 -17   6  10          3.81          7.88         7.34 o
 -16   6  10          1.62         -4.73         6.75 o
 -15   6  10          0.06         -4.61         6.50 o
 -14   6  10        370.01        370.64        12.60 o
 -13   6  10        754.76        744.87        13.47 o
 -12   6  10       2402.21       2209.95        26.46 o
 -11   6  10          1.40         -2.85         5.18 o
 -10   6  10          3.65          5.60         5.25 o
  -9   6  10         60.21         47.94         5.54 o
  -8   6  10         37.30         29.02         5.72 o
  -7   6  10        285.56        215.82         9.79 o
  -6   6  10         19.36          2.12         5.17 o
  -5   6  10       1105.90       1180.95        16.86 o
  -4   6  10         73.32         55.96         4.74 o
  -3   6  10        249.76        225.95         6.41 o
  -2   6  10        245.31        295.21         6.90 o
  -1   6  10        230.56        261.70         7.35 o
   0   6  10       1104.54       1198.74        16.21 o
   1   6  10        916.59        890.10        12.80 o
   2   6  10         16.65         19.50         3.28 o
   3   6  10          7.75          0.81         6.46 o
   4   6  10        225.78        190.21        10.89 o
   5   6  10       2131.26       1957.90        46.63 o
   6   6  10        571.61        523.67        17.42 o
   7   6  10         54.22         65.05         9.60 o
   8   6  10        279.27        245.16        12.85 o
   9   6  10         19.77         16.05         8.36 o
  10   6  10        157.14        148.76         9.11 o
  11   6  10        122.55        114.88         9.60 o
  12   6  10        108.43        132.35         8.63 o
  13   6  10        210.73        225.18        25.50 o
  14   6  10         57.13         61.60         9.77 o
  15   6  10       1153.78       1190.65        28.22 o
  16   6  10        366.76        308.76        15.97 o
  17   6  10         11.16         17.68        21.89 o
  18   6  10         51.61         79.12        26.94 o
  19   6  10        271.89        247.47        31.99 o
  20   6  10         21.96         -3.37        26.09 o
  21   6  10        143.12        157.40        31.99 o
 -26   7  10        283.48        319.46        20.85 o
 -25   7  10       1005.59       1032.64        32.01 o
 -24   7  10        160.31        130.88        16.77 o
 -23   7  10        134.96        175.94        16.95 o
 -22   7  10        266.43        226.07        21.71 o
[truncated: 597,292 more chars]
