# Supplementary material for: Crystal structure of N′′-benzyl-N′′-[3-(benzyl­dimethyl­aza­nium­yl)prop­yl]-N,N,N′,N′-tetra­methyl­guanidinium bis­(tetra­phenyl­borate)
Source: Acta Crystallogr E Crystallogr Commun. 2015 Dec 31;71(Pt 12):o1086–7. doi: 10.1107/S2056989015024639 (PMC4719992; doi:10.1107/S2056989015024639)
Supplement: Supplementary file 3 [file e-71-o1086-Isup3.cml]

<?xml version="1.0" ?>
<cml>
<molecule id="m1">
  <atomArray>
    <atom id="a1" elementType="B"
          x2="5.829999923706055" y2="1.5950000286102295" />
    <atom id="a2" elementType="C"
          x2="7.369999923706055" y2="1.5950000286102295" />
    <atom id="a3" elementType="C"
          x2="5.829999923706055" y2="3.1350000286102295" />
    <atom id="a4" elementType="C"
          x2="4.289999923706055" y2="1.5950000286102297" />
    <atom id="a5" elementType="C"
          x2="5.829999923706055" y2="0.05500002861022946" />
    <atom id="a6" elementType="C"
          x2="4.496330582657796" y2="-0.715016911948811" />
    <atom id="a7" elementType="C"
          x2="4.496330582657796" y2="-2.255050793066892" />
    <atom id="a8" elementType="C"
          x2="5.829999923706055" y2="-3.0250677336259324" />
    <atom id="a9" elementType="C"
          x2="7.163669264754313" y2="-2.255050793066892" />
    <atom id="a10" elementType="C"
          x2="7.163669264754313" y2="-0.715016911948811" />
    <atom id="a11" elementType="C"
          x2="8.703669264754314" y2="2.36501696916927" />
    <atom id="a12" elementType="C"
          x2="7.369999923706055" y2="0.054966147492148565" />
    <atom id="a13" elementType="C"
          x2="8.703669264754314" y2="-0.7150507930668919" />
    <atom id="a14" elementType="C"
          x2="10.03733860580257" y2="0.054966147492148565" />
    <atom id="a15" elementType="C"
          x2="10.03733860580257" y2="1.5950000286102295" />
    <atom id="a16" elementType="C"
          x2="5.829999923706055" y2="6.215067790846391" />
    <atom id="a17" elementType="C"
          x2="4.496330582657796" y2="5.445050850287351" />
    <atom id="a18" elementType="C"
          x2="4.496330582657796" y2="3.90501696916927" />
    <atom id="a19" elementType="C"
          x2="7.163669264754313" y2="3.90501696916927" />
    <atom id="a20" elementType="C"
          x2="7.163669264754313" y2="5.445050850287351" />
    <atom id="a21" elementType="C"
          x2="2.956330582657796" y2="3.905050850287351" />
    <atom id="a22" elementType="C"
          x2="1.6226612416095376" y2="3.1350339097283104" />
    <atom id="a23" elementType="C"
          x2="1.6226612416095376" y2="1.5950000286102297" />
    <atom id="a24" elementType="C"
          x2="2.956330582657796" y2="0.8249830880511893" />
    <atom id="a25" elementType="C"
          x2="4.289999923706055" y2="3.1350339097283104" />
    <atom id="a26" elementType="C"
          x2="-10.5600004196167" y2="2.309999942779541" />
    <atom id="a27" elementType="N"
          x2="-9.7900004196167" y2="0.9763208209515055" />
    <atom id="a28" elementType="C"
          x2="-10.188581749074581" y2="-0.5112049515336596" />
    <atom id="a29" elementType="C"
          x2="-8.2500004196167" y2="0.9763208209515055" />
    <atom id="a30" elementType="N" formalCharge="1"
          x2="-8.648581749074582" y2="-0.5112049515336596" />
    <atom id="a31" elementType="C"
          x2="-9.418581749074582" y2="-1.8448840733616954" />
    <atom id="a32" elementType="C"
          x2="-8.2500004196167" y2="-1.9987307240188248" />
    <atom id="a33" elementType="N"
          x2="-6.762474647131535" y2="1.3749021504093875" />
    <atom id="a34" elementType="C"
          x2="-6.762474647131535" y2="2.9149021504093877" />
    <atom id="a35" elementType="C"
          x2="-7.851419090158818" y2="4.003846593436671" />
    <atom id="a36" elementType="C"
          x2="-5.428795525303499" y2="0.6049021504093876" />
    <atom id="a37" elementType="C"
          x2="-4.339851082276216" y2="1.6938465934366707" />
    <atom id="a38" elementType="C"
          x2="-3.2509066392489334" y2="0.6049021504093874" />
    <atom id="a39" elementType="N" formalCharge="1"
          x2="-3.2509066392489334" y2="-0.9350978495906126" />
    <atom id="a40" elementType="C"
          x2="-4.738432411734099" y2="-1.333679179048495" />
    <atom id="a41" elementType="C"
          x2="-1.7633808667637683" y2="-1.3336791790484945" />
    <atom id="a42" elementType="C"
          x2="-3.2509066392489334" y2="-2.475097849590613" />
    <atom id="a43" elementType="C"
          x2="-2.1619621962216504" y2="-3.564042292617896" />
    <atom id="a44" elementType="C"
          x2="-3.495631537269909" y2="-4.334059233176936" />
    <atom id="a45" elementType="C"
          x2="-3.495631537269909" y2="-5.874093114295017" />
    <atom id="a46" elementType="C"
          x2="-2.1619621962216504" y2="-6.644110054854058" />
    <atom id="a47" elementType="C"
          x2="-0.8282928551733919" y2="-5.874093114295017" />
    <atom id="a48" elementType="C"
          x2="-0.8282928551733919" y2="-4.334059233176936" />
    <atom id="a49" elementType="C"
          x2="-7.851419090158818" y2="7.083914355672833" />
    <atom id="a50" elementType="C"
          x2="-9.185088431207078" y2="6.313897415113792" />
    <atom id="a51" elementType="C"
          x2="-9.185088431207078" y2="4.773863533995711" />
    <atom id="a52" elementType="C"
          x2="-6.51774974911056" y2="4.773863533995711" />
    <atom id="a53" elementType="C"
          x2="-6.51774974911056" y2="6.313897415113792" />
  </atomArray>
  <bondArray>
    <bond atomRefs2="a1 a2" order="1" />
    <bond atomRefs2="a1 a3" order="1" />
    <bond atomRefs2="a1 a4" order="1" />
    <bond atomRefs2="a1 a5" order="1" />
    <bond atomRefs2="a5 a6" order="2" />
    <bond atomRefs2="a5 a10" order="1" />
    <bond atomRefs2="a6 a7" order="1" />
    <bond atomRefs2="a7 a8" order="2" />
    <bond atomRefs2="a8 a9" order="1" />
    <bond atomRefs2="a9 a10" order="2" />
    <bond atomRefs2="a11 a2" order="2" />
    <bond atomRefs2="a2 a12" order="1" />
    <bond atomRefs2="a11 a15" order="1" />
    <bond atomRefs2="a12 a13" order="2" />
    <bond atomRefs2="a13 a14" order="1" />
    <bond atomRefs2="a14 a15" order="2" />
    <bond atomRefs2="a18 a3" order="2" />
    <bond atomRefs2="a3 a19" order="1" />
    <bond atomRefs2="a16 a17" order="2" />
    <bond atomRefs2="a16 a20" order="1" />
    <bond atomRefs2="a17 a18" order="1" />
    <bond atomRefs2="a19 a20" order="2" />
    <bond atomRefs2="a24 a4" order="2" />
    <bond atomRefs2="a4 a25" order="1" />
    <bond atomRefs2="a21 a22" order="1" />
    <bond atomRefs2="a21 a25" order="2" />
    <bond atomRefs2="a22 a23" order="2" />
    <bond atomRefs2="a23 a24" order="1" />
    <bond atomRefs2="a26 a27" order="1" />
    <bond atomRefs2="a27 a28" order="1" />
    <bond atomRefs2="a27 a29" order="1" />
    <bond atomRefs2="a29 a30" order="1" />
    <bond atomRefs2="a30 a31" order="1" />
    <bond atomRefs2="a30 a32" order="1" />
    <bond atomRefs2="a29 a33" order="1" />
    <bond atomRefs2="a33 a34" order="1" />
    <bond atomRefs2="a34 a35" order="1" />
    <bond atomRefs2="a33 a36" order="1" />
    <bond atomRefs2="a36 a37" order="1" />
    <bond atomRefs2="a37 a38" order="1" />
    <bond atomRefs2="a38 a39" order="1" />
    <bond atomRefs2="a39 a40" order="1" />
    <bond atomRefs2="a39 a41" order="1" />
    <bond atomRefs2="a39 a42" order="1" />
    <bond atomRefs2="a42 a43" order="1" />
    <bond atomRefs2="a43 a44" order="2" />
    <bond atomRefs2="a43 a48" order="1" />
    <bond atomRefs2="a44 a45" order="1" />
    <bond atomRefs2="a45 a46" order="2" />
    <bond atomRefs2="a46 a47" order="1" />
    <bond atomRefs2="a47 a48" order="2" />
    <bond atomRefs2="a51 a35" order="2" />
    <bond atomRefs2="a35 a52" order="1" />
    <bond atomRefs2="a49 a50" order="2" />
    <bond atomRefs2="a49 a53" order="1" />
    <bond atomRefs2="a50 a51" order="1" />
    <bond atomRefs2="a52 a53" order="2" />
  </bondArray>
</molecule>
</cml>
